# Supplementary material for: Nucleotide-binding sites can enhance N-acylation of nearby protein lysine residues
Source: Sci Rep. 2020 Nov 20;10:20254. doi: 10.1038/s41598-020-77261-1 (PMC7680127; doi:10.1038/s41598-020-77261-1)
Supplement: Supplementary file 2 — Supplementary Table S1. [file 41598_2020_77261_MOESM2_ESM.xlsx]

## Sheet: Legend
Table S1 Proximity of surface lysine residues to nucleotide binding sites on modelled proteins in mouse liver
A-Potential Ligands	The 'similar' setting of the PDB Ligand database was used to identify molecules in molecular structures with similarity to ADP, NAD, CoA and FAD (http://www.rcsb.org/pdb/ligand/chemAdvSearch.do)
(A) ADP	PDB names of ligands analogous to ADP
(B) NAD	PDB names of ligands analogous to NAD
(C) CoA	PDB names of ligands analogous to CoA
(D) FAD	PDB names of ligands analogous to FAD
B-Atoms Used	The atoms of the ADP-like ligands used to generate the distances
(A) Analogue ID	PDB name of the ligand analogue
(B) Name	Name of the ligand analogue
(C) CoA-thiol ID	PDB atom identifier of the atom analogous to the thiol sulphur atom of CoA if present in the ligand structure
(D) ADP-phosphate ID	PDB atom identifier of the atom analogous to the ß-phosphate atom of CoA if present in the ligand structure
(E) AMP-phosphate ID	PDB atom identifier of the atom analogous to the a-phosphate atom of CoA if present in the ligand structure
(F) Ribose-carbon ID	PDB atom identifier of the atom analogous to the ribose 5' carbon atom of CoA if present in the ligand structure
(J) CoA analogue ID	PDB name of the ligand analogue
(K) CoA-thiol ID	PDB atom identifier of the atom analogous to the thiol sulphur atom of CoA if present in the ligand structure
(L) ADP analogue ID	PDB name of the ligand analogue
(M) ADP-phosphate ID	PDB atom identifier of the atom analogous to the ß-phosphate atom of CoA if present in the ligand structure
(N) AMP analogue ID	PDB name of the ligand analogue
(O) AMP-phosphate ID	PDB atom identifier of the atom analogous to the a-phosphate atom of CoA if present in the ligand structure
(P) Ribose analogue ID	PDB name of the ligand analogue
(Q) Ribose 5' carbon ID	PDB atom identifier of the atom analogous to the ribose 5' carbon atom of CoA if present in the ligand structure
C-Ligand Distances	Distances from nucleotides in the molecular structure to NZ atoms of the lysine with a surface exposed area of >5 Å2
The acetyllysine dataset has been generated from mouse liver using an anti-acetyllysine purification and can be found in Dataset EV1 of Weinert et al. (2015). Values contained in the column 'Median estimated stoichiometry' were the values used in this analysis. The acylcysteine dataset has been generated from mouse liver using hydroxylamine to cleave thioester bonds, followed by reaction with a t…
Lysine acetylation from Weinert, B. T., Moustafa, T., Iesmantavicius, V., Zechner, R. & Choudhary, C. 2015. Analysis of acetylation stoichiometry suggests that sirt3 repairs nonenzymatic acetylation lesions. EMBO J, 34, 2620-32.
Cysteine acylation from Gould, N. S., Evans, P., Martinez-Acedo, P., Marino, S. M., Gladyshev, V. N., Carroll, K. S. & Ischiropoulos, H. 2015. Site-specific proteomic mapping identifies selectively modified regulatory cysteine residues in functionally distinct protein networks. Chem Biol, 22, 965-75.
(A) Protein (UniProt)	UniProt ID of the mouse sequence
(B) Protein Name	Protein name
(C) Model Used	Modelled mouse structure used to generate distances
(D) Ligand Model used	Modelled mouse structure containing ligand used to generate distances
(E) PDB template used	PDB file of the molecular structure upon which the mouse model is based
(F) PDB sequence identity	Sequence identity between mouse and species from which the structural template came
(G) Lysine Position	Position of the lysine residue in the mouse sequence
(H) Lysine Acetylated?	Is the lysine acetylated in mouse liver
(I) Lysine Acetylation (%)	Data from Dataset EV1 of Weinert et al. (2015). Values contained in the column 'Median estimated stoichiometry' were the values used in this analysis.
(J) Closest Cysteine Position	Position of the closest proximal cysteine residue in the mouse sequence
(K) Cysteine Acetylation	Is the proximal cysteine acylated in mouse liver
(L) Lys to Cys Closest Distance NZ to SG (Å)	Distance between the amine NZ atom of the lysine residue and the SG atom of the thiol
(M) Lys Surface NZ (Å2)	Exposed surface area of the lysine NZ atom
(N) Cys Surface SG (Å2)	Exposed surface area of the cysteine SG atom
(O) Lysine Closest Ligand	ADP-based ligand closest to the lysine residue
(P) CoA-thiol (Å)	Distance between the amine NZ atom of the lysine residue and the sulfur atom of the thiol of CoA or CoA-based ligand
(Q) ADP-phosphate (Å)	Distance between the amine NZ atom of the lysine residue and the phosphorus atom of the phosphate of ADP or ADP-based ligand
(R) AMP-phosphate (Å)	Distance between the amine NZ atom of the lysine residue and the phosphorus atom of the phosphate of AMP or AMP-based ligand
(S) Ribose 5' carbon (Å)	Distance between the amine NZ atom of the lysine residue and the 5' carbon atom of the ribose of adenosine or adenosine-based ligand
(U) Threshold Acetylation for Figure 2E	Filter for grouping by acetylation stoichiometry
(V) >0.4% Acetylation Stoichiometry	Acetylation stoichiometry of >0.4% group
(W) <0.4% Acetylation Stoichiometry	Acetylation stoichiometry of <0.4% group
(X) No Acetylation Stoichiometry	Acetylation stoichiometry of the non-acetylated group
(Y) >0.4% Acetylation Distance (Å)	Distance between the amine NZ atom of the lysine residue and the sulfur atom of the thiol of CoA or CoA-based ligand of the >0.4% group
(Z) <0.4% Acetylation Distance (Å)	Distance between the amine NZ atom of the lysine residue and the sulfur atom of the thiol of CoA or CoA-based ligand of the <0.4% group
(AA) No Acetylation Distance (Å)	Distance between the amine NZ atom of the lysine residue and the sulfur atom of the thiol of CoA or CoA-based ligand of the non-acetylated group
(AC) Distance (Å)	Distance between the amine NZ atom of the lysine residue and the sulfur atom of the thiol of CoA or CoA-based ligand for all groups
(AD) >0.4% Frequency	Population of the >0.4% group characterised by separation distance - a '1' indicates an entry at the distance in Column AC for the >0.4% group (format dictated by Prism)
(AE) <0.4% Frequency	Population of the <0.4% group characterised by separation distance - a '1' indicates an entry at the distance in Column AC for the <0.4% group (format dictated by Prism)
(AF) No Acetylation Frequency	Population of the no acetylation group characterised by separation distance - a '1' indicates an entry at the distance in Column AC for the no acetylation group (format dictated by Prism)
(AH) Ranked Distance for Figure 2E (Å)	Distances in Column AC ranked by distance
(AI) >0.4% Frequency	Population of the >0.4% group ranked by separation distance - a '1' indicates an entry at the distance in Column AC for the >0.4% group (format dictated by Prism)
(AJ) <0.4% Frequency	Population of the <0.4% group ranked by separation distance - a '1' indicates an entry at the distance in Column AC for the <0.4% group (format dictated by Prism)
(AK) >0.4% Cummulative Frequency (%)	Percentage of the >0.4% group that is closer than the distance in Column AH
(AL) <0.4% Cummulative Frequency (%)	Percentage of the <0.4% group that is closer than the distance in Column AH
(AN) Threshold Acetylation for Figure 2F	Filter for grouping by acetylation stoichiometry
(AO) >0.4% Acetylation Stoichiometry	Acetylation stoichiometry of >0.4% group
(AP) <0.4% Acetylation Stoichiometry	Acetylation stoichiometry of <0.4% group
(AQ) No Acetylation Stoichiometry	Acetylation stoichiometry of the non-acetylated group
(AR) >0.4% Acetylation Distance (Å)	Distance between the amine NZ atom of the lysine residue and C5 carbon atom of the ribose of CoA or CoA-based ligand of the >0.4% group
(AS) <0.4% Acetylation Distance (Å)	Distance between the amine NZ atom of the lysine residue and C5 carbon atom of the ribose of CoA or CoA-based ligand of the <0.4% group
(AT) No Acetylation Distance (Å)	Distance between the amine NZ atom of the lysine residue and C5 carbon atom of the ribose of CoA or CoA-based ligand of the non-acetylated group
(AV) Distance (Å)	Distance between the amine NZ atom of the lysine residue and the C5 carbon atom of the ribose of CoA or CoA-based ligand for all groups
(AW) >0.4% Frequency	Population of the >0.4% group characterised by separation distance - a '1' indicates an entry at the distance in Column AV for the >0.4% group (format dictated by Prism)
(AX) <0.4% Frequency	Population of the <0.4% group characterised by separation distance - a '1' indicates an entry at the distance in Column AV for the <0.4% group (format dictated by Prism)
(AY) No Acetylation Frequency	Population of the no acetylation group characterised by separation distance - a '1' indicates an entry at the distance in Column AV for the no acetylation group (format dictated by Prism)
(BA) Ranked Distance for Figure 2F (Å)	Distances in Column AV ranked by distance
(BB) >0.4% Frequency	Population of the >0.4% group ranked by separation distance - a '1' indicates an entry at the distance in Column AV for the >0.4% group (format dictated by Prism)
(BC) <0.4% Frequency	Population of the <0.4% group ranked by separation distance - a '1' indicates an entry at the distance in Column AV for the <0.4% group (format dictated by Prism)
(BD) >0.4% Cummulative Frequency (%)	Percentage of the >0.4% group that is closer than the distance in Column BA
(BE) <0.4% Cummulative Frequency (%)	Percentage of the <0.4% group that is closer than the distance in Column BA

## Sheet: A-Potential Ligands
Table S1A Potential Ligands
The 'similar' setting of the PDB Ligand database was used to identify molecules in molecular structures with similarity to ADP, NAD, CoA and FAD
http://www.rcsb.org/pdb/ligand/chemAdvSearch.do
ADP	NAD	CoA	FAD
112	112	191	112
574	00A	01A	00A
649	2NF	01K	08T
00A	3CD	0DA	12F
02I	3UK	0ET	1ZZ
08T	8ID	0FQ	25L
0A	8NA	0L3	2MA
0AV	A3D	0RQ	2PF
0DA	A99	0T1	2RW
0L4	AC4	1AP	38V
0OH	AMZ	1C4	3UK
0OJ	CNA	1CV	48F
1AP	CND	1CZ	48H
1DP	DN4	1GZ	48N
1RB	DND	1HA	50T
1ZZ	ENA	1HE	52H
25A	FBN	1VU	5AD
25L	G3A	1XE	5AL
26A	G5P	1ZZ	5FA
2A5	GTA	2CP	5SV
2AM	GTG	2KQ	6AD
2BA	LNC	2MC	6AT
2BU	M2A	2NE	6FA
2FA	MGO	2OA	6L1
2IA	MGP	30N	6R9
2OA	MZP	31B	7C5
2PR	N01	31H	7DD
2RW	NA0	3AT	7DT
2SA	NAC	3CP	84T
3AA	NAD	3DA	8B4
3AD	NAE	3H9	A0P
3AM	NAH	3HC	A22
3AN	NAJ	3KK	A2D
3AT	NAP	3VV	A4P
3BH	NAQ	4BN	A99
3BK	NBD	4CA	ABG
3D1	NBP	4CO	ABP
3DA	NDC	4DU	ACP
3DH	NDE	4EN	ACQ
3F5	NDO	4KX	AD9
3FD	NFD	52O	ADP
3GO	NGD	5F9	ADW
3GU	NHD	5JB	ADX
3L1	NHO	5NG	AET
3OD	NJP	5TW	AGS
3P1	NMN	6QA	AHZ
3UK	NXX	72J	AN2
3XZ	ONA	7DA	ANK
3Y0	OOB	7MC	ANP
44A	PAD	8HB	AOV
45A	SAE	8JJ	AP5
48F	SGV	8K1	APC
48H	SND	A35	APW
48N	TAP	A3A	AQP
4DU	ZID	A40	AT4
4EN		A9Z	ATG
50T		AC8	ATP
52H		ACO	ATS
5AD		AMX	AU1
5AL		ATR	AV1
5AS		BCA	AVU
5CD		BCO	AVV
5F1		BYC	AVW
5FA		CA3	AYB
5I5		CA5	B4P
5ID		CA6	B6P
5JO		CA8	BA3
5N5		CAA	BLK
5NB		CAJ	CA0
5S7		CAO	CGK
5SV		CCQ	D51
6AD		CIC	D52
6AT		CMC	D69
6C6		CMX	D70
6FA		CO6	D73
6FM		CO7	DLL
6FN		CO8	FA5
6IA		COA	FA8
6K6		COD	FAA
6L1		COF	FAB
6MA		COK	FAD
6MC		COO	FAE
6MD		COS	FAJ
6MT		COT	FAO
6MZ		COW	FAS
6NQ		COZ	FAY
6NW		CS8	FED
6OS		D5M	FSH
6R9		DA	G3A
6SX		DAK	G5P
6SZ		DAT	GDP
71V		DCA	GNH
75G		DCC	GNP
7AP		DTP	GP3
7AT		DZ4	GP5
7CH		DZM	GSP
7DA		ETB	GTA
7DD		F3N	GTN
7DT		FAM	GTP
7MD		FAQ	ID
7RA		FCX	LA8
7RP		FYN	LAD
84T		GRA	M24
8AN		HAX	M33
8B4		HD6	MAP
8BA		HDC	NA7
8BR		HFQ	NBS
8JJ		HGG	NEC
8K1		HMG	OOB
8OD		HSC	PAJ
8XA		HXC	PBK
8ZB		ID	PGD
A		IRC	PR8
A0P		IVC	PRX
A12		LYX	PTJ
A1R		M3O	RFL
A22		MC4	SAE
A2D		MCA	SAP
A2L		MCD	SFD
A2M		MFK	SH5
A2P		MLC	SND
A2R		MRR	SRA
A34		MRS	T6A
A35		MYA	TAT
A39		NBC	TXA
A3A		NEC	WAQ
A3N		NGI	XAH
A3P		NHM	XYQ
A40		NHQ	ZAN
A44		NHW	ZZ9
A4D		NMX
A5D		OAH
A5L		OXK
A5O		OXT
A6A		PA7
A7D		PAJ
A7E		PAP
A8P		PBK
A99		PKZ
A9Z		PTJ
AAD		RFC
AAM		S0N
AAT		SCA
ABG		SCD
ABM		SCO
ABP		SDX
ACP		SFC
ACQ		SOP
AD3		SPF
AD9		ST9
ADC		STP
ADN		T1G
ADP		TC6
ADQ		TGC
ADS		TH3
ADW		UCA
ADX		UCC
ADY		UOQ
AF2		WCA
AFH		XAE
AGS		YE1
AHX		YLB
AIR		YLP
AIS		YLY
AMD		YNC
AMO		ZOZ
AMP
AMW
AN2
ANK
ANP
AOC
AOV
AP0
AP2
AP5
AP7
APC
APK
APR
APS
APW
AQH
AQP
AR6
ARP
ARU
AS
AT4
AT7
ATF
ATG
ATP
ATR
ATS
AU1
AV1
AV2
AVU
AVV
AVW
AYB
AYL
B44
B4P
B6P
BA3
BIS
BLK
BT5
CA0
CC5
CGK
CMP
COD
CV1
D52
D5M
DA
DAT
DLL
DRV
DTA
DTP
DVN
DZ4
DZM
E
EFA
EP4
F2A
F3A
FA2
FA5
FA8
FAD
FAE
FAO
FAS
FAY
FHA
FMP
FYA
G3A
G5A
G5P
GAP
GB8
GUB
H6Y
HO4
HR6
IB2
ID
IMO
IRN
ITT
J7C
JB6
JZU
LA8
LAD
LAQ
LCA
LMS
M24
M2T
M33
M8M
MA6
MAO
MAP
ME8
MHZ
MTA
MTH
MTU
N5O
N6G
N6P
N8M
NA7
NB8
NBS
NDA
NEA
NEC
NRN
OAD
OAH
OOB
OVE
P2P
P5P
PAJ
PAP
PBK
PMO
PPS
PR5
PR8
PRX
PSD
PTJ
QQX
QTP
QVR
RAB
RBZ
RFL
RGT
RIA
RIC
RMB
RP1
RP2
S4M
SAE
SAP
SDG
SFD
SH5
SMM
SND
SON
SP1
SRA
SRP
STP
SVS
TAP
TAT
TBN
TO1
TXA
TYM
V3L
V5A
WAQ
XAD
XAE
XAH
XUA
XYA
XYQ
Y3J
YAP
YLA
YLB
YLP
YMP
ZAD
ZAN
ZAS
ZOD
ZZ9
ZZC

## Sheet: B-Atoms Used
Table S1B Acyl-CoA Analogue Atoms Used
Analogues 'similar' to CoA, ADP, NADH and FAD that were found ligated to molecular structures of acetylated proteins from mouse liver.
Atom identifiers for the thiol of CoA , the beta-phosphate of ADP, the alpha-phosphate of AMP and the 5'-ribose carbon of adenosine for each analogue were manually identified
Analogue ID	Name	CoA-thiol ID	ADP-phosphate ID	AMP-phosphate ID	Ribose-carbon ID				CoA Analog ID	CoA-thiol ID	ADP Analogue ID	ADP-phosphate ID	AMP Analog ID	AMP-phosphate ID	Ribose Analog ID	Ribose 5' carbon ID
2AM	ADENOSINE-2'-MONOPHOSPHATE				C5'				2MC	S1P	2MC	P2A	2MC	P1A	2AM	C5'
2MC	METHACRYLYL-COENZYME A	S1P	P2A	P1A	C5B				ACO	S1P	ACO	P2A	A	P	2MC	C5B
5AD	5'-DEOXYADENOSINE				C5'				CAA	S1P	ACP	PB	A3P	P2	5AD	C5'
A	ADENOSINE-5'-MONOPHOSPHATE			P	C5'				COA	S1P	ADP	PB	ACO	P1A	A	C5'
A3P	ADENOSINE-3'-5'-DIPHOSPHATE			P2	C5'				COS	S1P	AGS	PB	ACP	PA	A3P	C5'
ACO	ACETYL COENZYME A	S1P	P2A	P1A	C5B				HMG	S1P	ANAP	PN	ADP	PA	ACO	C5B
ACP	PHOSPHOMETHYLPHOSPHONIC ACID ADENYLATE ESTER		PB	PA	C5'				HSC	S1P	ANP	PB	AGS	PA	ACP	C5'
ADN	ADENOSINE				C5'				HXC	S	AP2	PB	AMP	P	ADN	C5'
ADP	ADENOSINE-5'-DIPHOSPHATE		PB	PA	C5'				MYA	S1	APR	PB	ANAP	PA	ADP	C5'
AGS	PHOSPHOTHIOPHOSPHORIC ACID-ADENYLATE ESTER		PB	PA	C5'				ST9	S1P	ATP	PB	ANP	PA	AGS	C5'
AMP	ADENOSINE MONOPHOSPHATE			P	C5'						B4P	PB	AP2	PA	AMP	C5'
ANAP	NADP NICOTINAMIDE-ADENINE-DINUCLEOTIDE PHOSPHATE		PN	PA	C5B						BNAP	PN	APR	PA	ANAP	C5B
ANP	PHOSPHOAMINOPHOSPHONIC ACID-ADENYLATE ESTER		PB	PA	C5'						CAA	P2A	ATP	PA	ANP	C5'
AP2	PHOSPHOMETHYLPHOSPHONIC ACID ADENOSYL ESTER		PB	PA	C5'						COA	P2A	B4P	PA	AP2	C5'
APR	ADENOSINE-5-DIPHOSPHORIBOSE		PB	PA	C5'						COS	P2A	BNAP	PA	APR	C5'
ATP	ADENOSINE-5'-TRIPHOSPHATE		PB	PA	C5'						DGT	PB	BS5	S	ATP	C5'
B4P	BIS(ADENOSINE)-5'-TETRAPHOSPHATE		PB	PA	C5B						DTP	PB	CAA	P1A	B4P	C5B
BNAP	NADP NICOTINAMIDE-ADENINE-DINUCLEOTIDE PHOSPHATE		PN	PA	C5B						FAD	P	COA	P1A	BNAP	C5B
BS5	5'-deoxy-5'-[({5-[(3aS,4S,6aR)-2-oxohexahydro-1H-thieno[3,4-d]imidazol-4-yl]pentanoyl}sulfamoyl)amino]adenosine			S	C5'						G3D	PB	COS	P1A	BS5	C5'
CAA	ACETOACETYL-COENZYME A	S1P	P2A	P1A	C5B						GDP	PB	DGT	PA	CAA	C5B
COA	COENZYME A	S1P	P2A	P1A	C5B						GNP	PB	DTP	PA	COA	C5B
COS	COENZYME A PERSULFIDE	S1P	P2A	P1A	C5B						GP5	PCE	FA5	P	COS	C5B
DGT	2'-DEOXYGUANOSINE-5'-TRIPHOSPHATE		PB	PA	C5'						GTP	PB	FAD	PA	DGT	C5'
DTP	2'-DEOXYADENOSINE 5'-TRIPHOSPHATE		PB	PA	C5'						HMG	P2A	G3D	PA	DTP	C5'
FA5	ADENOSINE-5'-[PHENYLALANINYL-PHOSPHATE]			P	C5'						HSC	P2A	GAP	PA	FA5	C5'
FAD	FLAVIN-ADENINE DINUCLEOTIDE		P	PA	C5'						HXC	P2	GDP	PA	FAD	C5'
G3D	GUANOSINE-3'-MONOPHOSPHATE-5'-DIPHOSPHATE		PB	PA	C5'						MYA	P2A	GNP	PA	G3D	C5'
GAP	GLYCYL-ADENOSINE-5'-PHOSPHATE			PA	C5'						NA7	PN	GP5	PCC	GAP	C5'
GDP	GUANOSINE-5'-DIPHOSPHATE		PB	PA	C5'						NAD	PN	GTP	PA	GDP	C5'
GNP	PHOSPHOAMINOPHOSPHONIC ACID-GUANYLATE ESTER		PB	PA	C5'						NAI	PN	HMG	P1A	GNP	C5'
GP5	DIGUANOSINE-PENTAPHOSPHATE		PCE	PCC	C5'						NAP	PN	HSC	P1A	GP5	C5'
GTP	GUANOSINE-5'-TRIPHOSPHATE		PB	PA	C5'						NDP	PN	HXC	P1	GTP	C5'
HMG	3-HYDROXY-3-METHYLGLUTARYL-COENZYME A	S1P	P2A	P1A	C5B						PPS	S2	MYA	P1A	HMG	C5B
HSC	S)-3-HYDROXYDECANOYL-COA	S1P	P2A	P1A	C5B						ST9	P2A	NA7	PA	HSC	C5B
HXC	HEXANOYL-COENZYME A	S	P2	P1	C5'								NAD	PA	HXC	C5'
MYA	TETRADECANOYL-COA	S1	P2A	P1A	C5X								NAI	PA	MYA	C5X
NA7	[(2R,3R,4R,5R)-5-(6-AMINO-9H-PURIN-9-YL)-3-HYDROXY-4-(PHOSPHONOOXY)TETRAHYDROFURAN-2-YL]METHYL [(2R,3S,4S)-3,4-DIHYDROXYTETRAHYDROFURAN-2-YL]METHYL DIHYDROGEN DIPHOSPHATE		PN	PA	C5B								NAP	PA	NA7	C5B
NAD	NICOTINAMIDE-ADENINE-DINUCLEOTIDE		PN	PA	C5B								NDP	PA	NAD	C5B
NAI	1,4-DIHYDRONICOTINAMIDE ADENINE DINUCLEOTIDE		PN	PA	C5B								PPS	P2	NAI	C5B
NAP	NADP NICOTINAMIDE-ADENINE-DINUCLEOTIDE PHOSPHATE		PN	PA	C5B								PRX	P	NAP	C5B
NDP	NADPH DIHYDRO-NICOTINAMIDE-ADENINE-DINUCLEOTIDE PHOSPHATE		PN	PA	C5B								SRP	PA	NDP	C5B
PPS	3'-PHOSPHATE-ADENOSINE-5'-PHOSPHATE SULFATE		S2	P2	C5'								ST9	P1A	PPS	C5'
PRX	ADENOSINE-5'-MONOPHOSPHATE-PROPYL ESTER			P	C5'										PRX	C5'
SAH	S-ADENOSYL-L-HOMOCYSTEINE				C5'										SAH	C5'
SRP	SERYL ADENYLATE			PA	C5'										SRP	C5'
ST9	STEAROYL-COENZYME A	S1P	P2A	P1A	C5B										ST9	C5B

## Sheet: C-Ligand Distances
Table S1D Distances from CoA-like ligand atoms to lysine amines in modelled mouse structures of proteins that are acetylated in mouse liver in vivo
The acetyllysine dataset has been generated from mouse liver using an anti-acetyllysine purification and can be found in Dataset EV1 of Weinert et al. (2015). Values contained in the column 'Median estimated stoichiometry' were the values used in this analysis. The acylcysteine dataset has been generated from mouse liver using hydroxylamine to cleave thioester bonds, followed by reaction with a t…
Lysine acetylation from Weinert, B. T., Moustafa, T., Iesmantavicius, V., Zechner, R. & Choudhary, C. 2015. Analysis of acetylation stoichiometry suggests that sirt3 repairs nonenzymatic acetylation lesions. EMBO J, 34, 2620-32.
Cysteine acylation from Gould, N. S., Evans, P., Martinez-Acedo, P., Marino, S. M., Gladyshev, V. N., Carroll, K. S. & Ischiropoulos, H. 2015. Site-specific proteomic mapping identifies selectively modified regulatory cysteine residues in functionally distinct protein networks. Chem Biol, 22, 965-75.
Protein (UniProt)	Protein Name	Model Used	Ligand Model used	PDB template used	PDB sequence identity	Lysine Position	Lysine Acetylated?	Lysine Acetylation (%)	Closest Cysteine Position	Cysteine Acetylation	Lys to Cys Closest Distance NZ to SG (Å)	Lys Surface NZ (Å2)	Cys Surface SG (Å2)	Lysine Closest Ligand	CoA-thiol (Å)	ADP-phosphate (Å)	AMP-phosphate (Å)	Carbon (Å)		Threshold Acetylation for Figure 2E	>0.4% Acetylation Stoichiometry	<0.4% Acetylation Stoichiometry	No Acetylation Stoichiometry	>0.4% Acetylation Distance (Å)	<0.4% Acetylation Distance (Å)	No Acetylation Distance (Å)		Distance (Å)	>0.4% Frequency	<0.4% Frequency	No Acetylation Frequency		Ranked Distance for Figure 2E (Å)	>0.4% Frequency (n=9)	<0.4% Frequency (n=48)	>0.4% Cummulative Frequency (%)	<0.4% Cummulative Frequency (%)		Threshold Acetylation for Figure 2F	>0.4% Acetylation Stoichiometry	<0.4% Acetylation Stoichiometry	No Acetylation Stoichiometry	>0.4% Acetylation Distance (Å)	<0.4% Acetylation Distance (Å)	No Acetylation Distance (Å)		Distance (Å)	>0.4% Frequency	<0.4% Frequency
Q8BWT1	3-ketoacyl-CoA thiolase, mitochondrial	Q8BWT1.B99990001.pdb	Q8BWT1wl.pdb	4c2jA	88	171	x	0.00902173	287	x	10.5593	50	5.2	COA	18.1565	29.0616	30.4199	29.8161		0.004	0.00902173			18.1565				18.1565	1				11.844		1	0	0.0208333		0.004	0.00902173			29.8161				29.8161	1
Q8BWT1	3-ketoacyl-CoA thiolase, mitochondrial	Q8BWT1.B99990001.pdb	Q8BWT1wl.pdb	4c2jA	88	234	x	0.00692959	179	x	17.08	49.7	0	COA	28.1357	20.2019	18.5598	16.2187			0.00692959			28.1357				28.1357	1				13.2515	1		0.111111	0.0208333			0.00692959			16.2187				16.2187	1
Q8BWT1	3-ketoacyl-CoA thiolase, mitochondrial	Q8BWT1.B99990001.pdb	Q8BWT1wl.pdb	4c2jA	88	137	x	0.00556891	128		20.2177	54.2	28.2	COA	33.1747	34.5322	37.2656	37.8979			0.00556891			33.1747				33.1747	1				14.2142		1	0.111111	0.0416667			0.00556891			37.8979				37.8979	1
Q8BWT1	3-ketoacyl-CoA thiolase, mitochondrial	Q8BWT1.B99990001.pdb	Q8BWT1wl.pdb	4c2jA	88	25	x	0.00270911	128		13.6682	40.3	28.2	COA	20.2784	13.0355	13.9628	16.3325				0.00270911			20.2784			20.2784		1			14.5162		1	0.111111	0.0625				0.00270911			16.3325			16.3325		1
Q8BWT1	3-ketoacyl-CoA thiolase, mitochondrial	Q8BWT1.B99990001.pdb	Q8BWT1wl.pdb	4c2jA	88	305	x	0.00257739	287	x	15.6625	56	5.2	COA	27.3921	41.222	42.2144	42.7437				0.00257739			27.3921			27.3921		1			15.0672	1		0.222222	0.0625				0.00257739			42.7437			42.7437		1
Q8BWT1	3-ketoacyl-CoA thiolase, mitochondrial	Q8BWT1.B99990001.pdb	Q8BWT1wl.pdb	4c2jA	88	270	x	0.00220036	107		21.9289	52.5	3.2	COA	44.71	52.48	52.6243	54.7539				0.00220036			44.71			44.71		1			15.5016	1		0.333333	0.0625				0.00220036			54.7539			54.7539		1
Q8BWT1	3-ketoacyl-CoA thiolase, mitochondrial	Q8BWT1.B99990001.pdb	Q8BWT1wl.pdb	4c2jA	88	312	x	0.00211954	287	x	21.8396	54.7	5.2	COA	29.2917	39.5897	39.5377	39.4794				0.00211954			29.2917			29.2917		1			15.8091		1	0.333333	0.0833333				0.00211954			39.4794			39.4794		1
Q8BWT1	3-ketoacyl-CoA thiolase, mitochondrial	Q8BWT1.B99990001.pdb	Q8BWT1wl.pdb	4c2jA	88	240	x	0.00202911	179	x	10.5275	38.5	0	COA	17.5386	20.2679	21.4225	19.8355				0.00202911			17.5386			17.5386		1			17.3184		1	0.333333	0.104167				0.00202911			19.8355			19.8355		1
Q8BWT1	3-ketoacyl-CoA thiolase, mitochondrial	Q8BWT1.B99990001.pdb	Q8BWT1wl.pdb	4c2jA	88	158	x	0.00193135	128		17.1154	30.8	28.2	COA	17.3184	23.5226	26.2637	26.5849				0.00193135			17.3184			17.3184		1			17.5386		1	0.333333	0.125				0.00193135			26.5849			26.5849		1
Q8BWT1	3-ketoacyl-CoA thiolase, mitochondrial	Q8BWT1.B99990001.pdb	Q8BWT1wl.pdb	4c2jA	88	191	x	0.00171402	179	x	24.5899	38.7	0	COA	26.5383	21.4057	19.0268	19.7938				0.00171402			26.5383			26.5383		1			18.1565	1		0.444444	0.125				0.00171402			19.7938			19.7938		1
Q8BWT1	3-ketoacyl-CoA thiolase, mitochondrial	Q8BWT1.B99990001.pdb	Q8BWT1wl.pdb	4c2jA	88	13	x	0.00115613	116		15.9656	5.7	0	COA	27.4911	30.4757	29.8871	32.0207				0.00115613			27.4911			27.4911		1			19.6145		1	0.444444	0.145833				0.00115613			32.0207			32.0207		1
Q8BWT1	3-ketoacyl-CoA thiolase, mitochondrial	Q8BWT1.B99990001.pdb	Q8BWT1wl.pdb	4c2jA	88	269	x	0.000923692	107		15.9113	33.5	3.2	COA	39.9826	49.3595	49.3747	51.0672				0.000923692			39.9826			39.9826		1			20.0877		1	0.444444	0.166667				0.000923692			51.0672			51.0672		1
Q8BWT1	3-ketoacyl-CoA thiolase, mitochondrial	Q8BWT1.B99990001.pdb	Q8BWT1wl.pdb	4c2jA	88	340	x	0.000222593	382	x	23.523	41.3	3.3	COA	27.2156	34.5182	33.7929	33.9951				0.000222593			27.2156			27.2156		1			20.2302	1		0.555556	0.166667				0.000222593			33.9951			33.9951		1
Q8BWT1	3-ketoacyl-CoA thiolase, mitochondrial	Q8BWT1.B99990001.pdb	Q8BWT1wl.pdb	4c2jA	88	45			116		20.3135	42.2	0	COA	35.8908	39.9363	39.2215	41.2144					0			35.8908		35.8908			1		20.2784		1	0.555556	0.1875					0			41.2144		41.2144
Q8BWT1	3-ketoacyl-CoA thiolase, mitochondrial	Q8BWT1.B99990001.pdb	Q8BWT1wl.pdb	4c2jA	88	109			107		7.65498	24.3	3.2	COA	36.3003	47.872	48.6654	50.3718					0			36.3003		36.3003			1		20.5252		1	0.555556	0.208333					0			50.3718		50.3718
Q8BWT1	3-ketoacyl-CoA thiolase, mitochondrial	Q8BWT1.B99990001.pdb	Q8BWT1wl.pdb	4c2jA	88	143			128		15.0903	30.7	28.2	COA	24.8209	21.6779	24.2521	24.5837					0			24.8209		24.8209			1		21.7704		1	0.555556	0.229167					0			24.5837		24.5837
Q8BWT1	3-ketoacyl-CoA thiolase, mitochondrial	Q8BWT1.B99990001.pdb	Q8BWT1wl.pdb	4c2jA	88	209			128		25.6879	53.8	28.2	COA	31.947	27.0669	26.7369	29.2762					0			31.947		31.947			1		21.9595	1		0.666667	0.229167					0			29.2762		29.2762
Q8BWT1	3-ketoacyl-CoA thiolase, mitochondrial	Q8BWT1.B99990001.pdb	Q8BWT1wl.pdb	4c2jA	88	211			128		33.274	49.3	28.2	COA	34.337	23.967	22.1922	23.842					0			34.337		34.337			1		22.5621		1	0.666667	0.25					0			23.842		23.842
Q8BWT1	3-ketoacyl-CoA thiolase, mitochondrial	Q8BWT1.B99990001.pdb	Q8BWT1wl.pdb	4c2jA	88	212			92		32.2779	48.8	1.2	COA	33.2057	24.8353	22.9042	24.6592					0			33.2057		33.2057			1		23.2173		1	0.666667	0.270833					0			24.6592		24.6592
Q8BWT1	3-ketoacyl-CoA thiolase, mitochondrial	Q8BWT1.B99990001.pdb	Q8BWT1wl.pdb	4c2jA	88	241			179	x	18.6865	59	0	COA	23.1715	18.5248	19.7751	17.7984					0			23.1715		23.1715			1		23.2472		1	0.666667	0.291667					0			17.7984		17.7984
Q8BWT1	3-ketoacyl-CoA thiolase, mitochondrial	Q8BWT1.B99990001.pdb	Q8BWT1wl.pdb	4c2jA	88	306			107		10.3533	34.2	3.2	COA	23.5254	37.1846	38.2657	39.328					0			23.5254		23.5254			1		23.3818		1	0.666667	0.3125					0			39.328		39.328
Q8BWT1	3-ketoacyl-CoA thiolase, mitochondrial	Q8BWT1.B99990001.pdb	Q8BWT1wl.pdb	4c2jA	88	332			179	x	9.19986	45.2	0	COA	19.7631	25.754	25.6329	24.6372					0			19.7631		19.7631			1		24.0489		1	0.666667	0.333333					0			24.6372		24.6372
Q8BWT1	3-ketoacyl-CoA thiolase, mitochondrial	Q8BWT1.B99990001.pdb	Q8BWT1wl.pdb	4c2jA	88	375			103		17.0054	17.3	0	COA	32.4933	42.4094	42.1919	43.1713					0			32.4933		32.4933			1		24.0529		1	0.666667	0.354167					0			43.1713		43.1713
Q8VCX1	3-oxo-5-beta-steroid 4-dehydrogenase	Q8VCX1.B99990005.pdb	Q8VCX1wl.pdb	3buvA	82	203	x	0.000358238	195	x	13.6766	26	1.7	NAP		23.9383	23.8098	26.057															24.069		1	0.666667	0.375				0.000358238			26.057			26.057		1
Q8VCX1	3-oxo-5-beta-steroid 4-dehydrogenase	Q8VCX1.B99990005.pdb	Q8VCX1wl.pdb	3buvA	82	272	x	0.000186611	224		6.03448	29	60.2	NAP		7.97804	8.1066	6.02385															24.3462		1	0.666667	0.395833				0.000186611			6.02385			6.02385		1
Q8VCX1	3-oxo-5-beta-steroid 4-dehydrogenase	Q8VCX1.B99990005.pdb	Q8VCX1wl.pdb	3buvA	82	248	x	0.000140363	195	x	27.5419	50.5	1.7	NAP		28.1969	25.1915	24.7928															24.6506		1	0.666667	0.416667				0.000140363			24.7928			24.7928		1
Q8VCX1	3-oxo-5-beta-steroid 4-dehydrogenase	Q8VCX1.B99990005.pdb	Q8VCX1wl.pdb	3buvA	82	35			224		12.853	51.5	60.2	NAP		16.6265	16.5245	14.2489															24.9165		1	0.666667	0.4375					0			14.2489		14.2489
Q8VCX1	3-oxo-5-beta-steroid 4-dehydrogenase	Q8VCX1.B99990005.pdb	Q8VCX1wl.pdb	3buvA	82	41			84		22.3853	23.5	0.5	NAP		22.7884	23.2722	22.1617															26.5383		1	0.666667	0.458333					0			22.1617		22.1617
Q8VCX1	3-oxo-5-beta-steroid 4-dehydrogenase	Q8VCX1.B99990005.pdb	Q8VCX1wl.pdb	3buvA	82	70			84		21.8444	13.3	0.5	NAP		23.2276	23.0606	22.4054															26.9636		1	0.666667	0.479167					0			22.4054		22.4054
Q8VCX1	3-oxo-5-beta-steroid 4-dehydrogenase	Q8VCX1.B99990005.pdb	Q8VCX1wl.pdb	3buvA	82	75			84		23.0542	49.2	0.5	NAP		25.0347	24.323	24.1034															27.2156		1	0.666667	0.5					0			24.1034		24.1034
Q8VCX1	3-oxo-5-beta-steroid 4-dehydrogenase	Q8VCX1.B99990005.pdb	Q8VCX1wl.pdb	3buvA	82	77			84		21.6859	36.5	0.5	NAP		29.3309	29.2895	29.9522															27.2972		1	0.666667	0.520833					0			29.9522		29.9522
Q8VCX1	3-oxo-5-beta-steroid 4-dehydrogenase	Q8VCX1.B99990005.pdb	Q8VCX1wl.pdb	3buvA	82	106			156		10.9166	20	0	NAP		27.8627	30.1723	30.7053															27.3921		1	0.666667	0.541667					0			30.7053		30.7053
Q8VCX1	3-oxo-5-beta-steroid 4-dehydrogenase	Q8VCX1.B99990005.pdb	Q8VCX1wl.pdb	3buvA	82	109			156		20.503	52.8	0	NAP		27.4169	29.2955	28.9749															27.4911		1	0.666667	0.5625					0			28.9749		28.9749
Q8VCX1	3-oxo-5-beta-steroid 4-dehydrogenase	Q8VCX1.B99990005.pdb	Q8VCX1wl.pdb	3buvA	82	125			156		22.8616	46	0	NAP		29.9228	32.8973	33.4184															28.1357	1		0.777778	0.5625					0			33.4184		33.4184
Q8VCX1	3-oxo-5-beta-steroid 4-dehydrogenase	Q8VCX1.B99990005.pdb	Q8VCX1wl.pdb	3buvA	82	128			156		25.1852	54.2	0	NAP		28.146	31.0659	30.8633															28.586		1	0.777778	0.583333					0			30.8633		30.8633
Q8VCX1	3-oxo-5-beta-steroid 4-dehydrogenase	Q8VCX1.B99990005.pdb	Q8VCX1wl.pdb	3buvA	82	143			147		14.4443	59	16.2	NAP		33.6761	36.1962	37.6998															28.6273		1	0.777778	0.604167					0			37.6998		37.6998
Q8VCX1	3-oxo-5-beta-steroid 4-dehydrogenase	Q8VCX1.B99990005.pdb	Q8VCX1wl.pdb	3buvA	82	157			156		11.8386	14.2	0	NAP		27.3156	28.6553	30.5546															28.9148		1	0.777778	0.625					0			30.5546		30.5546
Q8VCX1	3-oxo-5-beta-steroid 4-dehydrogenase	Q8VCX1.B99990005.pdb	Q8VCX1wl.pdb	3buvA	82	163			84		13.5243	36.5	0.5	NAP		25.1688	25.9786	27.3643															29.2917		1	0.777778	0.645833					0			27.3643		27.3643
Q8VCX1	3-oxo-5-beta-steroid 4-dehydrogenase	Q8VCX1.B99990005.pdb	Q8VCX1wl.pdb	3buvA	82	185			156		12.4209	37.3	0	NAP		34.6765	36.5416	38.4088															29.4902		1	0.777778	0.666667					0			38.4088		38.4088
Q8VCX1	3-oxo-5-beta-steroid 4-dehydrogenase	Q8VCX1.B99990005.pdb	Q8VCX1wl.pdb	3buvA	82	187			208		13.9435	59.3	0	NAP		30.9577	31.9793	34.3532															30.4887		1	0.777778	0.6875					0			34.3532		34.3532
Q8VCX1	3-oxo-5-beta-steroid 4-dehydrogenase	Q8VCX1.B99990005.pdb	Q8VCX1wl.pdb	3buvA	82	206			208		12.6929	59	0	NAP		28.8284	28.5084	31.0246															30.9724		1	0.777778	0.708333					0			31.0246		31.0246
Q8VCX1	3-oxo-5-beta-steroid 4-dehydrogenase	Q8VCX1.B99990005.pdb	Q8VCX1wl.pdb	3buvA	82	249			195	x	22.3167	45	1.7	NAP		28.1249	25.2892	26.0221															31.0992		1	0.777778	0.729167					0			26.0221		26.0221
Q8VCX1	3-oxo-5-beta-steroid 4-dehydrogenase	Q8VCX1.B99990005.pdb	Q8VCX1wl.pdb	3buvA	82	252			195	x	20.5269	14	1.7	NAP		21.0059	18.3169	18.4804															31.5365		1	0.777778	0.75					0			18.4804		18.4804
Q8VCX1	3-oxo-5-beta-steroid 4-dehydrogenase	Q8VCX1.B99990005.pdb	Q8VCX1wl.pdb	3buvA	82	280			224		21.0577	58.8	60.2	NAP		21.2344	19.681	18.4415															32.3809		1	0.777778	0.770833					0			18.4415		18.4415
Q8VCX1	3-oxo-5-beta-steroid 4-dehydrogenase	Q8VCX1.B99990005.pdb	Q8VCX1wl.pdb	3buvA	82	296			195	x	18.695	51.7	1.7	NAP		30.1647	28.2419	30.1356															32.4654		1	0.777778	0.791667					0			30.1356		30.1356
Q8VCX1	3-oxo-5-beta-steroid 4-dehydrogenase	Q8VCX1.B99990005.pdb	Q8VCX1wl.pdb	3buvA	82	303			195	x	14.6143	14	1.7	NAP		16.9065	15.4942	16.3758															32.6346		1	0.777778	0.8125					0			16.3758		16.3758
Q9Z0S1	3'(2'),5'-bisphosphate nucleotidase 1	Q9Z0S1.B99990004.pdb	Q9Z0S1wl.pdb	1jp4A	96	224	x	0.00017443	243		8.45374	5.5	0.8	AMP			3.66581	4.78105															33.1747	1		0.888889	0.8125				0.00017443			4.78105			4.78105		1
Q9Z0S1	3'(2'),5'-bisphosphate nucleotidase 1	Q9Z0S1.B99990004.pdb	Q9Z0S1wl.pdb	1jp4A	96	21			28		7.81802	46.2	46.8	AMP			26.9785	26.0548															34.1031		1	0.888889	0.833333					0			26.0548		26.0548
Q9Z0S1	3'(2'),5'-bisphosphate nucleotidase 1	Q9Z0S1.B99990004.pdb	Q9Z0S1wl.pdb	1jp4A	96	49			28		8.6521	15.8	46.8	AMP			23.9268	23.9126															36.1		1	0.888889	0.854167					0			23.9126		23.9126
Q9Z0S1	3'(2'),5'-bisphosphate nucleotidase 1	Q9Z0S1.B99990004.pdb	Q9Z0S1wl.pdb	1jp4A	96	68			100		17.1894	45.5	14.7	AMP			36.2386	33.7683															36.2861	1		1	0.854167					0			33.7683		33.7683
Q9Z0S1	3'(2'),5'-bisphosphate nucleotidase 1	Q9Z0S1.B99990004.pdb	Q9Z0S1wl.pdb	1jp4A	96	97			100		17.0924	37.2	14.7	AMP			36.1834	34.7577															36.8139		1	1	0.875					0			34.7577		34.7577
Q9Z0S1	3'(2'),5'-bisphosphate nucleotidase 1	Q9Z0S1.B99990004.pdb	Q9Z0S1wl.pdb	1jp4A	96	108			100		13.5891	52.5	14.7	AMP			38.5847	36.0294															37.6137		1	1	0.895833					0			36.0294		36.0294
Q9Z0S1	3'(2'),5'-bisphosphate nucleotidase 1	Q9Z0S1.B99990004.pdb	Q9Z0S1wl.pdb	1jp4A	96	123			243		18.1368	36	0.8	AMP			11.4333	13.1692															39.9826		1	1	0.916667					0			13.1692		13.1692
Q9Z0S1	3'(2'),5'-bisphosphate nucleotidase 1	Q9Z0S1.B99990004.pdb	Q9Z0S1wl.pdb	1jp4A	96	144			249		13.0963	38.3	0	AMP			27.2923	24.9629															40.2576		1	1	0.9375					0			24.9629		24.9629
Q9Z0S1	3'(2'),5'-bisphosphate nucleotidase 1	Q9Z0S1.B99990004.pdb	Q9Z0S1wl.pdb	1jp4A	96	183			206		25.8826	58.8	0	AMP			24.4826	25.0207															42.946		1	1	0.958333					0			25.0207		25.0207
Q9Z0S1	3'(2'),5'-bisphosphate nucleotidase 1	Q9Z0S1.B99990004.pdb	Q9Z0S1wl.pdb	1jp4A	96	189			206		22.5567	41.2	0	AMP			27.2826	28.2967															44.71		1	1	0.979167					0			28.2967		28.2967
Q9Z0S1	3'(2'),5'-bisphosphate nucleotidase 1	Q9Z0S1.B99990004.pdb	Q9Z0S1wl.pdb	1jp4A	96	232			243		21.9518	43	0.8	AMP			17.6313	18.263															58.1105		1	1	1					0			18.263		18.263
Q9Z0S1	3'(2'),5'-bisphosphate nucleotidase 1	Q9Z0S1.B99990004.pdb	Q9Z0S1wl.pdb	1jp4A	96	244			243		8.0744	32.5	0.8	AMP			10.1255	8.61643																								0			8.61643		8.61643
Q9Z0S1	3'(2'),5'-bisphosphate nucleotidase 1	Q9Z0S1.B99990004.pdb	Q9Z0S1wl.pdb	1jp4A	96	245			243		8.11035	8.3	0.8	AMP			15.955	13.6152																								0			13.6152		13.6152
Q9Z0S1	3'(2'),5'-bisphosphate nucleotidase 1	Q9Z0S1.B99990004.pdb	Q9Z0S1wl.pdb	1jp4A	96	261			249		15.0971	31.8	0	AMP			20.6376	19.1423																								0			19.1423		19.1423
Q9Z0S1	3'(2'),5'-bisphosphate nucleotidase 1	Q9Z0S1.B99990004.pdb	Q9Z0S1wl.pdb	1jp4A	96	274			59		14.4103	43.5	13.2	AMP			28.5143	25.955																								0			25.955		25.955
Q9Z0S1	3'(2'),5'-bisphosphate nucleotidase 1	Q9Z0S1.B99990004.pdb	Q9Z0S1wl.pdb	1jp4A	96	277			243		11.2148	35.2	0.8	AMP			18.1276	16.4328																								0			16.4328		16.4328
Q9Z0S1	3'(2'),5'-bisphosphate nucleotidase 1	Q9Z0S1.B99990004.pdb	Q9Z0S1wl.pdb	1jp4A	96	303			206		9.92572	48.7	0	AMP			23.1964	22.616																								0			22.616		22.616
O54950	5'-AMP-activated protein kinase subunit gamma-1	O54950.B99990004.pdb	O54950wl.pdb	2v8qE	99	233	x	0.000577815	278		22.3853	27.5	0	AMP			27.2999	27.1263																							0.000577815			27.1263			27.1263		1
O54950	5'-AMP-activated protein kinase subunit gamma-1	O54950.B99990004.pdb	O54950wl.pdb	2v8qE	99	33			37		12.8399	37	0	AMP			23.5309	22.5934																								0			22.5934		22.5934
O54950	5'-AMP-activated protein kinase subunit gamma-1	O54950.B99990004.pdb	O54950wl.pdb	2v8qE	99	46			130		21.4043	31.2	41.3	AMP			19.0782	18.2181																								0			18.2181		18.2181
O54950	5'-AMP-activated protein kinase subunit gamma-1	O54950.B99990004.pdb	O54950wl.pdb	2v8qE	99	57			130		32.4897	37.8	41.3	AMP			23.5476	23.5894																								0			23.5894		23.5894
O54950	5'-AMP-activated protein kinase subunit gamma-1	O54950.B99990004.pdb	O54950wl.pdb	2v8qE	99	58			130		29.0843	53.8	41.3	AMP			24.6294	24.754																								0			24.754		24.754
O54950	5'-AMP-activated protein kinase subunit gamma-1	O54950.B99990004.pdb	O54950wl.pdb	2v8qE	99	77			130		21.593	58.2	41.3	AMP			25.792	24.389																								0			24.389		24.389
O54950	5'-AMP-activated protein kinase subunit gamma-1	O54950.B99990004.pdb	O54950wl.pdb	2v8qE	99	78			130		14.1634	38.2	41.3	AMP			19.0866	17.6088																								0			17.6088		17.6088
O54950	5'-AMP-activated protein kinase subunit gamma-1	O54950.B99990004.pdb	O54950wl.pdb	2v8qE	99	99			278		32.9475	44.2	0	AMP			22.866	21.7464																								0			21.7464		21.7464
O54950	5'-AMP-activated protein kinase subunit gamma-1	O54950.B99990004.pdb	O54950wl.pdb	2v8qE	99	112			130		24.7945	47.7	41.3	AMP			23.5992	22.3796																								0			22.3796		22.3796
O54950	5'-AMP-activated protein kinase subunit gamma-1	O54950.B99990004.pdb	O54950wl.pdb	2v8qE	99	126			130		17.725	28.8	41.3	AMP			12.2664	9.64814																								0			9.64814		9.64814
O54950	5'-AMP-activated protein kinase subunit gamma-1	O54950.B99990004.pdb	O54950wl.pdb	2v8qE	99	148			130		20.6836	58.3	41.3	AMP			9.63868	7.62314																								0			7.62314		7.62314
O54950	5'-AMP-activated protein kinase subunit gamma-1	O54950.B99990004.pdb	O54950wl.pdb	2v8qE	99	169			278		16.4807	28.8	0	AMP			3.57588	4.48225																								0			4.48225		4.48225
O54950	5'-AMP-activated protein kinase subunit gamma-1	O54950.B99990004.pdb	O54950wl.pdb	2v8qE	99	173			37		18.2005	37.8	0	AMP			14.2033	13.7616																								0			13.7616		13.7616
O54950	5'-AMP-activated protein kinase subunit gamma-1	O54950.B99990004.pdb	O54950wl.pdb	2v8qE	99	176			278		17.0419	45.2	0	AMP			20.7584	21.1817																								0			21.1817		21.1817
O54950	5'-AMP-activated protein kinase subunit gamma-1	O54950.B99990004.pdb	O54950wl.pdb	2v8qE	99	184			278		18.6433	20.3	0	AMP			26.9285	27.1632																								0			27.1632		27.1632
O54950	5'-AMP-activated protein kinase subunit gamma-1	O54950.B99990004.pdb	O54950wl.pdb	2v8qE	99	190			278		18.2454	56.3	0	AMP			26.7242	25.7966																								0			25.7966		25.7966
O54950	5'-AMP-activated protein kinase subunit gamma-1	O54950.B99990004.pdb	O54950wl.pdb	2v8qE	99	242			278		19.7301	8.3	0	AMP			4.77797	5.65378																								0			5.65378		5.65378
O54950	5'-AMP-activated protein kinase subunit gamma-1	O54950.B99990004.pdb	O54950wl.pdb	2v8qE	99	252			130		32.8068	54.2	41.3	AMP			25.2166	24.7423																								0			24.7423		24.7423
O54950	5'-AMP-activated protein kinase subunit gamma-1	O54950.B99990004.pdb	O54950wl.pdb	2v8qE	99	263			278		30.4956	33.7	0	AMP			21.4992	19.8997																								0			19.8997		19.8997
O54950	5'-AMP-activated protein kinase subunit gamma-1	O54950.B99990004.pdb	O54950wl.pdb	2v8qE	99	277			278		10.0687	22	0	AMP			17.2862	17.2274																								0			17.2274		17.2274
O54950	5'-AMP-activated protein kinase subunit gamma-1	O54950.B99990004.pdb	O54950wl.pdb	2v8qE	99	309			278		12.2783	38.7	0	AMP			20.0791	19.6812																								0			19.6812		19.6812
O54950	5'-AMP-activated protein kinase subunit gamma-1	O54950.B99990004.pdb	O54950wl.pdb	2v8qE	99	328			278		22.7605	26.3	0	AMP			25.3834	23.4227																								0			23.4227		23.4227
O54950	5'-AMP-activated protein kinase subunit gamma-1	O54950.B99990004.pdb	O54950wl.pdb	2v8qE	99	329			37		24.7872	51.8	0	AMP			22.0367	19.6562																								0			19.6562		19.6562
P70266	6-phosphofructo-2-kinase/fructose-2,6-bisphosphatase 1	P70266.B99990004.pdb	P70266wl.pdb	1k6mA	95	114	x	0.000951408	108		11.4247	22	4	AGS		23.9569	25.7187	28.1101																							0.000951408			28.1101			28.1101		1
P70266	6-phosphofructo-2-kinase/fructose-2,6-bisphosphatase 1	P70266.B99990004.pdb	P70266wl.pdb	1k6mA	95	195	x	0.000431618	199		8.35842	42.2	5.3	AGS		19.997	21.3502	22.3823																							0.000431618			22.3823			22.3823		1
P70266	6-phosphofructo-2-kinase/fructose-2,6-bisphosphatase 1	P70266.B99990004.pdb	P70266wl.pdb	1k6mA	95	15			257		32.5725	47	0	AGS		67.8544	65.466	63.6148																								0			63.6148		63.6148
P70266	6-phosphofructo-2-kinase/fructose-2,6-bisphosphatase 1	P70266.B99990004.pdb	P70266wl.pdb	1k6mA	95	55			161		11.9583	7.3	0	AGS		3.58524	6.20344	8.51359																								0			8.51359		8.51359
P70266	6-phosphofructo-2-kinase/fructose-2,6-bisphosphatase 1	P70266.B99990004.pdb	P70266wl.pdb	1k6mA	95	74			108		18.4512	59.3	4	AGS		19.5354	19.1723	20.1995																								0			20.1995		20.1995
P70266	6-phosphofructo-2-kinase/fructose-2,6-bisphosphatase 1	P70266.B99990004.pdb	P70266wl.pdb	1k6mA	95	106			108		11.5713	59	4	AGS		23.9981	26.3984	28.9654																								0			28.9654		28.9654
P70266	6-phosphofructo-2-kinase/fructose-2,6-bisphosphatase 1	P70266.B99990004.pdb	P70266wl.pdb	1k6mA	95	118			108		17.6473	58.7	4	AGS		26.8087	27.5458	29.3696																								0			29.3696		29.3696
P70266	6-phosphofructo-2-kinase/fructose-2,6-bisphosphatase 1	P70266.B99990004.pdb	P70266wl.pdb	1k6mA	95	148			108		24.3255	45.2	4	AGS		29.1269	30.8694	32.8377																								0			32.8377		32.8377
P70266	6-phosphofructo-2-kinase/fructose-2,6-bisphosphatase 1	P70266.B99990004.pdb	P70266wl.pdb	1k6mA	95	153			108		27.6721	31.8	4	AGS		27.3542	28.1463	29.377																								0			29.377		29.377
P70266	6-phosphofructo-2-kinase/fructose-2,6-bisphosphatase 1	P70266.B99990004.pdb	P70266wl.pdb	1k6mA	95	172			161		14.6739	51.5	0	AGS		16.8927	15.4811	13.7811																								0			13.7811		13.7811
P70266	6-phosphofructo-2-kinase/fructose-2,6-bisphosphatase 1	P70266.B99990004.pdb	P70266wl.pdb	1k6mA	95	175			161		12.3314	26.8	0	AGS		4.22001	3.99709	5.02128																								0			5.02128		5.02128
P70266	6-phosphofructo-2-kinase/fructose-2,6-bisphosphatase 1	P70266.B99990004.pdb	P70266wl.pdb	1k6mA	95	188			184		8.96964	40.5	64.8	AGS		23.6218	23.6046	23.587																								0			23.587		23.587
P70266	6-phosphofructo-2-kinase/fructose-2,6-bisphosphatase 1	P70266.B99990004.pdb	P70266wl.pdb	1k6mA	95	219			161		12.3405	16.5	0	AGS		16.3374	17.8591	18.8658																								0			18.8658		18.8658
P70266	6-phosphofructo-2-kinase/fructose-2,6-bisphosphatase 1	P70266.B99990004.pdb	P70266wl.pdb	1k6mA	95	281			257		15.3008	31.7	0	AGS		49.5744	47.0025	44.7867																								0			44.7867		44.7867
P70266	6-phosphofructo-2-kinase/fructose-2,6-bisphosphatase 1	P70266.B99990004.pdb	P70266wl.pdb	1k6mA	95	300			392		16.4818	34.8	0	AGS		33.4788	31.4656	29.4917																								0			29.4917		29.4917
P70266	6-phosphofructo-2-kinase/fructose-2,6-bisphosphatase 1	P70266.B99990004.pdb	P70266wl.pdb	1k6mA	95	307			257		18.5204	53	0	AGS		49.9455	47.729	45.9029																								0			45.9029		45.9029
P70266	6-phosphofructo-2-kinase/fructose-2,6-bisphosphatase 1	P70266.B99990004.pdb	P70266wl.pdb	1k6mA	95	324			399		15.4981	46.5	0	AGS		40.9971	39.3973	38.3168																								0			38.3168		38.3168
P70266	6-phosphofructo-2-kinase/fructose-2,6-bisphosphatase 1	P70266.B99990004.pdb	P70266wl.pdb	1k6mA	95	357			417		10.0683	8.3	0	AGS		38.0211	36.1563	35.3353																								0			35.3353		35.3353
P70266	6-phosphofructo-2-kinase/fructose-2,6-bisphosphatase 1	P70266.B99990004.pdb	P70266wl.pdb	1k6mA	95	364			334		10.8917	49	0	AGS		51.3038	50.0019	49.5251																								0			49.5251		49.5251
P70266	6-phosphofructo-2-kinase/fructose-2,6-bisphosphatase 1	P70266.B99990004.pdb	P70266wl.pdb	1k6mA	95	407			432		10.787	52.8	0	AGS		24.9136	22.892	22.0702																								0			22.0702		22.0702
P70266	6-phosphofructo-2-kinase/fructose-2,6-bisphosphatase 1	P70266.B99990004.pdb	P70266wl.pdb	1k6mA	95	416			417		10.4981	58.5	0	AGS		35.4587	33.2622	32.1186																								0			32.1186		32.1186
P70266	6-phosphofructo-2-kinase/fructose-2,6-bisphosphatase 1	P70266.B99990004.pdb	P70266wl.pdb	1k6mA	95	424			432		11.3799	31.5	0	AGS		27.2518	24.5838	22.1903																								0			22.1903		22.1903
P70266	6-phosphofructo-2-kinase/fructose-2,6-bisphosphatase 1	P70266.B99990004.pdb	P70266wl.pdb	1k6mA	95	450			399		17.2661	45.8	0	AGS		38.7605	37.3482	37.1498																								0			37.1498		37.1498
Q9DCD0	6-phosphogluconate dehydrogenase, decarboxylating	Q9DCD0.B99990002.pdb	Q9DCD0wl.pdb	2jkvA	94	59	x	0.000560698	30		15.0319	59	0	NAP		29.6123	29.058	26.9341																							0.000560698			26.9341			26.9341		1
Q9DCD0	6-phosphogluconate dehydrogenase, decarboxylating	Q9DCD0.B99990002.pdb	Q9DCD0wl.pdb	2jkvA	94	248	x	0.000518615	199		23.2265	58.5	48	NAP		33.3805	33.5813	34.8019																							0.000518615			34.8019			34.8019		1
Q9DCD0	6-phosphogluconate dehydrogenase, decarboxylating	Q9DCD0.B99990002.pdb	Q9DCD0wl.pdb	2jkvA	94	147	x	0.000359578	171		9.93986	7.3	0	NAP		26.2374	27.838	28.6923																							0.000359578			28.6923			28.6923		1
Q9DCD0	6-phosphogluconate dehydrogenase, decarboxylating	Q9DCD0.B99990002.pdb	Q9DCD0wl.pdb	2jkvA	94	38	x	0.000210299	30		16.5739	46.5	0	NAP		9.96483	8.62114	6.25028																							0.000210299			6.25028			6.25028		1
Q9DCD0	6-phosphogluconate dehydrogenase, decarboxylating	Q9DCD0.B99990002.pdb	Q9DCD0wl.pdb	2jkvA	94	48	x	0.000119259	30		18.2606	50.2	0	NAP		25.049	26.1182	24.6487																							0.000119259			24.6487			24.6487		1
Q9DCD0	6-phosphogluconate dehydrogenase, decarboxylating	Q9DCD0.B99990002.pdb	Q9DCD0wl.pdb	2jkvA	94	51			30		14.236	13.7	0	NAP		21.1413	23.3888	22.8648																								0			22.8648		22.8648
Q9DCD0	6-phosphogluconate dehydrogenase, decarboxylating	Q9DCD0.B99990002.pdb	Q9DCD0wl.pdb	2jkvA	94	64			30		6.31055	39.2	0	NAP		24.931	25.5587	23.669																								0			23.669		23.669
Q9DCD0	6-phosphogluconate dehydrogenase, decarboxylating	Q9DCD0.B99990002.pdb	Q9DCD0wl.pdb	2jkvA	94	66			30		15.4581	54	0	NAP		30.106	31.5758	30.6878																								0			30.6878		30.6878
Q9DCD0	6-phosphogluconate dehydrogenase, decarboxylating	Q9DCD0.B99990002.pdb	Q9DCD0wl.pdb	2jkvA	94	67			30		17.7535	40.3	0	NAP		31.1333	31.7255	30.6502																								0			30.6502		30.6502
Q9DCD0	6-phosphogluconate dehydrogenase, decarboxylating	Q9DCD0.B99990002.pdb	Q9DCD0wl.pdb	2jkvA	94	76			289		17.7626	43.8	28	NAP		6.79993	4.07933	5.07362																								0			5.07362		5.07362
Q9DCD0	6-phosphogluconate dehydrogenase, decarboxylating	Q9DCD0.B99990002.pdb	Q9DCD0wl.pdb	2jkvA	94	87			30		13.3494	33.7	0	NAP		22.4605	21.471	19.4003																								0			19.4003		19.4003
Q9DCD0	6-phosphogluconate dehydrogenase, decarboxylating	Q9DCD0.B99990002.pdb	Q9DCD0wl.pdb	2jkvA	94	117			113		7.81374	43.2	7.8	NAP		30.2167	30.6098	30.7537																								0			30.7537		30.7537
Q9DCD0	6-phosphogluconate dehydrogenase, decarboxylating	Q9DCD0.B99990002.pdb	Q9DCD0wl.pdb	2jkvA	94	119			113		13.7699	59.2	7.8	NAP		28.5284	27.6919	26.926																								0			26.926		26.926
Q9DCD0	6-phosphogluconate dehydrogenase, decarboxylating	Q9DCD0.B99990002.pdb	Q9DCD0wl.pdb	2jkvA	94	154			171		9.88425	57.8	0	NAP		28.2602	30.4393	31.2413																								0			31.2413		31.2413
Q9DCD0	6-phosphogluconate dehydrogenase, decarboxylating	Q9DCD0.B99990002.pdb	Q9DCD0wl.pdb	2jkvA	94	184			366		6.89135	7.5	0	NAP		10.9443	12.6721	14.9142																								0			14.9142		14.9142
Q9DCD0	6-phosphogluconate dehydrogenase, decarboxylating	Q9DCD0.B99990002.pdb	Q9DCD0wl.pdb	2jkvA	94	206			199		9.74515	41.2	48	NAP		28.829	29.1946	31.3255																								0			31.3255		31.3255
Q9DCD0	6-phosphogluconate dehydrogenase, decarboxylating	Q9DCD0.B99990002.pdb	Q9DCD0wl.pdb	2jkvA	94	225			402		19.0567	47	9.7	NAP		35.4313	37.6659	39.7807																								0			39.7807		39.7807
Q9DCD0	6-phosphogluconate dehydrogenase, decarboxylating	Q9DCD0.B99990002.pdb	Q9DCD0wl.pdb	2jkvA	94	241			199		17.4652	19.8	48	NAP		27.6611	29.6345	31.5812																								0			31.5812		31.5812
Q9DCD0	6-phosphogluconate dehydrogenase, decarboxylating	Q9DCD0.B99990002.pdb	Q9DCD0wl.pdb	2jkvA	94	253			199		20.1944	12.8	48	NAP		26.9644	27.2496	28.3828																								0			28.3828		28.3828
Q9DCD0	6-phosphogluconate dehydrogenase, decarboxylating	Q9DCD0.B99990002.pdb	Q9DCD0wl.pdb	2jkvA	94	261			366		15.4092	52.7	0	NAP		4.91999	4.78849	7.40004																								0			7.40004		7.40004
Q9DCD0	6-phosphogluconate dehydrogenase, decarboxylating	Q9DCD0.B99990002.pdb	Q9DCD0wl.pdb	2jkvA	94	265			289		5.81592	58	28	NAP		19.9486	18.5074	20.2877																								0			20.2877		20.2877
Q9DCD0	6-phosphogluconate dehydrogenase, decarboxylating	Q9DCD0.B99990002.pdb	Q9DCD0wl.pdb	2jkvA	94	294			199		12.5091	28.5	48	NAP		27.9007	27.377	29.2686																								0			29.2686		29.2686
Q9DCD0	6-phosphogluconate dehydrogenase, decarboxylating	Q9DCD0.B99990002.pdb	Q9DCD0wl.pdb	2jkvA	94	303			289		20.8953	30	28	NAP		37.9522	36.6196	38.1412																								0			38.1412		38.1412
Q9DCD0	6-phosphogluconate dehydrogenase, decarboxylating	Q9DCD0.B99990002.pdb	Q9DCD0wl.pdb	2jkvA	94	305			199		26.5158	41.7	48	NAP		45.1511	44.5573	46.4789																								0			46.4789		46.4789
Q9DCD0	6-phosphogluconate dehydrogenase, decarboxylating	Q9DCD0.B99990002.pdb	Q9DCD0wl.pdb	2jkvA	94	308			199		26.936	14.5	48	NAP		46.1065	45.5574	47.5618																								0			47.5618		47.5618
Q9DCD0	6-phosphogluconate dehydrogenase, decarboxylating	Q9DCD0.B99990002.pdb	Q9DCD0wl.pdb	2jkvA	94	316			402		23.0932	52.2	9.7	NAP		44.0638	45.0294	47.3159																								0			47.3159		47.3159
Q9DCD0	6-phosphogluconate dehydrogenase, decarboxylating	Q9DCD0.B99990002.pdb	Q9DCD0wl.pdb	2jkvA	94	317			402		17.9022	58.7	9.7	NAP		43.0253	44.753	47.0834																								0			47.0834		47.0834
Q9DCD0	6-phosphogluconate dehydrogenase, decarboxylating	Q9DCD0.B99990002.pdb	Q9DCD0wl.pdb	2jkvA	94	325			402		6.8728	37.8	9.7	NAP		40.9379	42.4889	45.0551																								0			45.0551		45.0551
Q9DCD0	6-phosphogluconate dehydrogenase, decarboxylating	Q9DCD0.B99990002.pdb	Q9DCD0wl.pdb	2jkvA	94	375			402		14.8942	49.8	9.7	NAP		36.1946	38.3965	40.6744																								0			40.6744		40.6744
Q9DCD0	6-phosphogluconate dehydrogenase, decarboxylating	Q9DCD0.B99990002.pdb	Q9DCD0wl.pdb	2jkvA	94	377			170		13.39	28.7	0	NAP		31.7349	33.8644	35.7385																								0			35.7385		35.7385
Q9DCD0	6-phosphogluconate dehydrogenase, decarboxylating	Q9DCD0.B99990002.pdb	Q9DCD0wl.pdb	2jkvA	94	396			402		14.8017	48.2	9.7	NAP		41.8838	40.7624	42.4888																								0			42.4888		42.4888
Q9DCD0	6-phosphogluconate dehydrogenase, decarboxylating	Q9DCD0.B99990002.pdb	Q9DCD0wl.pdb	2jkvA	94	460			422		40.8074	28.3	0	NAP		24.7025	23.9471	24.5244																								0			24.5244		24.5244
P63038	60 kDa heat shock protein, mitochondrial	P63038.B99990004.pdb	P63038wl.pdb	4pj1A	98	473	x	0.00178693	447	x	12.2058	22.8	0	ADP		21.3385	21.4038	19.6926																							0.00178693			19.6926			19.6926		1
P63038	60 kDa heat shock protein, mitochondrial	P63038.B99990004.pdb	P63038wl.pdb	4pj1A	98	236	x	0.00141432	237	x	11.4172	30.5	0.2	ADP		44.811	44.6165	45.6305																							0.00141432			45.6305			45.6305		1
P63038	60 kDa heat shock protein, mitochondrial	P63038.B99990004.pdb	P63038wl.pdb	4pj1A	98	202	x	0.0011371	237	x	24.6776	48.5	0.2	ADP		27.0744	27.4013	28.6917																							0.0011371			28.6917			28.6917		1
P63038	60 kDa heat shock protein, mitochondrial	P63038.B99990004.pdb	P63038wl.pdb	4pj1A	98	180	x	0.00111443	442	x	17.0965	48.3	3.3	ADP		17.4711	15.4112	14.7075																							0.00111443			14.7075			14.7075		1
P63038	60 kDa heat shock protein, mitochondrial	P63038.B99990004.pdb	P63038wl.pdb	4pj1A	98	133	x	0.000900331	447	x	37.3839	58.7	0	ADP		24.7265	23.0537	23.6846																							0.000900331			23.6846			23.6846		1
P63038	60 kDa heat shock protein, mitochondrial	P63038.B99990004.pdb	P63038wl.pdb	4pj1A	98	551	x	0.000848025	447	x	51.7032	15.7	0	ADP		36.2228	37.3857	39.7058																							0.000848025			39.7058			39.7058		1
P63038	60 kDa heat shock protein, mitochondrial	P63038.B99990004.pdb	P63038wl.pdb	4pj1A	98	156	x	0.000796638	447	x	9.71522	17.3	0	ADP		19.0109	20.8732	19.0064																							0.000796638			19.0064			19.0064		1
P63038	60 kDa heat shock protein, mitochondrial	P63038.B99990004.pdb	P63038wl.pdb	4pj1A	98	205	x	0.000785263	237	x	26.4996	51.3	0.2	ADP		29.8723	29.7743	31.5145																							0.000785263			31.5145			31.5145		1
P63038	60 kDa heat shock protein, mitochondrial	P63038.B99990004.pdb	P63038wl.pdb	4pj1A	98	191	x	0.00075885	442	x	26.4763	34.2	3.3	ADP		24.168	23.4169	22.7568																							0.00075885			22.7568			22.7568		1
P63038	60 kDa heat shock protein, mitochondrial	P63038.B99990004.pdb	P63038wl.pdb	4pj1A	98	130	x	0.000685227	447	x	20.26	32.2	0	ADP		26.3893	27.267	26.389																							0.000685227			26.389			26.389		1
P63038	60 kDa heat shock protein, mitochondrial	P63038.B99990004.pdb	P63038wl.pdb	4pj1A	98	125	x	0.000650845	447	x	22.5608	21.3	0	ADP		20.1508	20.787	20.9217																							0.000650845			20.9217			20.9217		1
P63038	60 kDa heat shock protein, mitochondrial	P63038.B99990004.pdb	P63038wl.pdb	4pj1A	98	249	x	0.000525487	237	x	26.9641	20	0.2	ADP		52.3201	53.9921	54.8516																							0.000525487			54.8516			54.8516		1
P63038	60 kDa heat shock protein, mitochondrial	P63038.B99990004.pdb	P63038wl.pdb	4pj1A	98	233	x	0.000517527	237	x	14.068	46.2	0.2	ADP		54.5953	54.2125	55.1126																							0.000517527			55.1126			55.1126		1
P63038	60 kDa heat shock protein, mitochondrial	P63038.B99990004.pdb	P63038wl.pdb	4pj1A	98	352	x	0.000468924	237	x	15.1408	59	0.2	ADP		46.7474	46.8026	48.3212																							0.000468924			48.3212			48.3212		1
P63038	60 kDa heat shock protein, mitochondrial	P63038.B99990004.pdb	P63038wl.pdb	4pj1A	98	359	x	0.000404094	237	x	15.7767	43.8	0.2	ADP		44.047	44.282	44.409																							0.000404094			44.409			44.409		1
P63038	60 kDa heat shock protein, mitochondrial	P63038.B99990004.pdb	P63038wl.pdb	4pj1A	98	469	x	0.000370531	447	x	13.2653	33.2	0	ADP		26.2502	26.9801	25.1894																							0.000370531			25.1894			25.1894		1
P63038	60 kDa heat shock protein, mitochondrial	P63038.B99990004.pdb	P63038wl.pdb	4pj1A	98	82	x	0.000335747	447	x	28.0306	33.3	0	ADP		14.8747	17.0059	18.6083																							0.000335747			18.6083			18.6083		1
P63038	60 kDa heat shock protein, mitochondrial	P63038.B99990004.pdb	P63038wl.pdb	4pj1A	98	218	x	0.000270521	237	x	15.4346	7.7	0.2	ADP		36.2092	36.6775	37.7892																							0.000270521			37.7892			37.7892		1
P63038	60 kDa heat shock protein, mitochondrial	P63038.B99990004.pdb	P63038wl.pdb	4pj1A	98	396	x	0.000195535	237	x	29.8474	26.5	0.2	ADP		28.1047	29.4451	29.345																							0.000195535			29.345			29.345		1
P63038	60 kDa heat shock protein, mitochondrial	P63038.B99990004.pdb	P63038wl.pdb	4pj1A	98	455	x	0.000178213	447	x	20.4279	59.5	0	ADP		35.5378	32.7344	32.6909																							0.000178213			32.6909			32.6909		1
P63038	60 kDa heat shock protein, mitochondrial	P63038.B99990004.pdb	P63038wl.pdb	4pj1A	98	96	x	0.000160155	447	x	32.2671	26.8	0	ADP		21.2043	23.1267	24.7371																							0.000160155			24.7371			24.7371		1
P63038	60 kDa heat shock protein, mitochondrial	P63038.B99990004.pdb	P63038wl.pdb	4pj1A	98	75	x	0.000154952	442	x	18.8856	6.8	3.3	ADP		9.78076	7.47044	9.46006																							0.000154952			9.46006			9.46006		1
P63038	60 kDa heat shock protein, mitochondrial	P63038.B99990004.pdb	P63038wl.pdb	4pj1A	98	31	x	0.00012554	447	x	39.5171	40.3	0	ADP		26.3366	26.1326	28.2279																							0.00012554			28.2279			28.2279		1
P63038	60 kDa heat shock protein, mitochondrial	P63038.B99990004.pdb	P63038wl.pdb	4pj1A	98	387	x	9.19853e-05	237	x	25.7809	15.3	0.2	ADP		34.6254	36.0419	37.3133																							9.19853e-05			37.3133			37.3133		1
P63038	60 kDa heat shock protein, mitochondrial	P63038.B99990004.pdb	P63038wl.pdb	4pj1A	98	523	x	6.28631e-05	447	x	16.8881	42.2	0	ADP		16.2939	18.5419	17.534																							6.28631e-05			17.534			17.534		1
P63038	60 kDa heat shock protein, mitochondrial	P63038.B99990004.pdb	P63038wl.pdb	4pj1A	98	28			447	x	41.9585	32.3	0	ADP		20.6132	21.8469	24.2076																								0			24.2076		24.2076
P63038	60 kDa heat shock protein, mitochondrial	P63038.B99990004.pdb	P63038wl.pdb	4pj1A	98	58			442	x	16.5235	39.5	3.3	ADP		17.0978	14.3302	14.5553																								0			14.5553		14.5553
P63038	60 kDa heat shock protein, mitochondrial	P63038.B99990004.pdb	P63038wl.pdb	4pj1A	98	72			442	x	29.2992	7.5	3.3	ADP		14.6081	14.9211	17.3172																								0			17.3172		17.3172
P63038	60 kDa heat shock protein, mitochondrial	P63038.B99990004.pdb	P63038wl.pdb	4pj1A	98	87			442	x	42.0754	59	3.3	ADP		30.6775	31.4574	33.4636																								0			33.4636		33.4636
P63038	60 kDa heat shock protein, mitochondrial	P63038.B99990004.pdb	P63038wl.pdb	4pj1A	98	89			447	x	39.8944	20.3	0	ADP		30.0968	30.8599	33.3112																								0			33.3112		33.3112
P63038	60 kDa heat shock protein, mitochondrial	P63038.B99990004.pdb	P63038wl.pdb	4pj1A	98	91			442	x	34.7287	49.7	3.3	ADP		26.3079	27.1178	28.513																								0			28.513		28.513
P63038	60 kDa heat shock protein, mitochondrial	P63038.B99990004.pdb	P63038wl.pdb	4pj1A	98	157			447	x	11.8994	56.3	0	ADP		27.7055	28.5096	26.0203																								0			26.0203		26.0203
P63038	60 kDa heat shock protein, mitochondrial	P63038.B99990004.pdb	P63038wl.pdb	4pj1A	98	160			442	x	12.3153	33.7	3.3	ADP		20.4638	20.1758	17.737																								0			17.737		17.737
P63038	60 kDa heat shock protein, mitochondrial	P63038.B99990004.pdb	P63038wl.pdb	4pj1A	98	192			237	x	30.2973	40.7	0.2	ADP		27.8311	27.3292	27.227																								0			27.227		27.227
P63038	60 kDa heat shock protein, mitochondrial	P63038.B99990004.pdb	P63038wl.pdb	4pj1A	98	196			447	x	23.6403	23.7	0	ADP		20.4035	21.8256	21.039																								0			21.039		21.039
P63038	60 kDa heat shock protein, mitochondrial	P63038.B99990004.pdb	P63038wl.pdb	4pj1A	98	250			237	x	22.9533	53.2	0.2	ADP		53.2644	54.5529	55.8297																								0			55.8297		55.8297
P63038	60 kDa heat shock protein, mitochondrial	P63038.B99990004.pdb	P63038wl.pdb	4pj1A	98	269			237	x	15.9572	18	0.2	ADP		54.1617	54.7735	54.9007																								0			54.9007		54.9007
P63038	60 kDa heat shock protein, mitochondrial	P63038.B99990004.pdb	P63038wl.pdb	4pj1A	98	292			237	x	20.8548	59.2	0.2	ADP		71.1358	71.6487	72.5982																								0			72.5982		72.5982
P63038	60 kDa heat shock protein, mitochondrial	P63038.B99990004.pdb	P63038wl.pdb	4pj1A	98	301			237	x	19.2942	15.8	0.2	ADP		46.5741	47.7395	49.0139																								0			49.0139		49.0139
P63038	60 kDa heat shock protein, mitochondrial	P63038.B99990004.pdb	P63038wl.pdb	4pj1A	98	310			237	x	25.8781	26.5	0.2	ADP		46.6451	48.3157	49.2259																								0			49.2259		49.2259
P63038	60 kDa heat shock protein, mitochondrial	P63038.B99990004.pdb	P63038wl.pdb	4pj1A	98	314			237	x	27.6755	31.8	0.2	ADP		40.6746	42.4814	43.037																								0			43.037		43.037
P63038	60 kDa heat shock protein, mitochondrial	P63038.B99990004.pdb	P63038wl.pdb	4pj1A	98	344			237	x	15.4704	11.2	0.2	ADP		50.1817	50.777	50.8812																								0			50.8812		50.8812
P63038	60 kDa heat shock protein, mitochondrial	P63038.B99990004.pdb	P63038wl.pdb	4pj1A	98	361			237	x	17.5542	27.3	0.2	ADP		45.4587	46.0657	46.0662																								0			46.0662		46.0662
P63038	60 kDa heat shock protein, mitochondrial	P63038.B99990004.pdb	P63038wl.pdb	4pj1A	98	364			237	x	24.9712	16	0.2	ADP		39.6452	40.6632	40.3881																								0			40.3881		40.3881
P63038	60 kDa heat shock protein, mitochondrial	P63038.B99990004.pdb	P63038wl.pdb	4pj1A	98	369			237	x	31.7967	39.7	0.2	ADP		39.7689	41.6012	41.4985																								0			41.4985		41.4985
P63038	60 kDa heat shock protein, mitochondrial	P63038.B99990004.pdb	P63038wl.pdb	4pj1A	98	389			237	x	27.573	5.3	0.2	ADP		25.1776	26.3279	27.0057																								0			27.0057		27.0057
P63038	60 kDa heat shock protein, mitochondrial	P63038.B99990004.pdb	P63038wl.pdb	4pj1A	98	405			237	x	23.9413	33.7	0.2	ADP		28.6589	28.4629	29.6038																								0			29.6038		29.6038
P63038	60 kDa heat shock protein, mitochondrial	P63038.B99990004.pdb	P63038wl.pdb	4pj1A	98	417			442	x	28.1677	23	3.3	ADP		18.6869	17.3504	18.795																								0			18.795		18.795
P63038	60 kDa heat shock protein, mitochondrial	P63038.B99990004.pdb	P63038wl.pdb	4pj1A	98	418			442	x	32.8715	29.5	3.3	ADP		18.8957	19.319	21.2101																								0			21.2101		21.2101
P63038	60 kDa heat shock protein, mitochondrial	P63038.B99990004.pdb	P63038wl.pdb	4pj1A	98	462			447	x	22.2309	46.2	0	ADP		30.4609	27.6607	27.9131																								0			27.9131		27.9131
P63038	60 kDa heat shock protein, mitochondrial	P63038.B99990004.pdb	P63038wl.pdb	4pj1A	98	481			442	x	15.3698	36.8	3.3	ADP		17.1714	16.4566	16.1326																								0			16.1326		16.1326
P63038	60 kDa heat shock protein, mitochondrial	P63038.B99990004.pdb	P63038wl.pdb	4pj1A	98	493			442	x	12.562	33.5	3.3	ADP		26.9985	25.6226	23.6973																								0			23.6973		23.6973
P63038	60 kDa heat shock protein, mitochondrial	P63038.B99990004.pdb	P63038wl.pdb	4pj1A	98	516			442	x	14.6307	57.5	3.3	ADP		22.6018	20.5987	19.0344																								0			19.0344		19.0344
P63038	60 kDa heat shock protein, mitochondrial	P63038.B99990004.pdb	P63038wl.pdb	4pj1A	98	554			447	x	48.9942	59.2	0	ADP		35.7949	36.8626	39.05																								0			39.05		39.05
P20029	78 kDa glucose-regulated protein	P20029.B99990001.pdb	P20029wl.pdb	5e84A	99	475	x	0.000775431	421		24.4483	58.8	0	ATP		34.6123	36.1355	36.1275																							0.000775431			36.1275			36.1275		1
P20029	78 kDa glucose-regulated protein	P20029.B99990001.pdb	P20029wl.pdb	5e84A	99	345	x	0.000717997	421		10.7974	7.5	0	ATP		23.5241	24.2375	25.2711																							0.000717997			25.2711			25.2711		1
P20029	78 kDa glucose-regulated protein	P20029.B99990001.pdb	P20029wl.pdb	5e84A	99	327	x	0.000454438	42		35.5152	27.5	0	ATP		26.9372	25.9215	23.7051																							0.000454438			23.7051			23.7051		1
P20029	78 kDa glucose-regulated protein	P20029.B99990001.pdb	P20029wl.pdb	5e84A	99	602	x	0.000273507	42		48.3512	8.8	0	ATP		51.6196	52.6468	52.2527																							0.000273507			52.2527			52.2527		1
P20029	78 kDa glucose-regulated protein	P20029.B99990001.pdb	P20029wl.pdb	5e84A	99	548	x	0.000203222	42		32.1762	46.5	0	ATP		31.7928	34.3497	34.7726																							0.000203222			34.7726			34.7726		1
P20029	78 kDa glucose-regulated protein	P20029.B99990001.pdb	P20029wl.pdb	5e84A	99	377	x	0.00015471	42		24.448	15.2	0	ATP		21.2115	18.7685	18.8432																							0.00015471			18.8432			18.8432		1
P20029	78 kDa glucose-regulated protein	P20029.B99990001.pdb	P20029wl.pdb	5e84A	99	82	x	0.000130798	42		15.5526	25	0	ATP		11.5807	11.5081	9.81024																							0.000130798			9.81024			9.81024		1
P20029	78 kDa glucose-regulated protein	P20029.B99990001.pdb	P20029wl.pdb	5e84A	99	214	x	0.000108508	42		19.669	32.3	0	ATP		23.3852	21.7602	23.6838																							0.000108508			23.6838			23.6838		1
P20029	78 kDa glucose-regulated protein	P20029.B99990001.pdb	P20029wl.pdb	5e84A	99	574	x	0.000101879	42		49.0402	31.2	0	ATP		52.2252	52.6752	51.9241																							0.000101879			51.9241			51.9241		1
P20029	78 kDa glucose-regulated protein	P20029.B99990001.pdb	P20029wl.pdb	5e84A	99	114	x	7.23825e-05	42		35.2564	56.5	0	ATP		25.5846	26.8583	25.2048																							7.23825e-05			25.2048			25.2048		1
P20029	78 kDa glucose-regulated protein	P20029.B99990001.pdb	P20029wl.pdb	5e84A	99	269	x	5.88615e-05	42		36.319	42	0	ATP		26.6275	26.6638	24.5409																							5.88615e-05			24.5409			24.5409		1
P20029	78 kDa glucose-regulated protein	P20029.B99990001.pdb	P20029wl.pdb	5e84A	99	119	x	3.3366e-05	42		33.8735	58.7	0	ATP		26.5324	28.3509	26.895																							3.3366e-05			26.895			26.895		1
P20029	78 kDa glucose-regulated protein	P20029.B99990001.pdb	P20029wl.pdb	5e84A	99	3			42		27.6312	8.8	0	ATP		31.9973	34.0868	35.7083																								0			35.7083		35.7083
P20029	78 kDa glucose-regulated protein	P20029.B99990001.pdb	P20029wl.pdb	5e84A	99	24			42		17.2449	26.8	0	ATP		23.0394	24.4828	25.625																								0			25.625		25.625
P20029	78 kDa glucose-regulated protein	P20029.B99990001.pdb	P20029wl.pdb	5e84A	99	123			421		31.2362	14.2	0	ATP		27.4921	30.315	30.43																								0			30.43		30.43
P20029	78 kDa glucose-regulated protein	P20029.B99990001.pdb	P20029wl.pdb	5e84A	99	124			421		28.8386	25.3	0	ATP		29.6326	32.5132	32.9486																								0			32.9486		32.9486
P20029	78 kDa glucose-regulated protein	P20029.B99990001.pdb	P20029wl.pdb	5e84A	99	139			42		27.758	9.8	0	ATP		24.9991	27.5473	27.4915																								0			27.4915		27.4915
P20029	78 kDa glucose-regulated protein	P20029.B99990001.pdb	P20029wl.pdb	5e84A	99	153			42		13.4674	17.3	0	ATP		18.3081	19.3421	19.9581																								0			19.9581		19.9581
P20029	78 kDa glucose-regulated protein	P20029.B99990001.pdb	P20029wl.pdb	5e84A	99	155			42		17.2653	5.3	0	ATP		21.8372	23.7432	25.2532																								0			25.2532		25.2532
P20029	78 kDa glucose-regulated protein	P20029.B99990001.pdb	P20029wl.pdb	5e84A	99	164			42		21.1215	12.5	0	ATP		29.7842	30.6607	32.5498																								0			32.5498		32.5498
P20029	78 kDa glucose-regulated protein	P20029.B99990001.pdb	P20029wl.pdb	5e84A	99	165			42		22.1316	5.7	0	ATP		29.9022	31.1096	32.8959																								0			32.8959		32.8959
P20029	78 kDa glucose-regulated protein	P20029.B99990001.pdb	P20029wl.pdb	5e84A	99	186			421		18.6916	43.5	0	ATP		22.6096	25.0211	26.8816																								0			26.8816		26.8816
P20029	78 kDa glucose-regulated protein	P20029.B99990001.pdb	P20029wl.pdb	5e84A	99	272			42		40.3975	35.3	0	ATP		31.244	31.5518	29.2709																								0			29.2709		29.2709
P20029	78 kDa glucose-regulated protein	P20029.B99990001.pdb	P20029wl.pdb	5e84A	99	273			42		44.0629	58.8	0	ATP		35.4649	34.7909	32.3921																								0			32.3921		32.3921
P20029	78 kDa glucose-regulated protein	P20029.B99990001.pdb	P20029wl.pdb	5e84A	99	277			42		43.0091	23	0	ATP		36.1335	36.0881	33.5894																								0			33.5894		33.5894
P20029	78 kDa glucose-regulated protein	P20029.B99990001.pdb	P20029wl.pdb	5e84A	99	281			42		40.5569	21.7	0	ATP		32.4087	33.0904	30.8434																								0			30.8434		30.8434
P20029	78 kDa glucose-regulated protein	P20029.B99990001.pdb	P20029wl.pdb	5e84A	99	288			42		30.2827	28.7	0	ATP		25.3681	25.497	23.2771																								0			23.2771		23.2771
P20029	78 kDa glucose-regulated protein	P20029.B99990001.pdb	P20029wl.pdb	5e84A	99	295			42		22.876	43.2	0	ATP		19.743	18.5466	16.3909																								0			16.3909		16.3909
P20029	78 kDa glucose-regulated protein	P20029.B99990001.pdb	P20029wl.pdb	5e84A	99	297			42		18.4596	6	0	ATP		10.2428	8.99917	6.6276																								0			6.6276		6.6276
P20029	78 kDa glucose-regulated protein	P20029.B99990001.pdb	P20029wl.pdb	5e84A	99	341			421		20.38	59.2	0	ATP		23.94	24.2243	24.2106																								0			24.2106		24.2106
P20029	78 kDa glucose-regulated protein	P20029.B99990001.pdb	P20029wl.pdb	5e84A	99	353			421		24.6697	48.3	0	ATP		33.884	33.0371	34.3052																								0			34.3052		34.3052
P20029	78 kDa glucose-regulated protein	P20029.B99990001.pdb	P20029wl.pdb	5e84A	99	354			421		24.4824	50.2	0	ATP		28.1877	27.2418	27.7678																								0			27.7678		27.7678
P20029	78 kDa glucose-regulated protein	P20029.B99990001.pdb	P20029wl.pdb	5e84A	99	371			42		29.6557	17.5	0	ATP		22.7045	20.8651	19.8103																								0			19.8103		19.8103
P20029	78 kDa glucose-regulated protein	P20029.B99990001.pdb	P20029wl.pdb	5e84A	99	383			42		27.9152	28.2	0	ATP		26.4642	24.6204	25.7132																								0			25.7132		25.7132
P20029	78 kDa glucose-regulated protein	P20029.B99990001.pdb	P20029wl.pdb	5e84A	99	436			421		10.4495	43.7	0	ATP		32.09	33.2067	34.5424																								0			34.5424		34.5424
P20029	78 kDa glucose-regulated protein	P20029.B99990001.pdb	P20029wl.pdb	5e84A	99	447			421		14.1052	39	0	ATP		35.1644	36.893	38.9493																								0			38.9493		38.9493
P20029	78 kDa glucose-regulated protein	P20029.B99990001.pdb	P20029wl.pdb	5e84A	99	448			421		12.4449	30	0	ATP		36.1192	37.7136	39.2766																								0			39.2766		39.2766
P20029	78 kDa glucose-regulated protein	P20029.B99990001.pdb	P20029wl.pdb	5e84A	99	465			421		21.3557	26.7	0	ATP		36.7776	39.0783	39.8515																								0			39.8515		39.8515
P20029	78 kDa glucose-regulated protein	P20029.B99990001.pdb	P20029wl.pdb	5e84A	99	517			421		23.4438	34.8	0	ATP		46.0036	47.9227	49.6903																								0			49.6903		49.6903
P20029	78 kDa glucose-regulated protein	P20029.B99990001.pdb	P20029wl.pdb	5e84A	99	522			421		36.731	53.8	0	ATP		54.1671	56.6399	58.2627																								0			58.2627		58.2627
P20029	78 kDa glucose-regulated protein	P20029.B99990001.pdb	P20029wl.pdb	5e84A	99	524			421		33.5489	38.3	0	ATP		49.9273	52.4707	54.0024																								0			54.0024		54.0024
P20029	78 kDa glucose-regulated protein	P20029.B99990001.pdb	P20029wl.pdb	5e84A	99	554			42		28.4235	46.2	0	ATP		32.6772	34.4366	35.1706																								0			35.1706		35.1706
P20029	78 kDa glucose-regulated protein	P20029.B99990001.pdb	P20029wl.pdb	5e84A	99	555			42		31.0719	29.8	0	ATP		34.6676	36.4406	36.9364																								0			36.9364		36.9364
P20029	78 kDa glucose-regulated protein	P20029.B99990001.pdb	P20029wl.pdb	5e84A	99	557			42		25.5149	35	0	ATP		30.6595	31.589	31.8583																								0			31.8583		31.8583
P20029	78 kDa glucose-regulated protein	P20029.B99990001.pdb	P20029wl.pdb	5e84A	99	580			42		60.9263	59.3	0	ATP		65.4963	65.3951	64.6988																								0			64.6988		64.6988
P20029	78 kDa glucose-regulated protein	P20029.B99990001.pdb	P20029wl.pdb	5e84A	99	586			42		56.8661	24.8	0	ATP		63.1768	63.4815	63.4673																								0			63.4673		63.4673
P20029	78 kDa glucose-regulated protein	P20029.B99990001.pdb	P20029wl.pdb	5e84A	99	592			42		58.2836	49.5	0	ATP		62.5702	62.7915	62.1627																								0			62.1627		62.1627
P20029	78 kDa glucose-regulated protein	P20029.B99990001.pdb	P20029wl.pdb	5e84A	99	597			42		60.995	44.3	0	ATP		63.987	64.7764	64.1048																								0			64.1048		64.1048
P20029	78 kDa glucose-regulated protein	P20029.B99990001.pdb	P20029wl.pdb	5e84A	99	618			42		36.5061	38.3	0	ATP		40.889	42.194	42.3995																								0			42.3995		42.3995
P20029	78 kDa glucose-regulated protein	P20029.B99990001.pdb	P20029wl.pdb	5e84A	99	620			42		48.4435	34	0	ATP		50.8993	52.1798	51.7599																								0			51.7599		51.7599
P20029	78 kDa glucose-regulated protein	P20029.B99990001.pdb	P20029wl.pdb	5e84A	99	621			42		42.5312	9	0	ATP		47.2869	48.1673	48.1094																								0			48.1094		48.1094
P20029	78 kDa glucose-regulated protein	P20029.B99990001.pdb	P20029wl.pdb	5e84A	99	622			42		47.8382	54.8	0	ATP		52.6656	53.945	54.1772																								0			54.1772		54.1772
P20029	78 kDa glucose-regulated protein	P20029.B99990001.pdb	P20029wl.pdb	5e84A	99	634			42		62.1821	37.3	0	ATP		67.4481	68.1215	67.9827																								0			67.9827		67.9827
P20029	78 kDa glucose-regulated protein	P20029.B99990001.pdb	P20029wl.pdb	5e84A	99	652			42		78.7322	45	0	ATP		84.553	84.5184	84.1427																								0			84.1427		84.1427
Q8CAY6	Acetyl-CoA acetyltransferase, cytosolic	Q8CAY6.B99990002.pdb	Q8CAY6wl.pdb	1wl4A	88	235	x	0.0028975	383		27.804	58.8	5.7	COA	24.9165	15.076	15.4126	13.048				0.0028975			24.9165			24.9165		1											0.0028975			13.048			13.048		1
Q8CAY6	Acetyl-CoA acetyltransferase, cytosolic	Q8CAY6.B99990002.pdb	Q8CAY6wl.pdb	1wl4A	88	39			360		18.2846	32.2	0	COA	34.3577	38.2378	37.9345	40.3371					0			34.3577		34.3577			1											0			40.3371		40.3371
Q8CAY6	Acetyl-CoA acetyltransferase, cytosolic	Q8CAY6.B99990002.pdb	Q8CAY6wl.pdb	1wl4A	88	46			360		21.7296	55.7	0	COA	39.3365	44.2882	43.4062	45.5001					0			39.3365		39.3365			1											0			45.5001		45.5001
Q8CAY6	Acetyl-CoA acetyltransferase, cytosolic	Q8CAY6.B99990002.pdb	Q8CAY6wl.pdb	1wl4A	88	97			100		6.14005	14.8	0	COA	18.3989	32.3092	33.4245	34.92					0			18.3989		18.3989			1											0			34.92		34.92
Q8CAY6	Acetyl-CoA acetyltransferase, cytosolic	Q8CAY6.B99990002.pdb	Q8CAY6wl.pdb	1wl4A	88	124			65		7.53255	37	5.3	COA	23.5266	21.6518	22.4788	24.9341					0			23.5266		23.5266			1											0			24.9341		24.9341
Q8CAY6	Acetyl-CoA acetyltransferase, cytosolic	Q8CAY6.B99990002.pdb	Q8CAY6wl.pdb	1wl4A	88	169			383		17.7331	28.3	5.7	COA	17.1034	20.9488	22.2437	21.0183					0			17.1034		17.1034			1											0			21.0183		21.0183
Q8CAY6	Acetyl-CoA acetyltransferase, cytosolic	Q8CAY6.B99990002.pdb	Q8CAY6wl.pdb	1wl4A	88	170			383		14.6236	24.7	5.7	COA	15.7553	25.6047	27.0473	26.5085					0			15.7553		15.7553			1											0			26.5085		26.5085
Q8CAY6	Acetyl-CoA acetyltransferase, cytosolic	Q8CAY6.B99990002.pdb	Q8CAY6wl.pdb	1wl4A	88	180			383		22.5047	20.5	5.7	COA	23.1237	22.8146	21.647	20.1929					0			23.1237		23.1237			1											0			20.1929		20.1929
Q8CAY6	Acetyl-CoA acetyltransferase, cytosolic	Q8CAY6.B99990002.pdb	Q8CAY6wl.pdb	1wl4A	88	194			360		25.9006	22.5	0	COA	27.9777	24.1133	21.5545	22.1946					0			27.9777		27.9777			1											0			22.1946		22.1946
Q8CAY6	Acetyl-CoA acetyltransferase, cytosolic	Q8CAY6.B99990002.pdb	Q8CAY6wl.pdb	1wl4A	88	200			360		17.2696	18.7	0	COA	29.8254	34.3337	32.87	34.3051					0			29.8254		29.8254			1											0			34.3051		34.3051
Q8CAY6	Acetyl-CoA acetyltransferase, cytosolic	Q8CAY6.B99990002.pdb	Q8CAY6wl.pdb	1wl4A	88	211			65		29.5663	58.8	5.3	COA	36.7877	27.2649	25.7102	27.4454					0			36.7877		36.7877			1											0			27.4454		27.4454
Q8CAY6	Acetyl-CoA acetyltransferase, cytosolic	Q8CAY6.B99990002.pdb	Q8CAY6wl.pdb	1wl4A	88	217			360		20.7561	18.8	0	COA	30.8163	28.3155	26.7676	28.835					0			30.8163		30.8163			1											0			28.835		28.835
Q8CAY6	Acetyl-CoA acetyltransferase, cytosolic	Q8CAY6.B99990002.pdb	Q8CAY6wl.pdb	1wl4A	88	233			383		29.6803	29.5	5.7	COA	28.0479	18.9659	17.2389	15.0401					0			28.0479		28.0479			1											0			15.0401		15.0401
Q8CAY6	Acetyl-CoA acetyltransferase, cytosolic	Q8CAY6.B99990002.pdb	Q8CAY6wl.pdb	1wl4A	88	265			100		17.576	45.2	0	COA	35.4481	47.5706	47.8964	49.6766					0			35.4481		35.4481			1											0			49.6766		49.6766
Q8CAY6	Acetyl-CoA acetyltransferase, cytosolic	Q8CAY6.B99990002.pdb	Q8CAY6wl.pdb	1wl4A	88	266			393		18.7094	28.5	0	COA	36.8506	47.5181	47.0923	48.6383					0			36.8506		36.8506			1											0			48.6383		48.6383
Q8CAY6	Acetyl-CoA acetyltransferase, cytosolic	Q8CAY6.B99990002.pdb	Q8CAY6wl.pdb	1wl4A	88	275			360		21.8288	59.2	0	COA	37.5541	44.36	43.2417	44.8475					0			37.5541		37.5541			1											0			44.8475		44.8475
Q8CAY6	Acetyl-CoA acetyltransferase, cytosolic	Q8CAY6.B99990002.pdb	Q8CAY6wl.pdb	1wl4A	88	302			393		12.9475	37.7	0	COA	21.327	34.4149	34.7576	34.8785					0			21.327		21.327			1											0			34.8785		34.8785
Q8CAY6	Acetyl-CoA acetyltransferase, cytosolic	Q8CAY6.B99990002.pdb	Q8CAY6wl.pdb	1wl4A	88	307			100		8.93539	16.2	0	COA	21.7986	36.614	37.3527	38.3839					0			21.7986		21.7986			1											0			38.3839		38.3839
Q8CAY6	Acetyl-CoA acetyltransferase, cytosolic	Q8CAY6.B99990002.pdb	Q8CAY6wl.pdb	1wl4A	88	333			383		16.2184	15.7	5.7	COA	18.7504	25.921	25.7577	24.9868					0			18.7504		18.7504			1											0			24.9868		24.9868
Q8CAY6	Acetyl-CoA acetyltransferase, cytosolic	Q8CAY6.B99990002.pdb	Q8CAY6wl.pdb	1wl4A	88	341			393		15.5621	34.5	0	COA	26.5216	34.6381	33.601	33.8341					0			26.5216		26.5216			1											0			33.8341		33.8341
Q9QXG4	Acetyl-coenzyme A synthetase, cytoplasmic	Q9QXG4.B99990002.pdb	Q9QXG4wl.pdb	1pg4A	54	418	x	0.00669426	610		10.2036	41.3	5.8	COA	20.2302	13.1848	13.8589	15.2521			0.00669426			20.2302				20.2302	1											0.00669426			15.2521				15.2521	1
Q9QXG4	Acetyl-coenzyme A synthetase, cytoplasmic	Q9QXG4.B99990002.pdb	Q9QXG4wl.pdb	1pg4A	54	542	x	0.000563373	554		25.9174	51	0.5	COA	31.5365	40.5561	37.797	38.2452				0.000563373			31.5365			31.5365		1											0.000563373			38.2452			38.2452		1
Q9QXG4	Acetyl-coenzyme A synthetase, cytoplasmic	Q9QXG4.B99990002.pdb	Q9QXG4wl.pdb	1pg4A	54	400	x	0.0003188	355		17.6627	6.3	0.5	COA	21.7704	19.4091	21.6312	23.1168				0.0003188			21.7704			21.7704		1											0.0003188			23.1168			23.1168		1
Q9QXG4	Acetyl-coenzyme A synthetase, cytoplasmic	Q9QXG4.B99990002.pdb	Q9QXG4wl.pdb	1pg4A	54	9			554		15.8726	32.3	0.5	COA	29.0133	36.5261	36.0465	38.5717					0			29.0133		29.0133			1											0			38.5717		38.5717
Q9QXG4	Acetyl-coenzyme A synthetase, cytoplasmic	Q9QXG4.B99990002.pdb	Q9QXG4wl.pdb	1pg4A	54	67			75		10.1238	52.3	70	COA	34.1479	46.2719	45.4885	47.4453					0			34.1479		34.1479			1											0			47.4453		47.4453
Q9QXG4	Acetyl-coenzyme A synthetase, cytoplasmic	Q9QXG4.B99990002.pdb	Q9QXG4wl.pdb	1pg4A	54	88			554		24.3694	51.5	0.5	COA	32.9231	42.4618	39.793	40.5045					0			32.9231		32.9231			1											0			40.5045		40.5045
Q9QXG4	Acetyl-coenzyme A synthetase, cytoplasmic	Q9QXG4.B99990002.pdb	Q9QXG4wl.pdb	1pg4A	54	90			305		29.7253	54.3	4.3	COA	35.9569	46.837	44.3067	44.9758					0			35.9569		35.9569			1											0			44.9758		44.9758
Q9QXG4	Acetyl-coenzyme A synthetase, cytoplasmic	Q9QXG4.B99990002.pdb	Q9QXG4wl.pdb	1pg4A	54	97			305		15.2435	39.8	4.3	COA	34.1355	46.3248	44.6002	45.6839					0			34.1355		34.1355			1											0			45.6839		45.6839
Q9QXG4	Acetyl-coenzyme A synthetase, cytoplasmic	Q9QXG4.B99990002.pdb	Q9QXG4wl.pdb	1pg4A	54	115			146		20.0504	48.3	7	COA	32.9808	39.294	40.1997	41.9944					0			32.9808		32.9808			1											0			41.9944		41.9944
Q9QXG4	Acetyl-coenzyme A synthetase, cytoplasmic	Q9QXG4.B99990002.pdb	Q9QXG4wl.pdb	1pg4A	54	116			104		20.991	30.7	0	COA	29.7291	37.7808	38.353	40.4629					0			29.7291		29.7291			1											0			40.4629		40.4629
Q9QXG4	Acetyl-coenzyme A synthetase, cytoplasmic	Q9QXG4.B99990002.pdb	Q9QXG4wl.pdb	1pg4A	54	135			146		20.0189	52	7	COA	28.6712	30.5925	32.0865	33.3227					0			28.6712		28.6712			1											0			33.3227		33.3227
Q9QXG4	Acetyl-coenzyme A synthetase, cytoplasmic	Q9QXG4.B99990002.pdb	Q9QXG4wl.pdb	1pg4A	54	154			246		7.58983	40.5	31.2	COA	34.5293	38.4478	37.8911	37.4436					0			34.5293		34.5293			1											0			37.4436		37.4436
Q9QXG4	Acetyl-coenzyme A synthetase, cytoplasmic	Q9QXG4.B99990002.pdb	Q9QXG4wl.pdb	1pg4A	54	159			305		5.57829	26.5	4.3	COA	29.4942	39.9198	38.4336	39.0638					0			29.4942		29.4942			1											0			39.0638		39.0638
Q9QXG4	Acetyl-coenzyme A synthetase, cytoplasmic	Q9QXG4.B99990002.pdb	Q9QXG4wl.pdb	1pg4A	54	222			274		19.3481	52.2	18.5	COA	21.9774	10.5481	12.4764	11.3274					0			21.9774		21.9774			1											0			11.3274		11.3274
Q9QXG4	Acetyl-coenzyme A synthetase, cytoplasmic	Q9QXG4.B99990002.pdb	Q9QXG4wl.pdb	1pg4A	54	236			200		5.42337	12.3	8.3	COA	24.5982	23.4436	21.6963	19.8308					0			24.5982		24.5982			1											0			19.8308		19.8308
Q9QXG4	Acetyl-coenzyme A synthetase, cytoplasmic	Q9QXG4.B99990002.pdb	Q9QXG4wl.pdb	1pg4A	54	240			200		8.25539	55.5	8.3	COA	26.931	31.2331	28.8004	27.786					0			26.931		26.931			1											0			27.786		27.786
Q9QXG4	Acetyl-coenzyme A synthetase, cytoplasmic	Q9QXG4.B99990002.pdb	Q9QXG4wl.pdb	1pg4A	54	251			274		11.7581	35	18.5	COA	31.1146	28.7328	29.4033	28.5784					0			31.1146		31.1146			1											0			28.5784		28.5784
Q9QXG4	Acetyl-coenzyme A synthetase, cytoplasmic	Q9QXG4.B99990002.pdb	Q9QXG4wl.pdb	1pg4A	54	271			274		10.2992	28.2	18.5	COA	27.392	18.5756	19.8266	18.2589					0			27.392		27.392			1											0			18.2589		18.2589
Q9QXG4	Acetyl-coenzyme A synthetase, cytoplasmic	Q9QXG4.B99990002.pdb	Q9QXG4wl.pdb	1pg4A	54	322			200		7.93487	51.7	8.3	COA	23.1505	26.812	24.1687	23.1821					0			23.1505		23.1505			1											0			23.1821		23.1821
Q9QXG4	Acetyl-coenzyme A synthetase, cytoplasmic	Q9QXG4.B99990002.pdb	Q9QXG4wl.pdb	1pg4A	54	324			200		14.6574	28	8.3	COA	21.2491	28.2055	25.4396	25.2547					0			21.2491		21.2491			1											0			25.2547		25.2547
Q9QXG4	Acetyl-coenzyme A synthetase, cytoplasmic	Q9QXG4.B99990002.pdb	Q9QXG4wl.pdb	1pg4A	54	342			355		19.2982	47.3	0.5	COA	25.5133	36.051	35.9095	38.136					0			25.5133		25.5133			1											0			38.136		38.136
Q9QXG4	Acetyl-coenzyme A synthetase, cytoplasmic	Q9QXG4.B99990002.pdb	Q9QXG4wl.pdb	1pg4A	54	402			459		11.4748	36.5	0	COA	27.0897	28.9526	30.6989	32.9193					0			27.0897		27.0897			1											0			32.9193		32.9193
Q9QXG4	Acetyl-coenzyme A synthetase, cytoplasmic	Q9QXG4.B99990002.pdb	Q9QXG4wl.pdb	1pg4A	54	426			459		21.2144	54	0	COA	30.5022	25.6817	28.3479	29.8692					0			30.5022		30.5022			1											0			29.8692		29.8692
Q9QXG4	Acetyl-coenzyme A synthetase, cytoplasmic	Q9QXG4.B99990002.pdb	Q9QXG4wl.pdb	1pg4A	54	519			554		15.8114	53	0.5	COA	30.2831	41.5995	39.6949	41.4616					0			30.2831		30.2831			1											0			41.4616		41.4616
Q9QXG4	Acetyl-coenzyme A synthetase, cytoplasmic	Q9QXG4.B99990002.pdb	Q9QXG4wl.pdb	1pg4A	54	543			554		19.8272	58.3	0.5	COA	27.4755	35.1284	32.3903	32.9609					0			27.4755		27.4755			1											0			32.9609		32.9609
Q9QXG4	Acetyl-coenzyme A synthetase, cytoplasmic	Q9QXG4.B99990002.pdb	Q9QXG4wl.pdb	1pg4A	54	607			610		3.35943	13	5.8	COA	16.0184	9.34985	7.70319	7.76114					0			16.0184		16.0184			1											0			7.76114		7.76114
Q9QXG4	Acetyl-coenzyme A synthetase, cytoplasmic	Q9QXG4.B99990002.pdb	Q9QXG4wl.pdb	1pg4A	54	632			613		9.50076	26.8	0	COA	21.913	13.6397	12.2145	10.0657					0			21.913		21.913			1											0			10.0657		10.0657
Q9QXG4	Acetyl-coenzyme A synthetase, cytoplasmic	Q9QXG4.B99990002.pdb	Q9QXG4wl.pdb	1pg4A	54	633			613		15.5208	19.3	0	COA	28.2571	20.6731	19.4929	16.8648					0			28.2571		28.2571			1											0			16.8648		16.8648
Q9QXG4	Acetyl-coenzyme A synthetase, cytoplasmic	Q9QXG4.B99990002.pdb	Q9QXG4wl.pdb	1pg4A	54	638			200		8.97028	23.8	8.3	COA	25.3455	23.4523	21.2369	19.2366					0			25.3455		25.3455			1											0			19.2366		19.2366
Q9QXG4	Acetyl-coenzyme A synthetase, cytoplasmic	Q9QXG4.B99990002.pdb	Q9QXG4wl.pdb	1pg4A	54	656			618		14.4366	18.5	54.5	COA	33.8686	33.3668	30.8184	29.9252					0			33.8686		33.8686			1											0			29.9252		29.9252
Q9QXG4	Acetyl-coenzyme A synthetase, cytoplasmic	Q9QXG4.B99990002.pdb	Q9QXG4wl.pdb	1pg4A	54	661			613		21.1059	58.8	0	COA	32.1533	36.1529	33.4358	33.5071					0			32.1533		32.1533			1											0			33.5071		33.5071
Q9QXG4	Acetyl-coenzyme A synthetase, cytoplasmic	Q9QXG4.B99990002.pdb	Q9QXG4wl.pdb	1pg4A	54	669			610		16.2805	44.2	5.8	COA	26.105	27.1795	25.3107	26.1613					0			26.105		26.105			1											0			26.1613		26.1613
P61161	Actin-related protein 2	P61161.B99990001.pdb	P61161wl.pdb	4jd2B	100	299	x	0.00154859	167		20.8926	39.3	4.3	ATP		29.6792	28.3156	29.7445																							0.00154859			29.7445			29.7445		1
P61161	Actin-related protein 2	P61161.B99990001.pdb	P61161wl.pdb	4jd2B	100	322	x	0.000141358	167		23.5854	38.8	4.3	ATP		28.8961	27.0572	27.3312																							0.000141358			27.3312			27.3312		1
P61161	Actin-related protein 2	P61161.B99990001.pdb	P61161wl.pdb	4jd2B	100	7			105		6.96662	35.8	0	ATP		24.9903	25.2871	26.7668																								0			26.7668		26.7668
P61161	Actin-related protein 2	P61161.B99990001.pdb	P61161wl.pdb	4jd2B	100	19			11		8.93901	20.7	2	ATP		3.58613	3.96607	6.00272																								0			6.00272		6.00272
P61161	Actin-related protein 2	P61161.B99990001.pdb	P61161wl.pdb	4jd2B	100	46			20		26.6709	39.7	0	ATP		28.1477	27.8106	25.985																								0			25.985		25.985
P61161	Actin-related protein 2	P61161.B99990001.pdb	P61161wl.pdb	4jd2B	100	53			20		14.7278	22	0	ATP		21.8957	23.0545	22.9034																								0			22.9034		22.9034
P61161	Actin-related protein 2	P61161.B99990001.pdb	P61161wl.pdb	4jd2B	100	86			11		16.7756	57.7	2	ATP		24.3853	26.7024	27.6559																								0			27.6559		27.6559
P61161	Actin-related protein 2	P61161.B99990001.pdb	P61161wl.pdb	4jd2B	100	97			20		6.74435	19.8	0	ATP		15.6423	15.6606	15.7963																								0			15.7963		15.7963
P61161	Actin-related protein 2	P61161.B99990001.pdb	P61161wl.pdb	4jd2B	100	106			105		9.93646	16.7	0	ATP		27.4117	28.1987	30.476																								0			30.476		30.476
P61161	Actin-related protein 2	P61161.B99990001.pdb	P61161wl.pdb	4jd2B	100	118			167		20.1501	54.2	4.3	ATP		24.3048	26.8119	28.3549																								0			28.3549		28.3549
P61161	Actin-related protein 2	P61161.B99990001.pdb	P61161wl.pdb	4jd2B	100	122			11		16.8864	28.7	2	ATP		22.1257	24.785	26.1534																								0			26.1534		26.1534
P61161	Actin-related protein 2	P61161.B99990001.pdb	P61161wl.pdb	4jd2B	100	195			221		14.1233	27.2	0.2	ATP		23.6215	23.5524	21.6201																								0			21.6201		21.6201
P61161	Actin-related protein 2	P61161.B99990001.pdb	P61161wl.pdb	4jd2B	100	217			221		6.6976	12.5	0.2	ATP		10.8905	9.5736	7.22777																								0			7.22777		7.22777
P61161	Actin-related protein 2	P61161.B99990001.pdb	P61161wl.pdb	4jd2B	100	219			221		12.1253	49.8	0.2	ATP		21.3591	19.401	17.2178																								0			17.2178		17.2178
P61161	Actin-related protein 2	P61161.B99990001.pdb	P61161wl.pdb	4jd2B	100	232			221		21.6364	50	0.2	ATP		36.7465	35.21	33.6369																								0			33.6369		33.6369
P61161	Actin-related protein 2	P61161.B99990001.pdb	P61161wl.pdb	4jd2B	100	253			221		16.4939	33.5	0.2	ATP		32.079	30.4256	27.9663																								0			27.9663		27.9663
P61161	Actin-related protein 2	P61161.B99990001.pdb	P61161wl.pdb	4jd2B	100	331			167		28.5957	46	4.3	ATP		39.0191	38.4651	39.0589																								0			39.0589		39.0589
P61161	Actin-related protein 2	P61161.B99990001.pdb	P61161wl.pdb	4jd2B	100	336			167		31.8941	51.5	4.3	ATP		41.9431	40.9287	41.5931																								0			41.5931		41.5931
P61161	Actin-related protein 2	P61161.B99990001.pdb	P61161wl.pdb	4jd2B	100	339			167		30.3146	55.8	4.3	ATP		40.4251	39.2262	40.1737																								0			40.1737		40.1737
P61161	Actin-related protein 2	P61161.B99990001.pdb	P61161wl.pdb	4jd2B	100	341			167		23.2167	36.8	4.3	ATP		32.9968	31.7557	33.1125																								0			33.1125		33.1125
P61161	Actin-related protein 2	P61161.B99990001.pdb	P61161wl.pdb	4jd2B	100	351			221		13.4096	40.7	0.2	ATP		8.02009	5.57849	4.50922																								0			4.50922		4.50922
P61161	Actin-related protein 2	P61161.B99990001.pdb	P61161wl.pdb	4jd2B	100	366			105		14.8503	28.3	0	ATP		28.0595	27.7894	29.8708																								0			29.8708		29.8708
P61161	Actin-related protein 2	P61161.B99990001.pdb	P61161wl.pdb	4jd2B	100	368			105		20.6962	48.5	0	ATP		30.7365	30.8467	33.3226																								0			33.3226		33.3226
P61161	Actin-related protein 2	P61161.B99990001.pdb	P61161wl.pdb	4jd2B	100	381			105		21.7464	46.8	0	ATP		33.4806	35.7147	37.6737																								0			37.6737		37.6737
P61161	Actin-related protein 2	P61161.B99990001.pdb	P61161wl.pdb	4jd2B	100	388			11		16.6961	6.8	2	ATP		22.1463	23.3766	25.9109																								0			25.9109		25.9109
P68134	Actin, alpha skeletal muscle	P68134.B99990002.pdb	P68134wl.pdb	4b1yB	100	70	x	0.000152087	12		19.3842	51.3	0.2	ATP		16.9394	19.3161	18.7821																							0.000152087			18.7821			18.7821		1
P68134	Actin, alpha skeletal muscle	P68134.B99990002.pdb	P68134wl.pdb	4b1yB	100	20			12		9.20244	18.8	0.2	ATP		3.56855	3.79607	5.6845																								0			5.6845		5.6845
P68134	Actin, alpha skeletal muscle	P68134.B99990002.pdb	P68134wl.pdb	4b1yB	100	52			12		24.6517	19.8	0.2	ATP		27.7602	29.8622	29.4362																								0			29.4362		29.4362
P68134	Actin, alpha skeletal muscle	P68134.B99990002.pdb	P68134wl.pdb	4b1yB	100	63			12		20.8367	25.5	0.2	ATP		23.3541	23.8813	22.9781																								0			22.9781		22.9781
P68134	Actin, alpha skeletal muscle	P68134.B99990002.pdb	P68134wl.pdb	4b1yB	100	86			12		15.0237	38.8	0.2	ATP		21.8251	23.7446	24.0613																								0			24.0613		24.0613
P68134	Actin, alpha skeletal muscle	P68134.B99990002.pdb	P68134wl.pdb	4b1yB	100	115			376		13.1068	54.3	0	ATP		26.6974	29.0615	31.0281																								0			31.0281		31.0281
P68134	Actin, alpha skeletal muscle	P68134.B99990002.pdb	P68134wl.pdb	4b1yB	100	120			12		15.7976	20.8	0.2	ATP		21.0449	23.8323	25.0322																								0			25.0322		25.0322
P68134	Actin, alpha skeletal muscle	P68134.B99990002.pdb	P68134wl.pdb	4b1yB	100	193			259		10.3723	19.2	0	ATP		23.5902	23.3404	21.5011																								0			21.5011		21.5011
P68134	Actin, alpha skeletal muscle	P68134.B99990002.pdb	P68134wl.pdb	4b1yB	100	215			259		7.45633	12.3	0	ATP		10.3717	9.08367	6.56173																								0			6.56173		6.56173
P68134	Actin, alpha skeletal muscle	P68134.B99990002.pdb	P68134wl.pdb	4b1yB	100	217			219		11.8395	32.8	0	ATP		21.0559	19.059	16.7982																								0			16.7982		16.7982
P68134	Actin, alpha skeletal muscle	P68134.B99990002.pdb	P68134wl.pdb	4b1yB	100	240			219		9.54235	36.2	0	ATP		24.3009	21.7994	20.0032																								0			20.0032		20.0032
P68134	Actin, alpha skeletal muscle	P68134.B99990002.pdb	P68134wl.pdb	4b1yB	100	286			287		9.22684	50.7	0	ATP		24.6723	25.5355	26.8																								0			26.8		26.8
P68134	Actin, alpha skeletal muscle	P68134.B99990002.pdb	P68134wl.pdb	4b1yB	100	293			287		15.8012	25	0	ATP		33.4735	32.3886	33.8011																								0			33.8011		33.8011
P68134	Actin, alpha skeletal muscle	P68134.B99990002.pdb	P68134wl.pdb	4b1yB	100	317			219		19.9444	20.2	0	ATP		29.4519	27.6012	27.1838																								0			27.1838		27.1838
P68134	Actin, alpha skeletal muscle	P68134.B99990002.pdb	P68134wl.pdb	4b1yB	100	328			287		16.2966	34.2	0	ATP		30.1488	28.8157	30.3494																								0			30.3494		30.3494
P68134	Actin, alpha skeletal muscle	P68134.B99990002.pdb	P68134wl.pdb	4b1yB	100	330			287		18.7415	26.5	0	ATP		23.8012	21.9775	23.4152																								0			23.4152		23.4152
P68134	Actin, alpha skeletal muscle	P68134.B99990002.pdb	P68134wl.pdb	4b1yB	100	338			219		17.0075	52.2	0	ATP		12.976	10.4377	10.3887																								0			10.3887		10.3887
P68134	Actin, alpha skeletal muscle	P68134.B99990002.pdb	P68134wl.pdb	4b1yB	100	361			376		18.1117	41	0	ATP		31.4066	33.2172	35.1399																								0			35.1399		35.1399
P68134	Actin, alpha skeletal muscle	P68134.B99990002.pdb	P68134wl.pdb	4b1yB	100	375			376		8.92722	37.7	0	ATP		29.1053	30.7471	33.2203																								0			33.2203		33.2203
P63260	Actin, cytoplasmic 2	P63260.B99990001.pdb	P63260wl.pdb	4m63E	98	328	x	0.000519493	285		19.2161	56.2	0	ATP		25.8487	24.2055	25.7214																							0.000519493			25.7214			25.7214		1
P63260	Actin, cytoplasmic 2	P63260.B99990001.pdb	P63260wl.pdb	4m63E	98	315	x	0.000331179	272		18.7473	25.7	46.8	ATP		29.0597	27.6032	27.2108																							0.000331179			27.2108			27.2108		1
P63260	Actin, cytoplasmic 2	P63260.B99990001.pdb	P63260wl.pdb	4m63E	98	326	x	0.000320208	285		16.2921	52.2	0	ATP		30.5401	29.4645	31.1144																							0.000320208			31.1144			31.1144		1
P63260	Actin, cytoplasmic 2	P63260.B99990001.pdb	P63260wl.pdb	4m63E	98	191	x	0.000124607	257		8.52994	12.8	0	ATP		18.6796	18.8802	16.7325																							0.000124607			16.7325			16.7325		1
P63260	Actin, cytoplasmic 2	P63260.B99990001.pdb	P63260wl.pdb	4m63E	98	50	x	8.25089e-05	17		24.9573	58.2	0.2	ATP		26.4061	27.5714	25.6432																							8.25089e-05			25.6432			25.6432		1
P63260	Actin, cytoplasmic 2	P63260.B99990001.pdb	P63260wl.pdb	4m63E	98	113	x	7.75724e-05	374		12.97	51.7	0	ATP		22.9977	25.1614	26.9707																							7.75724e-05			26.9707			26.9707		1
P63260	Actin, cytoplasmic 2	P63260.B99990001.pdb	P63260wl.pdb	4m63E	98	18			17		7.48173	19.8	0.2	ATP		4.89394	4.23339	5.84725																								0			5.84725		5.84725
P63260	Actin, cytoplasmic 2	P63260.B99990001.pdb	P63260wl.pdb	4m63E	98	61			17		20.1793	56.8	0.2	ATP		24.9504	25.4904	24.1703																								0			24.1703		24.1703
P63260	Actin, cytoplasmic 2	P63260.B99990001.pdb	P63260wl.pdb	4m63E	98	68			17		15.0666	41	0.2	ATP		14.1563	15.8986	14.4195																								0			14.4195		14.4195
P63260	Actin, cytoplasmic 2	P63260.B99990001.pdb	P63260wl.pdb	4m63E	98	84			17		15.1051	36.5	0.2	ATP		23.0004	24.8624	24.9897																								0			24.9897		24.9897
P63260	Actin, cytoplasmic 2	P63260.B99990001.pdb	P63260wl.pdb	4m63E	98	118			17		15.4464	12.8	0.2	ATP		21.1799	23.7562	24.8208																								0			24.8208		24.8208
P63260	Actin, cytoplasmic 2	P63260.B99990001.pdb	P63260wl.pdb	4m63E	98	215			217		12.2923	54.3	0	ATP		19.9637	17.66	15.9087																								0			15.9087		15.9087
P63260	Actin, cytoplasmic 2	P63260.B99990001.pdb	P63260wl.pdb	4m63E	98	238			217		9.7553	34.3	0	ATP		24.0836	21.6993	20.043																								0			20.043		20.043
P63260	Actin, cytoplasmic 2	P63260.B99990001.pdb	P63260wl.pdb	4m63E	98	284			285		9.15658	43.8	0	ATP		23.1432	24.3179	25.4806																								0			25.4806		25.4806
P63260	Actin, cytoplasmic 2	P63260.B99990001.pdb	P63260wl.pdb	4m63E	98	291			285		14.0275	56.5	0	ATP		33.5857	33.0826	34.8873																								0			34.8873		34.8873
P63260	Actin, cytoplasmic 2	P63260.B99990001.pdb	P63260wl.pdb	4m63E	98	336			217		13.0681	44	0	ATP		11.3081	8.61098	7.92417																								0			7.92417		7.92417
P63260	Actin, cytoplasmic 2	P63260.B99990001.pdb	P63260wl.pdb	4m63E	98	359			374		17.8345	51.8	0	ATP		31.138	32.5282	34.4359																								0			34.4359		34.4359
P63260	Actin, cytoplasmic 2	P63260.B99990001.pdb	P63260wl.pdb	4m63E	98	373			374		8.9887	39.7	0	ATP		29.6242	31.0726	33.509																								0			33.509		33.509
P13516	Acyl-CoA desaturase 1	P13516.B99990003.pdb	P13516wl.pdb	4ymkA	100	202	x	0.00062768	222		27.376	52.8	0	ST9	20.5252	17.9984	15.421	13.6857				0.00062768			20.5252			20.5252		1											0.00062768			13.6857			13.6857		1
P13516	Acyl-CoA desaturase 1	P13516.B99990003.pdb	P13516wl.pdb	4ymkA	100	30			322		44.3939	55.5	28.3	ST9	60.6117	65.373	63.9989	64.2389					0			60.6117		60.6117			1											0			64.2389		64.2389
P13516	Acyl-CoA desaturase 1	P13516.B99990003.pdb	P13516wl.pdb	4ymkA	100	32			322		44.0946	53.2	28.3	ST9	58.0975	61.5936	59.9281	59.688					0			58.0975		58.0975			1											0			59.688		59.688
P13516	Acyl-CoA desaturase 1	P13516.B99990003.pdb	P13516wl.pdb	4ymkA	100	47			322		31.2583	29	28.3	ST9	25.5119	25.3372	23.3031	22.4086					0			25.5119		25.5119			1											0			22.4086		22.4086
P13516	Acyl-CoA desaturase 1	P13516.B99990003.pdb	P13516wl.pdb	4ymkA	100	64			222		29.8511	24.7	0	ST9	22.129	14.7693	17.7109	19.2338					0			22.129		22.129			1											0			19.2338		19.2338
P13516	Acyl-CoA desaturase 1	P13516.B99990003.pdb	P13516wl.pdb	4ymkA	100	93			92		9.72217	19.8	0.2	ST9	32.1655	42.739	41.9389	43.7738					0			32.1655		32.1655			1											0			43.7738		43.7738
P13516	Acyl-CoA desaturase 1	P13516.B99990003.pdb	P13516wl.pdb	4ymkA	100	158			222		31.7581	21.3	0	ST9	22.6618	21.7562	20.5455	20.3122					0			22.6618		22.6618			1											0			20.3122		20.3122
P13516	Acyl-CoA desaturase 1	P13516.B99990003.pdb	P13516wl.pdb	4ymkA	100	185			222		19.2446	11.7	0	ST9	8.76766	6.61854	6.13955	8.06639					0			8.76766		8.76766			1											0			8.06639		8.06639
P13516	Acyl-CoA desaturase 1	P13516.B99990003.pdb	P13516wl.pdb	4ymkA	100	190			222		25.1343	21.8	0	ST9	15.5399	4.45247	5.61667	5.64842					0			15.5399		15.5399			1											0			5.64842		5.64842
P13516	Acyl-CoA desaturase 1	P13516.B99990003.pdb	P13516wl.pdb	4ymkA	100	192			222		34.9607	42.7	0	ST9	24.7207	19.1079	18.8235	18.223					0			24.7207		24.7207			1											0			18.223		18.223
P13516	Acyl-CoA desaturase 1	P13516.B99990003.pdb	P13516wl.pdb	4ymkA	100	195			222		34.5918	24.5	0	ST9	24.6485	17.9697	17.3694	16.2033					0			24.6485		24.6485			1											0			16.2033		16.2033
P13516	Acyl-CoA desaturase 1	P13516.B99990003.pdb	P13516wl.pdb	4ymkA	100	205			222		28.8518	54.7	0	ST9	27.5336	30.6196	27.6739	26.594					0			27.5336		27.5336			1											0			26.594		26.594
P13516	Acyl-CoA desaturase 1	P13516.B99990003.pdb	P13516wl.pdb	4ymkA	100	215			222		12.9996	39	0	ST9	15.8035	18.8942	17.4943	18.0934					0			15.8035		15.8035			1											0			18.0934		18.0934
P13516	Acyl-CoA desaturase 1	P13516.B99990003.pdb	P13516wl.pdb	4ymkA	100	274			322		37.6121	55	28.3	ST9	35.2514	37.4602	37.6761	38.8378					0			35.2514		35.2514			1											0			38.8378		38.8378
P13516	Acyl-CoA desaturase 1	P13516.B99990003.pdb	P13516wl.pdb	4ymkA	100	333			322		20.6222	13.5	28.3	ST9	28.3319	33.3714	31.2602	31.2464					0			28.3319		28.3319			1											0			31.2464		31.2464
P13516	Acyl-CoA desaturase 1	P13516.B99990003.pdb	P13516wl.pdb	4ymkA	100	334			322		16.3725	13.8	28.3	ST9	29.1271	36.709	35.349	36.3409					0			29.1271		29.1271			1											0			36.3409		36.3409
P13516	Acyl-CoA desaturase 1	P13516.B99990003.pdb	P13516wl.pdb	4ymkA	100	337			322		25.4964	54.3	28.3	ST9	40.3156	46.7571	45.5429	46.3469					0			40.3156		40.3156			1											0			46.3469		46.3469
P13516	Acyl-CoA desaturase 1	P13516.B99990003.pdb	P13516wl.pdb	4ymkA	100	345			322		35.0866	59.3	28.3	ST9	41.9006	45.7755	45.1904	45.9894					0			41.9006		41.9006			1											0			45.9894		45.9894
P13516	Acyl-CoA desaturase 1	P13516.B99990003.pdb	P13516wl.pdb	4ymkA	100	353			322		35.439	59.5	28.3	ST9	41.2288	46.4112	46.3388	47.7716					0			41.2288		41.2288			1											0			47.7716		47.7716
Q91VA0	Acyl-coenzyme A synthetase ACSM1, mitochondrial	Q91VA0.B99990003.pdb	Q91VA0wl.pdb	3c5eA	57	200	x	0.0473061	196		8.95579	43.5	19.5	ATP		37.8509	35.6471	37.4409																						0.0473061			37.4409				37.4409	1
Q91VA0	Acyl-coenzyme A synthetase ACSM1, mitochondrial	Q91VA0.B99990003.pdb	Q91VA0wl.pdb	3c5eA	57	352	x	0.00308119	336		10.2992	13	0	ATP		28.5268	26.8768	25.1632																							0.00308119			25.1632			25.1632		1
Q91VA0	Acyl-coenzyme A synthetase ACSM1, mitochondrial	Q91VA0.B99990003.pdb	Q91VA0wl.pdb	3c5eA	57	81	x	0.00210313	283		12.2392	36.2	0	ATP		36.2334	33.5672	34.3754																							0.00210313			34.3754			34.3754		1
Q91VA0	Acyl-coenzyme A synthetase ACSM1, mitochondrial	Q91VA0.B99990003.pdb	Q91VA0wl.pdb	3c5eA	57	534	x	0.00208181	440		37.3636	25.3	21.2	ATP		33.3628	35.4317	34.1173																							0.00208181			34.1173			34.1173		1
Q91VA0	Acyl-coenzyme A synthetase ACSM1, mitochondrial	Q91VA0.B99990003.pdb	Q91VA0wl.pdb	3c5eA	57	144	x	0.00191758	175		14.3095	31	0	ATP		21.2129	22.3072	24.6018																							0.00191758			24.6018			24.6018		1
Q91VA0	Acyl-coenzyme A synthetase ACSM1, mitochondrial	Q91VA0.B99990003.pdb	Q91VA0wl.pdb	3c5eA	57	142	x	0.00162603	175		18.1633	56	0	ATP		19.3108	20.577	22.5934																							0.00162603			22.5934			22.5934		1
Q91VA0	Acyl-coenzyme A synthetase ACSM1, mitochondrial	Q91VA0.B99990003.pdb	Q91VA0wl.pdb	3c5eA	57	179	x	0.00148761	102	x	7.48074	22.7	0	ATP		33.8811	32.9242	35.3605																							0.00148761			35.3605			35.3605		1
Q91VA0	Acyl-coenzyme A synthetase ACSM1, mitochondrial	Q91VA0.B99990003.pdb	Q91VA0wl.pdb	3c5eA	57	527	x	0.00106263	440		41.4719	38.2	21.2	ATP		36.5699	38.6704	37.5056																							0.00106263			37.5056			37.5056		1
Q91VA0	Acyl-coenzyme A synthetase ACSM1, mitochondrial	Q91VA0.B99990003.pdb	Q91VA0wl.pdb	3c5eA	57	501	x	0.000475256	440		32.0196	56.3	21.2	ATP		32.8896	35.7618	35.3639																							0.000475256			35.3639			35.3639		1
Q91VA0	Acyl-coenzyme A synthetase ACSM1, mitochondrial	Q91VA0.B99990003.pdb	Q91VA0wl.pdb	3c5eA	57	387	x	0.000271716	10		18.5948	42.8	32.7	ATP		25.1892	23.5929	21.4041																							0.000271716			21.4041			21.4041		1
Q91VA0	Acyl-coenzyme A synthetase ACSM1, mitochondrial	Q91VA0.B99990003.pdb	Q91VA0wl.pdb	3c5eA	57	541	x	0.000158858	440		26.8023	28.3	21.2	ATP		24.9078	26.2028	24.1299																							0.000158858			24.1299			24.1299		1
Q91VA0	Acyl-coenzyme A synthetase ACSM1, mitochondrial	Q91VA0.B99990003.pdb	Q91VA0wl.pdb	3c5eA	57	11			10		4.76436	50.7	32.7	ATP		34.7255	33.9213	32.6633																								0			32.6633		32.6633
Q91VA0	Acyl-coenzyme A synthetase ACSM1, mitochondrial	Q91VA0.B99990003.pdb	Q91VA0wl.pdb	3c5eA	57	63			92	x	17.7673	38.5	3.3	ATP		42.6607	39.7721	40.1059																								0			40.1059		40.1059
Q91VA0	Acyl-coenzyme A synthetase ACSM1, mitochondrial	Q91VA0.B99990003.pdb	Q91VA0wl.pdb	3c5eA	57	86			92	x	14.2254	25.2	3.3	ATP		39.176	36.4923	37.5526																								0			37.5526		37.5526
Q91VA0	Acyl-coenzyme A synthetase ACSM1, mitochondrial	Q91VA0.B99990003.pdb	Q91VA0wl.pdb	3c5eA	57	156			175		13.0339	55	0	ATP		29.0543	28.4179	30.6824																								0			30.6824		30.6824
Q91VA0	Acyl-coenzyme A synthetase ACSM1, mitochondrial	Q91VA0.B99990003.pdb	Q91VA0wl.pdb	3c5eA	57	181			175		11.0473	10.5	0	ATP		30.6076	30.2312	32.8788																								0			32.8788		32.8788
Q91VA0	Acyl-coenzyme A synthetase ACSM1, mitochondrial	Q91VA0.B99990003.pdb	Q91VA0wl.pdb	3c5eA	57	210			208		10.327	56.2	0.7	ATP		38.0471	35.887	36.9062																								0			36.9062		36.9062
Q91VA0	Acyl-coenzyme A synthetase ACSM1, mitochondrial	Q91VA0.B99990003.pdb	Q91VA0wl.pdb	3c5eA	57	212			208		12.452	39.3	0.7	ATP		33.1352	31.2736	32.1715																								0			32.1715		32.1715
Q91VA0	Acyl-coenzyme A synthetase ACSM1, mitochondrial	Q91VA0.B99990003.pdb	Q91VA0wl.pdb	3c5eA	57	214			208		19.1668	16.3	0.7	ATP		22.9627	21.787	22.5088																								0			22.5088		22.5088
Q91VA0	Acyl-coenzyme A synthetase ACSM1, mitochondrial	Q91VA0.B99990003.pdb	Q91VA0wl.pdb	3c5eA	57	230			440		17.2585	31.2	21.2	ATP		6.56955	8.26798	9.22965																								0			9.22965		9.22965
Q91VA0	Acyl-coenzyme A synthetase ACSM1, mitochondrial	Q91VA0.B99990003.pdb	Q91VA0wl.pdb	3c5eA	57	233			127		14.547	33.8	0	ATP		20.126	19.2949	20.9482																								0			20.9482		20.9482
Q91VA0	Acyl-coenzyme A synthetase ACSM1, mitochondrial	Q91VA0.B99990003.pdb	Q91VA0wl.pdb	3c5eA	57	249			247		11.5606	44.3	1	ATP		27.0848	24.4138	23.3433																								0			23.3433		23.3433
Q91VA0	Acyl-coenzyme A synthetase ACSM1, mitochondrial	Q91VA0.B99990003.pdb	Q91VA0wl.pdb	3c5eA	57	252			336		12.9178	51.2	0	ATP		31.5551	29.0754	27.8111																								0			27.8111		27.8111
Q91VA0	Acyl-coenzyme A synthetase ACSM1, mitochondrial	Q91VA0.B99990003.pdb	Q91VA0wl.pdb	3c5eA	57	254			283		9.86555	28.3	0	ATP		35.8611	32.9843	32.5875																								0			32.5875		32.5875
Q91VA0	Acyl-coenzyme A synthetase ACSM1, mitochondrial	Q91VA0.B99990003.pdb	Q91VA0wl.pdb	3c5eA	57	296			310		20.0618	57.2	6.7	ATP		30.9462	30.1851	30.7852																								0			30.7852		30.7852
Q91VA0	Acyl-coenzyme A synthetase ACSM1, mitochondrial	Q91VA0.B99990003.pdb	Q91VA0wl.pdb	3c5eA	57	304			310		18.3199	51.2	6.7	ATP		37.812	35.7249	36.2492																								0			36.2492		36.2492
Q91VA0	Acyl-coenzyme A synthetase ACSM1, mitochondrial	Q91VA0.B99990003.pdb	Q91VA0wl.pdb	3c5eA	57	324			336		20.9229	54.5	0	ATP		36.7992	35.9555	35.7001																								0			35.7001		35.7001
Q91VA0	Acyl-coenzyme A synthetase ACSM1, mitochondrial	Q91VA0.B99990003.pdb	Q91VA0wl.pdb	3c5eA	57	379			336		18.5664	52.2	0	ATP		31.7559	30.2003	28.0102																								0			28.0102		28.0102
Q91VA0	Acyl-coenzyme A synthetase ACSM1, mitochondrial	Q91VA0.B99990003.pdb	Q91VA0wl.pdb	3c5eA	57	381			336		21.6084	29.8	0	ATP		27.6236	26.5708	24.0694																								0			24.0694		24.0694
Q91VA0	Acyl-coenzyme A synthetase ACSM1, mitochondrial	Q91VA0.B99990003.pdb	Q91VA0wl.pdb	3c5eA	57	400			440		10.2778	53.8	21.2	ATP		28.4678	29.4002	27.5453																								0			27.5453		27.5453
Q91VA0	Acyl-coenzyme A synthetase ACSM1, mitochondrial	Q91VA0.B99990003.pdb	Q91VA0wl.pdb	3c5eA	57	417			440		9.87459	37	21.2	ATP		25.9414	25.8218	24.8731																								0			24.8731		24.8731
Q91VA0	Acyl-coenzyme A synthetase ACSM1, mitochondrial	Q91VA0.B99990003.pdb	Q91VA0wl.pdb	3c5eA	57	508			440		32.2456	20.7	21.2	ATP		24.2369	26.9828	26.8039																								0			26.8039		26.8039
Q91VA0	Acyl-coenzyme A synthetase ACSM1, mitochondrial	Q91VA0.B99990003.pdb	Q91VA0wl.pdb	3c5eA	57	545			440		30.5372	14.2	21.2	ATP		27.0086	29.7754	29.184																								0			29.184		29.184
Q91VA0	Acyl-coenzyme A synthetase ACSM1, mitochondrial	Q91VA0.B99990003.pdb	Q91VA0wl.pdb	3c5eA	57	554			261		24.5419	39	2	ATP		16.0163	17.3924	17.9766																								0			17.9766		17.9766
Q91VA0	Acyl-coenzyme A synthetase ACSM1, mitochondrial	Q91VA0.B99990003.pdb	Q91VA0wl.pdb	3c5eA	57	559			261		19.7536	47.2	2	ATP		6.29718	7.43864	6.51292																								0			6.51292		6.51292
Q91VA0	Acyl-coenzyme A synthetase ACSM1, mitochondrial	Q91VA0.B99990003.pdb	Q91VA0wl.pdb	3c5eA	57	561			175		20.6515	29.5	0	ATP		10.875	13.5659	14.8063																								0			14.8063		14.8063
Q91VA0	Acyl-coenzyme A synthetase ACSM1, mitochondrial	Q91VA0.B99990003.pdb	Q91VA0wl.pdb	3c5eA	57	563			440		17.6838	47.2	21.2	ATP		11.7177	14.4064	14.696																								0			14.696		14.696
Q91VA0	Acyl-coenzyme A synthetase ACSM1, mitochondrial	Q91VA0.B99990003.pdb	Q91VA0wl.pdb	3c5eA	57	568			440		31.8089	28.3	21.2	ATP		23.0574	25.9181	26.187																								0			26.187		26.187
Q3UNX5	Acyl-coenzyme A synthetase ACSM3, mitochondrial	Q3UNX5.B99990004.pdb	Q3UNX5wl.pdb	3c5eA	57	151	x	0.00691542	182		13.7341	58.7	0	ATP		20.8732	22.6058	24.7548																						0.00691542			24.7548				24.7548	1
Q3UNX5	Acyl-coenzyme A synthetase ACSM3, mitochondrial	Q3UNX5.B99990004.pdb	Q3UNX5wl.pdb	3c5eA	57	336	x	0.0014776	343		13.1561	26.5	0	ATP		35.6053	34.0236	33.3242																							0.0014776			33.3242			33.3242		1
Q3UNX5	Acyl-coenzyme A synthetase ACSM3, mitochondrial	Q3UNX5.B99990004.pdb	Q3UNX5wl.pdb	3c5eA	57	24			9		26.8348	59.2	54.5	ATP		43.2036	42.253	41.5037																								0			41.5037		41.5037
Q3UNX5	Acyl-coenzyme A synthetase ACSM3, mitochondrial	Q3UNX5.B99990004.pdb	Q3UNX5wl.pdb	3c5eA	57	41			9		14.0595	18.5	54.5	ATP		23.6078	22.5528	22.6404																								0			22.6404		22.6404
Q3UNX5	Acyl-coenzyme A synthetase ACSM3, mitochondrial	Q3UNX5.B99990004.pdb	Q3UNX5wl.pdb	3c5eA	57	45			379		13.5057	10.7	0.2	ATP		25.1661	23.4568	22.077																								0			22.077		22.077
Q3UNX5	Acyl-coenzyme A synthetase ACSM3, mitochondrial	Q3UNX5.B99990004.pdb	Q3UNX5wl.pdb	3c5eA	57	56			215		7.15674	47	0.7	ATP		36.6612	34.0691	35.0712																								0			35.0712		35.0712
Q3UNX5	Acyl-coenzyme A synthetase ACSM3, mitochondrial	Q3UNX5.B99990004.pdb	Q3UNX5wl.pdb	3c5eA	57	67			215		17.457	53.3	0.7	ATP		44.6367	41.9163	42.9516																								0			42.9516		42.9516
Q3UNX5	Acyl-coenzyme A synthetase ACSM3, mitochondrial	Q3UNX5.B99990004.pdb	Q3UNX5wl.pdb	3c5eA	57	70			215		21.9816	55.2	0.7	ATP		44.7461	41.8351	42.0376																								0			42.0376		42.0376
Q3UNX5	Acyl-coenzyme A synthetase ACSM3, mitochondrial	Q3UNX5.B99990004.pdb	Q3UNX5wl.pdb	3c5eA	57	100			109		15.6381	14	5	ATP		40.0644	37.7796	39.519																								0			39.519		39.519
Q3UNX5	Acyl-coenzyme A synthetase ACSM3, mitochondrial	Q3UNX5.B99990004.pdb	Q3UNX5wl.pdb	3c5eA	57	161			182		10.8353	27	0	ATP		21.8387	22.1791	24.3027																								0			24.3027		24.3027
Q3UNX5	Acyl-coenzyme A synthetase ACSM3, mitochondrial	Q3UNX5.B99990004.pdb	Q3UNX5wl.pdb	3c5eA	57	163			164		11.1919	37.8	0.3	ATP		28.3419	27.5382	29.7182																								0			29.7182		29.7182
Q3UNX5	Acyl-coenzyme A synthetase ACSM3, mitochondrial	Q3UNX5.B99990004.pdb	Q3UNX5wl.pdb	3c5eA	57	181			182		9.10026	59.3	0	ATP		27.9786	29.0546	31.5002																								0			31.5002		31.5002
Q3UNX5	Acyl-coenzyme A synthetase ACSM3, mitochondrial	Q3UNX5.B99990004.pdb	Q3UNX5wl.pdb	3c5eA	57	188			164		10.4307	22	0.3	ATP		30.9494	30.5656	33.2132																								0			33.2132		33.2132
Q3UNX5	Acyl-coenzyme A synthetase ACSM3, mitochondrial	Q3UNX5.B99990004.pdb	Q3UNX5wl.pdb	3c5eA	57	203			109		15.3196	33	5	ATP		32.5396	30.716	32.7225																								0			32.7225		32.7225
Q3UNX5	Acyl-coenzyme A synthetase ACSM3, mitochondrial	Q3UNX5.B99990004.pdb	Q3UNX5wl.pdb	3c5eA	57	207			109		17.6501	54.7	5	ATP		40.8053	38.7668	40.6786																								0			40.6786		40.6786
Q3UNX5	Acyl-coenzyme A synthetase ACSM3, mitochondrial	Q3UNX5.B99990004.pdb	Q3UNX5wl.pdb	3c5eA	57	219			215		14.591	58.2	0.7	ATP		29.3082	27.8285	28.9354																								0			28.9354		28.9354
Q3UNX5	Acyl-coenzyme A synthetase ACSM3, mitochondrial	Q3UNX5.B99990004.pdb	Q3UNX5wl.pdb	3c5eA	57	237			379		18.8392	14.8	0.2	ATP		6.53557	8.16218	9.2079																								0			9.2079		9.2079
Q3UNX5	Acyl-coenzyme A synthetase ACSM3, mitochondrial	Q3UNX5.B99990004.pdb	Q3UNX5wl.pdb	3c5eA	57	276			318	x	7.39796	17.2	11.5	ATP		9.83434	7.55149	8.17977																								0			8.17977		8.17977
Q3UNX5	Acyl-coenzyme A synthetase ACSM3, mitochondrial	Q3UNX5.B99990004.pdb	Q3UNX5wl.pdb	3c5eA	57	311			291		14.0633	14.7	0.2	ATP		31.2499	29.3189	30.1223																								0			30.1223		30.1223
Q3UNX5	Acyl-coenzyme A synthetase ACSM3, mitochondrial	Q3UNX5.B99990004.pdb	Q3UNX5wl.pdb	3c5eA	57	341			343		11.8345	25.5	0	ATP		32.5491	29.9046	29.167																								0			29.167		29.167
Q3UNX5	Acyl-coenzyme A synthetase ACSM3, mitochondrial	Q3UNX5.B99990004.pdb	Q3UNX5wl.pdb	3c5eA	57	360			343		15.2944	39.3	0	ATP		34.8643	33.6649	32.2324																								0			32.2324		32.2324
Q3UNX5	Acyl-coenzyme A synthetase ACSM3, mitochondrial	Q3UNX5.B99990004.pdb	Q3UNX5wl.pdb	3c5eA	57	361			343		14.3562	33	0	ATP		30.9238	30.0084	29.0019																								0			29.0019		29.0019
Q3UNX5	Acyl-coenzyme A synthetase ACSM3, mitochondrial	Q3UNX5.B99990004.pdb	Q3UNX5wl.pdb	3c5eA	57	383			343		10.2375	34.5	0	ATP		30.2166	27.832	26.5448																								0			26.5448		26.5448
Q3UNX5	Acyl-coenzyme A synthetase ACSM3, mitochondrial	Q3UNX5.B99990004.pdb	Q3UNX5wl.pdb	3c5eA	57	386			379		17.1744	28.8	0.2	ATP		29.301	28.0056	25.7031																								0			25.7031		25.7031
Q3UNX5	Acyl-coenzyme A synthetase ACSM3, mitochondrial	Q3UNX5.B99990004.pdb	Q3UNX5wl.pdb	3c5eA	57	388			379		13.9475	29.3	0.2	ATP		27.1579	26.0667	23.5732																								0			23.5732		23.5732
Q3UNX5	Acyl-coenzyme A synthetase ACSM3, mitochondrial	Q3UNX5.B99990004.pdb	Q3UNX5wl.pdb	3c5eA	57	394			379		9.77366	59.2	0.2	ATP		25.3161	23.4216	21.4137																								0			21.4137		21.4137
Q3UNX5	Acyl-coenzyme A synthetase ACSM3, mitochondrial	Q3UNX5.B99990004.pdb	Q3UNX5wl.pdb	3c5eA	57	402			379		10.6295	48.2	0.2	ATP		24.6963	23.662	21.4408																								0			21.4408		21.4408
Q3UNX5	Acyl-coenzyme A synthetase ACSM3, mitochondrial	Q3UNX5.B99990004.pdb	Q3UNX5wl.pdb	3c5eA	57	441			9		17.2081	32.3	54.5	ATP		10.6247	12.383	13.4387																								0			13.4387		13.4387
Q3UNX5	Acyl-coenzyme A synthetase ACSM3, mitochondrial	Q3UNX5.B99990004.pdb	Q3UNX5wl.pdb	3c5eA	57	515			379		34.7943	17.2	0.2	ATP		24.0818	26.8426	26.6873																								0			26.6873		26.6873
Q3UNX5	Acyl-coenzyme A synthetase ACSM3, mitochondrial	Q3UNX5.B99990004.pdb	Q3UNX5wl.pdb	3c5eA	57	525			318	x	38.7279	50	11.5	ATP		31.7008	33.5492	34.0894																								0			34.0894		34.0894
Q3UNX5	Acyl-coenzyme A synthetase ACSM3, mitochondrial	Q3UNX5.B99990004.pdb	Q3UNX5wl.pdb	3c5eA	57	534			379		42.9674	14	0.2	ATP		35.26	37.6767	37.0109																								0			37.0109		37.0109
Q3UNX5	Acyl-coenzyme A synthetase ACSM3, mitochondrial	Q3UNX5.B99990004.pdb	Q3UNX5wl.pdb	3c5eA	57	541			379		37.6353	35.7	0.2	ATP		33.7889	35.8852	34.5241																								0			34.5241		34.5241
Q3UNX5	Acyl-coenzyme A synthetase ACSM3, mitochondrial	Q3UNX5.B99990004.pdb	Q3UNX5wl.pdb	3c5eA	57	542			379		37.4055	53.7	0.2	ATP		36.3324	37.6851	36.0785																								0			36.0785		36.0785
Q3UNX5	Acyl-coenzyme A synthetase ACSM3, mitochondrial	Q3UNX5.B99990004.pdb	Q3UNX5wl.pdb	3c5eA	57	548			379		23.7018	28.2	0.2	ATP		24.505	25.8609	23.7811																								0			23.7811		23.7811
Q3UNX5	Acyl-coenzyme A synthetase ACSM3, mitochondrial	Q3UNX5.B99990004.pdb	Q3UNX5wl.pdb	3c5eA	57	552			379		35.967	19	0.2	ATP		27.0338	29.8286	29.3152																								0			29.3152		29.3152
Q3UNX5	Acyl-coenzyme A synthetase ACSM3, mitochondrial	Q3UNX5.B99990004.pdb	Q3UNX5wl.pdb	3c5eA	57	561			318	x	21.7215	7.8	11.5	ATP		13.9491	15.4944	15.8132																								0			15.8132		15.8132
Q3UNX5	Acyl-coenzyme A synthetase ACSM3, mitochondrial	Q3UNX5.B99990004.pdb	Q3UNX5wl.pdb	3c5eA	57	566			318	x	16.3769	49.2	11.5	ATP		7.4377	8.59661	7.88248																								0			7.88248		7.88248
Q3UNX5	Acyl-coenzyme A synthetase ACSM3, mitochondrial	Q3UNX5.B99990004.pdb	Q3UNX5wl.pdb	3c5eA	57	568			182		20.9392	46.8	0	ATP		11.8087	14.3979	15.6999																								0			15.6999		15.6999
Q3UNX5	Acyl-coenzyme A synthetase ACSM3, mitochondrial	Q3UNX5.B99990004.pdb	Q3UNX5wl.pdb	3c5eA	57	574			182		22.6712	59	0	ATP		16.9864	19.7387	20.8275																								0			20.8275		20.8275
Q3UNX5	Acyl-coenzyme A synthetase ACSM3, mitochondrial	Q3UNX5.B99990004.pdb	Q3UNX5wl.pdb	3c5eA	57	575			182		30.7556	49.5	0	ATP		22.7925	25.5885	26.1532																								0			26.1532		26.1532
Q8BGA8	Acyl-coenzyme A synthetase ACSM5, mitochondrial	Q8BGA8.B99990001.pdb	Q8BGA8wl.pdb	3c5eA	56	151	x	0.00597736	182		15.9977	59.2	0	ATP		18.9527	20.5772	22.6575																						0.00597736			22.6575				22.6575	1
Q8BGA8	Acyl-coenzyme A synthetase ACSM5, mitochondrial	Q8BGA8.B99990001.pdb	Q8BGA8wl.pdb	3c5eA	56	96	x	0.00248845	215		17.495	46.3	0.5	ATP		41.469	38.8413	40.111																							0.00248845			40.111			40.111		1
Q8BGA8	Acyl-coenzyme A synthetase ACSM5, mitochondrial	Q8BGA8.B99990001.pdb	Q8BGA8wl.pdb	3c5eA	56	414	x	0.00107335	378		19.7003	41.7	0.5	ATP		28.2211	28.6781	26.288																							0.00107335			26.288			26.288		1
Q8BGA8	Acyl-coenzyme A synthetase ACSM5, mitochondrial	Q8BGA8.B99990001.pdb	Q8BGA8wl.pdb	3c5eA	56	67			215		15.4586	53.5	0.5	ATP		42.6602	39.9357	40.9488																								0			40.9488		40.9488
Q8BGA8	Acyl-coenzyme A synthetase ACSM5, mitochondrial	Q8BGA8.B99990001.pdb	Q8BGA8wl.pdb	3c5eA	56	88			290		9.09456	23.3	0.3	ATP		37.7693	35.0951	36.0496																								0			36.0496		36.0496
Q8BGA8	Acyl-coenzyme A synthetase ACSM5, mitochondrial	Q8BGA8.B99990001.pdb	Q8BGA8wl.pdb	3c5eA	56	100			215		15.4539	5.2	0.5	ATP		38.164	35.7762	37.4056																								0			37.4056		37.4056
Q8BGA8	Acyl-coenzyme A synthetase ACSM5, mitochondrial	Q8BGA8.B99990001.pdb	Q8BGA8wl.pdb	3c5eA	56	154			182		7.87714	48.8	0	ATP		24.0923	25.2292	27.6602																								0			27.6602		27.6602
Q8BGA8	Acyl-coenzyme A synthetase ACSM5, mitochondrial	Q8BGA8.B99990001.pdb	Q8BGA8wl.pdb	3c5eA	56	163			134		13.2232	38.5	3.8	ATP		27.9862	27.2116	29.386																								0			29.386		29.386
Q8BGA8	Acyl-coenzyme A synthetase ACSM5, mitochondrial	Q8BGA8.B99990001.pdb	Q8BGA8wl.pdb	3c5eA	56	188			182		11.1172	22.8	0	ATP		31.2905	30.8977	33.5451																								0			33.5451		33.5451
Q8BGA8	Acyl-coenzyme A synthetase ACSM5, mitochondrial	Q8BGA8.B99990001.pdb	Q8BGA8wl.pdb	3c5eA	56	237			433		11.8109	28.8	18	ATP		6.83964	8.19711	8.93046																								0			8.93046		8.93046
Q8BGA8	Acyl-coenzyme A synthetase ACSM5, mitochondrial	Q8BGA8.B99990001.pdb	Q8BGA8wl.pdb	3c5eA	56	302			309		14.7633	56.3	35.2	ATP		32.0082	31.0093	31.8245																								0			31.8245		31.8245
Q8BGA8	Acyl-coenzyme A synthetase ACSM5, mitochondrial	Q8BGA8.B99990001.pdb	Q8BGA8wl.pdb	3c5eA	56	335			309		9.46139	38.8	35.2	ATP		38.3555	36.7107	36.1149																								0			36.1149		36.1149
Q8BGA8	Acyl-coenzyme A synthetase ACSM5, mitochondrial	Q8BGA8.B99990001.pdb	Q8BGA8wl.pdb	3c5eA	56	356			318		15.2755	47.8	1	ATP		26.295	25.9278	24.7781																								0			24.7781		24.7781
Q8BGA8	Acyl-coenzyme A synthetase ACSM5, mitochondrial	Q8BGA8.B99990001.pdb	Q8BGA8wl.pdb	3c5eA	56	358			342		10.3752	30.5	0	ATP		29.0114	27.3589	25.6701																								0			25.6701		25.6701
Q8BGA8	Acyl-coenzyme A synthetase ACSM5, mitochondrial	Q8BGA8.B99990001.pdb	Q8BGA8wl.pdb	3c5eA	56	387			378		13.7246	8.8	0.5	ATP		27.0784	25.9905	23.4825																								0			23.4825		23.4825
Q8BGA8	Acyl-coenzyme A synthetase ACSM5, mitochondrial	Q8BGA8.B99990001.pdb	Q8BGA8wl.pdb	3c5eA	56	393			378		9.25738	33.5	0.5	ATP		24.8721	23.2776	21.0396																								0			21.0396		21.0396
Q8BGA8	Acyl-coenzyme A synthetase ACSM5, mitochondrial	Q8BGA8.B99990001.pdb	Q8BGA8wl.pdb	3c5eA	56	423			433		4.99035	9	18	ATP		18.3774	18.0082	17.7642																								0			17.7642		17.7642
Q8BGA8	Acyl-coenzyme A synthetase ACSM5, mitochondrial	Q8BGA8.B99990001.pdb	Q8BGA8wl.pdb	3c5eA	56	440			433		11.8787	39	18	ATP		14.4297	15.9344	17.1081																								0			17.1081		17.1081
Q8BGA8	Acyl-coenzyme A synthetase ACSM5, mitochondrial	Q8BGA8.B99990001.pdb	Q8BGA8wl.pdb	3c5eA	56	514			378		34.1475	24.7	0.5	ATP		23.5903	26.3478	26.2003																								0			26.2003		26.2003
Q8BGA8	Acyl-coenzyme A synthetase ACSM5, mitochondrial	Q8BGA8.B99990001.pdb	Q8BGA8wl.pdb	3c5eA	56	540			378		37.9543	44.2	0.5	ATP		34.116	36.2082	34.8759																								0			34.8759		34.8759
Q8BGA8	Acyl-coenzyme A synthetase ACSM5, mitochondrial	Q8BGA8.B99990001.pdb	Q8BGA8wl.pdb	3c5eA	56	547			378		24.1128	28.7	0.5	ATP		25.1118	26.4519	24.3746																								0			24.3746		24.3746
Q8BGA8	Acyl-coenzyme A synthetase ACSM5, mitochondrial	Q8BGA8.B99990001.pdb	Q8BGA8wl.pdb	3c5eA	56	560			318		20.7817	11.3	1	ATP		16.2051	17.7663	18.3446																								0			18.3446		18.3446
Q8BGA8	Acyl-coenzyme A synthetase ACSM5, mitochondrial	Q8BGA8.B99990001.pdb	Q8BGA8wl.pdb	3c5eA	56	565			317		13.6206	21.5	1	ATP		5.30885	5.21114	6.28761																								0			6.28761		6.28761
Q8BGA8	Acyl-coenzyme A synthetase ACSM5, mitochondrial	Q8BGA8.B99990001.pdb	Q8BGA8wl.pdb	3c5eA	56	570			182		21.529	54.5	0	ATP		15.2731	17.8339	19.1502																								0			19.1502		19.1502
P08030	Adenine phosphoribosyltransferase	P08030.B99990004.pdb	P08030wl.pdb	4x45A	82	114	x	0.000453137	83		21.6447	53.3	0.2	AMP			28.6136	28.3424																							0.000453137			28.3424			28.3424		1
P08030	Adenine phosphoribosyltransferase	P08030.B99990004.pdb	P08030wl.pdb	4x45A	82	57	x	0.000321647	153		21.1354	40.2	0	AMP			31.903	31.2075																							0.000321647			31.2075			31.2075		1
P08030	Adenine phosphoribosyltransferase	P08030.B99990004.pdb	P08030wl.pdb	4x45A	82	7			153		27.441	56.7	0	AMP			25.5875	24.4564																								0			24.4564		24.4564
P08030	Adenine phosphoribosyltransferase	P08030.B99990004.pdb	P08030wl.pdb	4x45A	82	34			83		22.2557	59.2	0.2	AMP			25.1845	22.7156																								0			22.7156		22.7156
P08030	Adenine phosphoribosyltransferase	P08030.B99990004.pdb	P08030wl.pdb	4x45A	82	51			83		16.0096	32.2	0.2	AMP			28.8284	27.4427																								0			27.4427		27.4427
P08030	Adenine phosphoribosyltransferase	P08030.B99990004.pdb	P08030wl.pdb	4x45A	82	88			83		15.3267	39.7	0.2	AMP			14.0271	12.2688																								0			12.2688		12.2688
P08030	Adenine phosphoribosyltransferase	P08030.B99990004.pdb	P08030wl.pdb	4x45A	82	91			83		15.7852	44.3	0.2	AMP			17.8418	16.2184																								0			16.2184		16.2184
P08030	Adenine phosphoribosyltransferase	P08030.B99990004.pdb	P08030wl.pdb	4x45A	82	107			140		17.4121	50.8	1.2	AMP			14.7509	16.3919																								0			16.3919		16.3919
P08030	Adenine phosphoribosyltransferase	P08030.B99990004.pdb	P08030wl.pdb	4x45A	82	163			153		19.4182	58.7	0	AMP			14.7236	16.903																								0			16.903		16.903
P55264-2	Adenosine kinase	P55264-2.B99990001.pdb	P55264-2wl.pdb	1bx4A	92	239	x	0.000456829	123		27.8569	41.5	16.5	ADN				22.4008																							0.000456829			22.4008			22.4008		1
P55264-2	Adenosine kinase	P55264-2.B99990001.pdb	P55264-2wl.pdb	1bx4A	92	54	x	0.000266913	126		14.1153	22.5	0.3	ADN				23.4067																							0.000266913			23.4067			23.4067		1
P55264-2	Adenosine kinase	P55264-2.B99990001.pdb	P55264-2wl.pdb	1bx4A	92	34	x	0.000237213	126		13.1999	24.8	0.3	ADN				16.2696																							0.000237213			16.2696			16.2696		1
P55264-2	Adenosine kinase	P55264-2.B99990001.pdb	P55264-2wl.pdb	1bx4A	92	341	x	0.000229922	336	x	21.7214	59.2	5.3	ADN				26.798																							0.000229922			26.798			26.798		1
P55264-2	Adenosine kinase	P55264-2.B99990001.pdb	P55264-2wl.pdb	1bx4A	92	145	x	0.000145646	143		5.11872	35	18.2	ADN				24.5754																							0.000145646			24.5754			24.5754		1
P55264-2	Adenosine kinase	P55264-2.B99990001.pdb	P55264-2wl.pdb	1bx4A	92	44	x	0.000120259	126		16.637	50.2	0.3	ADN				24.0627																							0.000120259			24.0627			24.0627		1
P55264-2	Adenosine kinase	P55264-2.B99990001.pdb	P55264-2wl.pdb	1bx4A	92	46	x	8.90423e-05	143		12.8777	42.7	18.2	ADN				22.3165																							8.90423e-05			22.3165			22.3165		1
P55264-2	Adenosine kinase	P55264-2.B99990001.pdb	P55264-2wl.pdb	1bx4A	92	161	x	5.96346e-05	89		22.9663	37.3	0	ADN				29.1417																							5.96346e-05			29.1417			29.1417		1
P55264-2	Adenosine kinase	P55264-2.B99990001.pdb	P55264-2wl.pdb	1bx4A	92	30	x	4.99192e-05	126		12.4894	38.7	0.3	ADN				25.7508																							4.99192e-05			25.7508			25.7508		1
P55264-2	Adenosine kinase	P55264-2.B99990001.pdb	P55264-2wl.pdb	1bx4A	92	25			126		15.9629	58.8	0.3	ADN				26.753																								0			26.753		26.753
P55264-2	Adenosine kinase	P55264-2.B99990001.pdb	P55264-2wl.pdb	1bx4A	92	55			126		14.3616	59	0.3	ADN				27.051																								0			27.051		27.051
P55264-2	Adenosine kinase	P55264-2.B99990001.pdb	P55264-2wl.pdb	1bx4A	92	57			126		16.2466	58.7	0.3	ADN				19.8411																								0			19.8411		19.8411
P55264-2	Adenosine kinase	P55264-2.B99990001.pdb	P55264-2wl.pdb	1bx4A	92	82			89		20.7344	56.8	0	ADN				25.8157																								0			25.8157		25.8157
P55264-2	Adenosine kinase	P55264-2.B99990001.pdb	P55264-2wl.pdb	1bx4A	92	94			89		15.7067	46.8	0	ADN				25.3007																								0			25.3007		25.3007
P55264-2	Adenosine kinase	P55264-2.B99990001.pdb	P55264-2wl.pdb	1bx4A	92	100			89		12.2816	22.8	0	ADN				22.9257																								0			22.9257		22.9257
P55264-2	Adenosine kinase	P55264-2.B99990001.pdb	P55264-2wl.pdb	1bx4A	92	102			336	x	12.3777	43.2	5.3	ADN				16.3007																								0			16.3007		16.3007
P55264-2	Adenosine kinase	P55264-2.B99990001.pdb	P55264-2wl.pdb	1bx4A	92	146			89		14.9563	29	0	ADN				27.8255																								0			27.8255		27.8255
P55264-2	Adenosine kinase	P55264-2.B99990001.pdb	P55264-2wl.pdb	1bx4A	92	148			89		10.3706	55.2	0	ADN				29.8714																								0			29.8714		29.8714
P55264-2	Adenosine kinase	P55264-2.B99990001.pdb	P55264-2wl.pdb	1bx4A	92	181			89		16.316	7.3	0	ADN				27.8764																								0			27.8764		27.8764
P55264-2	Adenosine kinase	P55264-2.B99990001.pdb	P55264-2wl.pdb	1bx4A	92	207			123		23.9021	24.8	16.5	ADN				24.5411																								0			24.5411		24.5411
P55264-2	Adenosine kinase	P55264-2.B99990001.pdb	P55264-2wl.pdb	1bx4A	92	242			319		19.4373	33.3	0.7	ADN				15.9482																								0			15.9482		15.9482
P55264-2	Adenosine kinase	P55264-2.B99990001.pdb	P55264-2wl.pdb	1bx4A	92	246			319		23.0847	43.2	0.7	ADN				23.5005																								0			23.5005		23.5005
P55264-2	Adenosine kinase	P55264-2.B99990001.pdb	P55264-2wl.pdb	1bx4A	92	247			319		26.3084	56.7	0.7	ADN				25.6902																								0			25.6902		25.6902
P55264-2	Adenosine kinase	P55264-2.B99990001.pdb	P55264-2wl.pdb	1bx4A	92	257			319		21.8793	51.8	0.7	ADN				32.9971																								0			32.9971		32.9971
P55264-2	Adenosine kinase	P55264-2.B99990001.pdb	P55264-2wl.pdb	1bx4A	92	314			319		9.79862	39.3	0.7	ADN				23.7856																								0			23.7856		23.7856
P50247	Adenosylhomocysteinase	P50247.B99990001.pdb	P50247wl.pdb	5axaA	100	4	x	0.0025187	113		13.2044	13.3	0	ADN		34.8315	36.6515	26.8218																							0.0025187			26.8218			26.8218		1
P50247	Adenosylhomocysteinase	P50247.B99990001.pdb	P50247wl.pdb	5axaA	100	331	x	0.000631302	266		19.2244	54.7	0	NAD		38.8086	38.9337	36.3766																							0.000631302			36.3766			36.3766		1
P50247	Adenosylhomocysteinase	P50247.B99990001.pdb	P50247wl.pdb	5axaA	100	388	x	0.000550646	195	x	21.5771	9.3	6.3	NAD		18.6782	18.5901	21.1799																							0.000550646			21.1799			21.1799		1
P50247	Adenosylhomocysteinase	P50247.B99990001.pdb	P50247wl.pdb	5axaA	100	401	x	0.000334862	195	x	19.7375	30.5	6.3	ADN		25.4706	27.8474	22.4156																							0.000334862			22.4156			22.4156		1
P50247	Adenosylhomocysteinase	P50247.B99990001.pdb	P50247wl.pdb	5axaA	100	43	x	0.000278359	53		25.7834	48.2	0	ADN		36.2516	38.3393	29.9081																							0.000278359			29.9081			29.9081		1
P50247	Adenosylhomocysteinase	P50247.B99990001.pdb	P50247wl.pdb	5axaA	100	389	x	0.000224289	195	x	29.3282	41.5	6.3	NAD		28.5651	29.3084	29.287																							0.000224289			29.287			29.287		1
P50247	Adenosylhomocysteinase	P50247.B99990001.pdb	P50247wl.pdb	5axaA	100	426	x	0.00020965	195	x	23.8585	39.8	6.3	NAD		22.6999	22.7107	24.9939																							0.00020965			24.9939			24.9939		1
P50247	Adenosylhomocysteinase	P50247.B99990001.pdb	P50247wl.pdb	5axaA	100	166	x	0.000201988	278		12.8815	50.7	44.3	NAD		18.4571	17.5549	17.4663																							0.000201988			17.4663			17.4663		1
P50247	Adenosylhomocysteinase	P50247.B99990001.pdb	P50247wl.pdb	5axaA	100	204	x	0.000176883	297		13.2349	35	0	ADN		23.3769	25.3248	22.2354																							0.000176883			22.2354			22.2354		1
P50247	Adenosylhomocysteinase	P50247.B99990001.pdb	P50247wl.pdb	5axaA	100	318	x	0.000156215	349		14.544	34.8	0.7	ADN		28.1915	29.5553	24.1507																							0.000156215			24.1507			24.1507		1
P50247	Adenosylhomocysteinase	P50247.B99990001.pdb	P50247wl.pdb	5axaA	100	408	x	0.000149796	195	x	33.0247	38.8	6.3	NAD		33.7165	34.5164	35.14																							0.000149796			35.14			35.14		1
P50247	Adenosylhomocysteinase	P50247.B99990001.pdb	P50247wl.pdb	5axaA	100	412	x	9.75247e-05	195	x	42.4704	43.2	6.3	NAD		42.679	42.9941	45.3052																							9.75247e-05			45.3052			45.3052		1
P50247	Adenosylhomocysteinase	P50247.B99990001.pdb	P50247wl.pdb	5axaA	100	188	x	3.4181e-05	195	x	13.8202	38	6.3	NAD		10.1556	9.98245	12.4657																							3.4181e-05			12.4657			12.4657		1
P50247	Adenosylhomocysteinase	P50247.B99990001.pdb	P50247wl.pdb	5axaA	100	8			113		9.0015	54.5	0	ADN		35.1991	37.4894	26.1805																								0			26.1805		26.1805
P50247	Adenosylhomocysteinase	P50247.B99990001.pdb	P50247wl.pdb	5axaA	100	20			349		26.4222	56.2	0.7	ADN		37.1153	39.9807	29.5687																								0			29.5687		29.5687
P50247	Adenosylhomocysteinase	P50247.B99990001.pdb	P50247wl.pdb	5axaA	100	46			53		25.8201	29	0	ADN		37.159	39.0328	31.0317																								0			31.0317		31.0317
P50247	Adenosylhomocysteinase	P50247.B99990001.pdb	P50247wl.pdb	5axaA	100	94			113		21.7646	49.8	0	ADN		38.5348	41.3265	29.8406																								0			29.8406		29.8406
P50247	Adenosylhomocysteinase	P50247.B99990001.pdb	P50247wl.pdb	5axaA	100	121			113		21.7488	55.5	0	ADN		41.9128	43.9131	33.8433																								0			33.8433		33.8433
P50247	Adenosylhomocysteinase	P50247.B99990001.pdb	P50247wl.pdb	5axaA	100	142			113		13.9545	23	0	ADN		30.8679	32.0481	24.4943																								0			24.4943		24.4943
P50247	Adenosylhomocysteinase	P50247.B99990001.pdb	P50247wl.pdb	5axaA	100	174			53		18.8676	34.7	0	ADN		27.2543	27.3234	24.8823																								0			24.8823		24.8823
P50247	Adenosylhomocysteinase	P50247.B99990001.pdb	P50247wl.pdb	5axaA	100	186			195	x	8.34235	8.3	6.3	ADN		9.13636	11.6289	5.93888																								0			5.93888		5.93888
P50247	Adenosylhomocysteinase	P50247.B99990001.pdb	P50247wl.pdb	5axaA	100	214			297		13.2187	26.8	0	NAD		26.0989	27.3289	25.676																								0			25.676		25.676
P50247	Adenosylhomocysteinase	P50247.B99990001.pdb	P50247wl.pdb	5axaA	100	226			195	x	12.2902	23.3	6.3	NAD		9.07665	8.11485	9.14574																								0			9.14574		9.14574
P50247	Adenosylhomocysteinase	P50247.B99990001.pdb	P50247wl.pdb	5axaA	100	267			266		6.91698	45.7	0	NAD		28.4681	27.559	25.0524																								0			25.0524		25.0524
P50247	Adenosylhomocysteinase	P50247.B99990001.pdb	P50247wl.pdb	5axaA	100	291			266		11.2074	29.3	0	NAD		26.9146	27.0925	24.9229																								0			24.9229		24.9229
P50247	Adenosylhomocysteinase	P50247.B99990001.pdb	P50247wl.pdb	5axaA	100	309			349		19.1951	51.3	0.7	ADN		27.0355	27.9072	23.539																								0			23.539		23.539
P50247	Adenosylhomocysteinase	P50247.B99990001.pdb	P50247wl.pdb	5axaA	100	322			349		9.33463	33.8	0.7	ADN		28.0091	30.3144	22.9442																								0			22.9442		22.9442
P50247	Adenosylhomocysteinase	P50247.B99990001.pdb	P50247wl.pdb	5axaA	100	378			53		26.0407	21.3	0	ADN		26.6152	27.1812	26.0179																								0			26.0179		26.0179
P50247	Adenosylhomocysteinase	P50247.B99990001.pdb	P50247wl.pdb	5axaA	100	405			195	x	32.1365	59.2	6.3	NAD		35.5863	36.9383	36.2403																								0			36.2403		36.2403
Q9WUR9	Adenylate kinase 4, mitochondrial	Q9WUR9.B99990004.pdb	Q9WUR9wl.pdb	2bbwA	90	163	x	0.00249059	22		25.0461	16.2	0	GP5		16.3251	15.7481	17.4599																							0.00249059			17.4599			17.4599		1
Q9WUR9	Adenylate kinase 4, mitochondrial	Q9WUR9.B99990004.pdb	Q9WUR9wl.pdb	2bbwA	90	186	x	0.00194884	104		20.8033	38	0.7	GP5		20.8405	22.1239	19.6136																							0.00194884			19.6136			19.6136		1
Q9WUR9	Adenylate kinase 4, mitochondrial	Q9WUR9.B99990004.pdb	Q9WUR9wl.pdb	2bbwA	90	4			104		12.2416	52.3	0.7	GP5		31.3072	32.0539	30.9191																								0			30.9191		30.9191
Q9WUR9	Adenylate kinase 4, mitochondrial	Q9WUR9.B99990004.pdb	Q9WUR9wl.pdb	2bbwA	90	18			22		8.57227	12	0	GP5		4.09706	6.52783	5.66891																								0			5.66891		5.66891
Q9WUR9	Adenylate kinase 4, mitochondrial	Q9WUR9.B99990004.pdb	Q9WUR9wl.pdb	2bbwA	90	45			22		19.458	57	0	GP5		19.2638	18.3251	20.4098																								0			20.4098		20.4098
Q9WUR9	Adenylate kinase 4, mitochondrial	Q9WUR9.B99990004.pdb	Q9WUR9wl.pdb	2bbwA	90	55			22		27.526	52.8	0	GP5		22.1654	19.6705	21.2729																								0			21.2729		21.2729
Q9WUR9	Adenylate kinase 4, mitochondrial	Q9WUR9.B99990004.pdb	Q9WUR9wl.pdb	2bbwA	90	60			22		30.8166	39.2	0	GP5		23.2975	20.4358	20.5973																								0			20.5973		20.5973
Q9WUR9	Adenylate kinase 4, mitochondrial	Q9WUR9.B99990004.pdb	Q9WUR9wl.pdb	2bbwA	90	120			22		26.2188	46.5	0	GP5		19.2962	20.2936	20.4498																								0			20.4498		20.4498
Q9WUR9	Adenylate kinase 4, mitochondrial	Q9WUR9.B99990004.pdb	Q9WUR9wl.pdb	2bbwA	90	175			22		21.2913	46.5	0	GP5		16.2038	17.2032	15.2141																								0			15.2141		15.2141
Q9WUR9	Adenylate kinase 4, mitochondrial	Q9WUR9.B99990004.pdb	Q9WUR9wl.pdb	2bbwA	90	179			22		23.3658	50.7	0	GP5		19.0701	19.5435	16.9948																								0			16.9948		16.9948
Q9WUR9	Adenylate kinase 4, mitochondrial	Q9WUR9.B99990004.pdb	Q9WUR9wl.pdb	2bbwA	90	220			22		29.2828	53.8	0	GP5		38.0827	40.0451	41.0024																								0			41.0024		41.0024
P84078	ADP-ribosylation factor 1	P84078.B99990002.pdb	P84078wl.pdb	1r8qA	100	142	x	0.000367085	159		22.9452	57.5	1.2	G3D		22.0715	23.0686	21.7422																							0.000367085			21.7422			21.7422		1
P84078	ADP-ribosylation factor 1	P84078.B99990002.pdb	P84078wl.pdb	1r8qA	100	36	x	7.84525e-05	159		9.20227	22.8	1.2	G3D		15.489	13.7367	15.0394																							7.84525e-05			15.0394			15.0394		1
P84078	ADP-ribosylation factor 1	P84078.B99990002.pdb	P84078wl.pdb	1r8qA	100	10			159		26.3945	49.7	1.2	G3D		29.5629	29.1531	31.2062																								0			31.2062		31.2062
P84078	ADP-ribosylation factor 1	P84078.B99990002.pdb	P84078wl.pdb	1r8qA	100	15			159		33.6548	28.5	1.2	G3D		32.2091	33.4025	35.416																								0			35.416		35.416
P84078	ADP-ribosylation factor 1	P84078.B99990002.pdb	P84078wl.pdb	1r8qA	100	16			159		31.8019	34.7	1.2	G3D		27.4876	29.1366	31.2069																								0			31.2069		31.2069
P84078	ADP-ribosylation factor 1	P84078.B99990002.pdb	P84078wl.pdb	1r8qA	100	30			159		16.0166	8.7	1.2	G3D		2.60056	5.51691	6.51504																								0			6.51504		6.51504
P84078	ADP-ribosylation factor 1	P84078.B99990002.pdb	P84078wl.pdb	1r8qA	100	38			159		17.4823	19.2	1.2	G3D		11.1691	10.9874	13.5184																								0			13.5184		13.5184
P84078	ADP-ribosylation factor 1	P84078.B99990002.pdb	P84078wl.pdb	1r8qA	100	59			159		25.1644	53.2	1.2	G3D		23.5119	23.3951	25.8383																								0			25.8383		25.8383
P84078	ADP-ribosylation factor 1	P84078.B99990002.pdb	P84078wl.pdb	1r8qA	100	73			159		40.3486	57.7	1.2	G3D		27.2276	29.9748	30.3959																								0			30.3959		30.3959
P84078	ADP-ribosylation factor 1	P84078.B99990002.pdb	P84078wl.pdb	1r8qA	100	127			159		9.55123	18	1.2	G3D		7.61536	6.50133	4.62597																								0			4.62597		4.62597
P84078	ADP-ribosylation factor 1	P84078.B99990002.pdb	P84078wl.pdb	1r8qA	100	181			159		37.6384	54.7	1.2	G3D		35.7907	37.3963	39.0561																								0			39.0561		39.0561
P62331	ADP-ribosylation factor 6	P62331.B99990003.pdb	P62331wl.pdb	3lvqE	96	131	x	0.000308928	90		10.0713	39.3	0	GDP		23.6706	23.4608	22.238																							0.000308928			22.238			22.238		1
P62331	ADP-ribosylation factor 6	P62331.B99990003.pdb	P62331wl.pdb	3lvqE	96	3			90		14.3056	30.3	0	GDP		25.4118	25.3365	23.2493																								0			23.2493		23.2493
P62331	ADP-ribosylation factor 6	P62331.B99990003.pdb	P62331wl.pdb	3lvqE	96	7			90		17.4849	15.7	0	GDP		28.7278	29.5701	28.7379																								0			28.7379		28.7379
P62331	ADP-ribosylation factor 6	P62331.B99990003.pdb	P62331wl.pdb	3lvqE	96	12			90		24.9257	13	0	GDP		31.3566	33.1477	32.6341																								0			32.6341		32.6341
P62331	ADP-ribosylation factor 6	P62331.B99990003.pdb	P62331wl.pdb	3lvqE	96	26			90		26.6076	26.2	0	GDP		31.7708	33.76	33.5275																								0			33.5275		33.5275
P62331	ADP-ribosylation factor 6	P62331.B99990003.pdb	P62331wl.pdb	3lvqE	96	34			155		16.1308	13.3	8	GDP		14.0297	14.5493	16.6859																								0			16.6859		16.6859
P62331	ADP-ribosylation factor 6	P62331.B99990003.pdb	P62331wl.pdb	3lvqE	96	55			155		24.3353	58.8	8	GDP		29.0005	28.3861	30.1539																								0			30.1539		30.1539
P62331	ADP-ribosylation factor 6	P62331.B99990003.pdb	P62331wl.pdb	3lvqE	96	58			155		26.8181	56.8	8	GDP		23.8353	23.8546	26.446																								0			26.446		26.446
P62331	ADP-ribosylation factor 6	P62331.B99990003.pdb	P62331wl.pdb	3lvqE	96	69			90		27.8915	59	0	GDP		18.4325	20.3323	20.3738																								0			20.3738		20.3738
P62331	ADP-ribosylation factor 6	P62331.B99990003.pdb	P62331wl.pdb	3lvqE	96	123			90		8.91634	48.8	0	GDP		6.42388	5.47254	3.50684																								0			3.50684		3.50684
P62331	ADP-ribosylation factor 6	P62331.B99990003.pdb	P62331wl.pdb	3lvqE	96	174			90		29.4403	59.2	0	GDP		32.027	32.9514	34.5083																								0			34.5083		34.5083
Q8CG76	Aflatoxin B1 aldehyde reductase member 2	Q8CG76.B99990001.pdb	Q8CG76wl.pdb	2c91A	100	136	x	0.000552048	140		11.3095	54	0	NAP		29.1646	31.8157	31.1379																							0.000552048			31.1379			31.1379		1
Q8CG76	Aflatoxin B1 aldehyde reductase member 2	Q8CG76.B99990001.pdb	Q8CG76wl.pdb	2c91A	100	286	x	0.000492139	362		24.3039	55.2	0	NAP		29.2361	26.5541	27.5361																							0.000492139			27.5361			27.5361		1
Q8CG76	Aflatoxin B1 aldehyde reductase member 2	Q8CG76.B99990001.pdb	Q8CG76wl.pdb	2c91A	100	123	x	0.000343775	164		13.2728	15.7	0	NAP		30.2295	32.8256	33.5266																							0.000343775			33.5266			33.5266		1
Q8CG76	Aflatoxin B1 aldehyde reductase member 2	Q8CG76.B99990001.pdb	Q8CG76wl.pdb	2c91A	100	109			106		6.81776	38.7	4.3	NAP		23.4241	24.8892	25.5645																								0			25.5645		25.5645
Q8CG76	Aflatoxin B1 aldehyde reductase member 2	Q8CG76.B99990001.pdb	Q8CG76wl.pdb	2c91A	100	120			86		13.7571	7.2	0.3	NAP		19.3794	22.1731	21.9438																								0			21.9438		21.9438
Q8CG76	Aflatoxin B1 aldehyde reductase member 2	Q8CG76.B99990001.pdb	Q8CG76wl.pdb	2c91A	100	172			140		10.3205	40.2	0	NAP		29.2607	31.9501	32.0689																								0			32.0689		32.0689
Q8CG76	Aflatoxin B1 aldehyde reductase member 2	Q8CG76.B99990001.pdb	Q8CG76wl.pdb	2c91A	100	194			190		5.63529	18.5	1.5	NAP		29.8829	31.2802	33.3141																								0			33.3141		33.3141
Q8CG76	Aflatoxin B1 aldehyde reductase member 2	Q8CG76.B99990001.pdb	Q8CG76wl.pdb	2c91A	100	244			86		20.5423	50.5	0.3	NAP		15.3793	13.3817	11.8019																								0			11.8019		11.8019
Q8CG76	Aflatoxin B1 aldehyde reductase member 2	Q8CG76.B99990001.pdb	Q8CG76wl.pdb	2c91A	100	246			362		25.9535	41.3	0	NAP		24.3448	22.5961	21.6868																								0			21.6868		21.6868
Q8CG76	Aflatoxin B1 aldehyde reductase member 2	Q8CG76.B99990001.pdb	Q8CG76wl.pdb	2c91A	100	250			362		18.6281	46	0	NAP		22.0239	21.3567	21.2292																								0			21.2292		21.2292
Q8CG76	Aflatoxin B1 aldehyde reductase member 2	Q8CG76.B99990001.pdb	Q8CG76wl.pdb	2c91A	100	253			362		26.9947	24.5	0	NAP		23.5448	21.8895	20.6727																								0			20.6727		20.6727
P00329	Alcohol dehydrogenase 1	P00329.B99990002.pdb	P00329wl.pdb	1u3wA	85	89	x	0.00306914	171		14.2474	34.2	0	NAD		27.7612	29.5262	31.7498																							0.00306914			31.7498			31.7498		1
P00329	Alcohol dehydrogenase 1	P00329.B99990002.pdb	P00329wl.pdb	1u3wA	85	85	x	0.000700234	83		8.94997	30.2	38.2	NAD		34.4106	36.868	38.7627																							0.000700234			38.7627			38.7627		1
P00329	Alcohol dehydrogenase 1	P00329.B99990002.pdb	P00329wl.pdb	1u3wA	85	20	x	0.000443286	133		18.4377	47.3	14.5	NAD		23.5724	22.5664	23.7797																							0.000443286			23.7797			23.7797		1
P00329	Alcohol dehydrogenase 1	P00329.B99990002.pdb	P00329wl.pdb	1u3wA	85	169	x	0.000407909	171		9.87729	43.7	0	NAD		20.5398	21.389	23.3061																							0.000407909			23.3061			23.3061		1
P00329	Alcohol dehydrogenase 1	P00329.B99990002.pdb	P00329wl.pdb	1u3wA	85	331	x	0.000389883	83		14.7377	54	38.2	NAD		26.6817	29.3533	30.1484																							0.000389883			30.1484			30.1484		1
P00329	Alcohol dehydrogenase 1	P00329.B99990002.pdb	P00329wl.pdb	1u3wA	85	33	x	0.000380345	10		17.6414	21.2	0	NAD		33.5979	35.6512	37.5052																							0.000380345			37.5052			37.5052		1
P00329	Alcohol dehydrogenase 1	P00329.B99990002.pdb	P00329wl.pdb	1u3wA	85	339	x	0.000364033	171		16.6125	43.7	0	NAD		24.1888	25.3971	26.5249																							0.000364033			26.5249			26.5249		1
P00329	Alcohol dehydrogenase 1	P00329.B99990002.pdb	P00329wl.pdb	1u3wA	85	340	x	0.000359625	212		20.0415	28	0	NAD		26.4211	28.3732	29.0803																							0.000359625			29.0803			29.0803		1
P00329	Alcohol dehydrogenase 1	P00329.B99990002.pdb	P00329wl.pdb	1u3wA	85	227	x	0.000227653	241		12.77	44	0.3	NAD		17.8748	15.2489	13.8716																							0.000227653			13.8716			13.8716		1
P00329	Alcohol dehydrogenase 1	P00329.B99990002.pdb	P00329wl.pdb	1u3wA	85	105	x	0.000196308	101		9.84018	56	0	NAD		34.698	37.5469	38.0392																							0.000196308			38.0392			38.0392		1
P00329	Alcohol dehydrogenase 1	P00329.B99990002.pdb	P00329wl.pdb	1u3wA	85	316	x	0.000177965	283		11.1715	11	0	NAD		20.4823	22.5226	21.4315																							0.000177965			21.4315			21.4315		1
P00329	Alcohol dehydrogenase 1	P00329.B99990002.pdb	P00329wl.pdb	1u3wA	85	6			10		14.3353	56.8	0	NAD		40.3472	41.7592	44.2717																								0			44.2717		44.2717
P00329	Alcohol dehydrogenase 1	P00329.B99990002.pdb	P00329wl.pdb	1u3wA	85	9			10		10.476	53.5	0	NAD		36.899	37.962	40.4446																								0			40.4446		40.4446
P00329	Alcohol dehydrogenase 1	P00329.B99990002.pdb	P00329wl.pdb	1u3wA	85	11			10		8.69318	38	0	NAD		29.6762	30.0069	32.5744																								0			32.5744		32.5744
P00329	Alcohol dehydrogenase 1	P00329.B99990002.pdb	P00329wl.pdb	1u3wA	85	40			10		8.92626	50	0	NAD		28.6498	29.8124	32.4269																								0			32.4269		32.4269
P00329	Alcohol dehydrogenase 1	P00329.B99990002.pdb	P00329wl.pdb	1u3wA	85	134			133		7.83311	59.2	14.5	NAD		36.7443	37.2857	39.5689																								0			39.5689		39.5689
P00329	Alcohol dehydrogenase 1	P00329.B99990002.pdb	P00329wl.pdb	1u3wA	85	136			133		8.25297	31.7	14.5	NAD		35.1911	35.7878	37.772																								0			37.772		37.772
P00329	Alcohol dehydrogenase 1	P00329.B99990002.pdb	P00329wl.pdb	1u3wA	85	160			83		10.7759	18.8	38.2	NAD		29.5754	31.9082	33.8067																								0			33.8067		33.8067
P00329	Alcohol dehydrogenase 1	P00329.B99990002.pdb	P00329wl.pdb	1u3wA	85	186			104	x	12.1953	10.8	0	NAD		21.0333	23.7381	23.7466																								0			23.7466		23.7466
P00329	Alcohol dehydrogenase 1	P00329.B99990002.pdb	P00329wl.pdb	1u3wA	85	189			196		12.9043	35.3	0	NAD		23.0481	25.253	24.3892																								0			24.3892		24.3892
P00329	Alcohol dehydrogenase 1	P00329.B99990002.pdb	P00329wl.pdb	1u3wA	85	213			212		10.8768	54	0	NAD		19.6763	20.6292	20.465																								0			20.465		20.465
P00329	Alcohol dehydrogenase 1	P00329.B99990002.pdb	P00329wl.pdb	1u3wA	85	229			241		11.3326	6.7	0.3	NAD		9.33735	7.57372	8.04783																								0			8.04783		8.04783
P00329	Alcohol dehydrogenase 1	P00329.B99990002.pdb	P00329wl.pdb	1u3wA	85	232			241		12.7728	27.2	0.3	NAD		13.9326	13.1001	13.9757																								0			13.9757		13.9757
P00329	Alcohol dehydrogenase 1	P00329.B99990002.pdb	P00329wl.pdb	1u3wA	85	234			241		3.40101	9.8	0.3	NAD		19.6311	18.8009	17.3622																								0			17.3622		17.3622
P00329	Alcohol dehydrogenase 1	P00329.B99990002.pdb	P00329wl.pdb	1u3wA	85	249			283		16.82	18.2	0	NAD		28.9873	27.9614	25.3087																								0			25.3087		25.3087
P00329	Alcohol dehydrogenase 1	P00329.B99990002.pdb	P00329wl.pdb	1u3wA	85	355			171		17.6893	39.8	0	NAD		23.4936	22.8529	25.2943																								0			25.2943		25.2943
P00329	Alcohol dehydrogenase 1	P00329.B99990002.pdb	P00329wl.pdb	1u3wA	85	367			47		19.7183	53.7	9	NAD		17.6297	15.2221	16.3548																								0			16.3548		16.3548
P28474	Alcohol dehydrogenase class-3	P28474.B99990004.pdb	P28474wl.pdb	2fzwA	93	330	x	0.000421407	103		14.8908	58.5	0	NAD		24.9234	27.6466	28.4036																							0.000421407			28.4036			28.4036		1
P28474	Alcohol dehydrogenase class-3	P28474.B99990004.pdb	P28474wl.pdb	2fzwA	93	315	x	0.000262317	195		12.6413	42.2	0	NAD		21.6942	23.7736	22.8268																							0.000262317			22.8268			22.8268		1
P28474	Alcohol dehydrogenase class-3	P28474.B99990004.pdb	P28474wl.pdb	2fzwA	93	18	x	0.000195521	132		15.6113	38.3	0.2	NAD		27.4793	26.8542	28.2132																							0.000195521			28.2132			28.2132		1
P28474	Alcohol dehydrogenase class-3	P28474.B99990004.pdb	P28474wl.pdb	2fzwA	93	338	x	0.000156721	170		16.0562	54.3	0	NAD		23.7893	25.1135	26.5536																							0.000156721			26.5536			26.5536		1
P28474	Alcohol dehydrogenase class-3	P28474.B99990004.pdb	P28474wl.pdb	2fzwA	93	226	x	6.02173e-05	240		12.9281	45.3	0	NAD		18.3788	15.7581	14.4286																							6.02173e-05			14.4286			14.4286		1
P28474	Alcohol dehydrogenase class-3	P28474.B99990004.pdb	P28474wl.pdb	2fzwA	93	9			8		10.1451	30.2	0	NAD		27.2804	27.5576	30.0419																								0			30.0419		30.0419
P28474	Alcohol dehydrogenase class-3	P28474.B99990004.pdb	P28474wl.pdb	2fzwA	93	31			8		16.9493	24.5	0	NAD		34.9	36.8385	38.613																								0			38.613		38.613
P28474	Alcohol dehydrogenase class-3	P28474.B99990004.pdb	P28474wl.pdb	2fzwA	93	38			8		6.25272	14.3	0	NAD		27.4133	28.6649	31.1719																								0			31.1719		31.1719
P28474	Alcohol dehydrogenase class-3	P28474.B99990004.pdb	P28474wl.pdb	2fzwA	93	82			97		9.77479	31.2	0.8	NAD		28.956	31.7351	33.2052																								0			33.2052		33.2052
P28474	Alcohol dehydrogenase class-3	P28474.B99990004.pdb	P28474wl.pdb	2fzwA	93	84			170		21.8839	29.2	0	NAD		34.7576	37.0811	39.1151																								0			39.1151		39.1151
P28474	Alcohol dehydrogenase class-3	P28474.B99990004.pdb	P28474wl.pdb	2fzwA	93	101			100		8.80867	46	0	NAD		33.5994	36.3525	36.5692																								0			36.5692		36.5692
P28474	Alcohol dehydrogenase class-3	P28474.B99990004.pdb	P28474wl.pdb	2fzwA	93	107			100		15.0657	59.2	0	NAD		28.1161	30.5334	30.0003																								0			30.0003		30.0003
P28474	Alcohol dehydrogenase class-3	P28474.B99990004.pdb	P28474wl.pdb	2fzwA	93	113			97		6.31422	52.2	0.8	NAD		31.9055	34.5665	35.7503																								0			35.7503		35.7503
P28474	Alcohol dehydrogenase class-3	P28474.B99990004.pdb	P28474wl.pdb	2fzwA	93	120			60		10.6601	49.5	52.8	NAD		29.8834	31.7255	32.7202																								0			32.7202		32.7202
P28474	Alcohol dehydrogenase class-3	P28474.B99990004.pdb	P28474wl.pdb	2fzwA	93	133			132		4.15959	14.5	0.2	NAD		30.3304	30.5934	32.6333																								0			32.6333		32.6333
P28474	Alcohol dehydrogenase class-3	P28474.B99990004.pdb	P28474wl.pdb	2fzwA	93	135			132		9.1163	49.7	0.2	NAD		34.3661	34.8367	36.5588																								0			36.5588		36.5588
P28474	Alcohol dehydrogenase class-3	P28474.B99990004.pdb	P28474wl.pdb	2fzwA	93	159			170		18.229	12	0	NAD		30.3785	32.7905	34.709																								0			34.709		34.709
P28474	Alcohol dehydrogenase class-3	P28474.B99990004.pdb	P28474wl.pdb	2fzwA	93	168			170		8.5895	19.3	0	NAD		18.3893	19.2643	21.3342																								0			21.3342		21.3342
P28474	Alcohol dehydrogenase class-3	P28474.B99990004.pdb	P28474wl.pdb	2fzwA	93	188			211		13.593	25.7	0	NAD		22.8328	25.3155	25.0399																								0			25.0399		25.0399
P28474	Alcohol dehydrogenase class-3	P28474.B99990004.pdb	P28474wl.pdb	2fzwA	93	212			211		11.343	35	0	NAD		19.6055	20.3643	20.3804																								0			20.3804		20.3804
P28474	Alcohol dehydrogenase class-3	P28474.B99990004.pdb	P28474wl.pdb	2fzwA	93	228			240		11.775	10.3	0	NAD		8.02283	6.04402	6.80776																								0			6.80776		6.80776
P28474	Alcohol dehydrogenase class-3	P28474.B99990004.pdb	P28474wl.pdb	2fzwA	93	231			240		13.1029	13.2	0	NAD		12.5518	12.2671	13.4917																								0			13.4917		13.4917
P28474	Alcohol dehydrogenase class-3	P28474.B99990004.pdb	P28474wl.pdb	2fzwA	93	233			240		4.76439	22	0	NAD		19.8123	18.8432	17.765																								0			17.765		17.765
P28474	Alcohol dehydrogenase class-3	P28474.B99990004.pdb	P28474wl.pdb	2fzwA	93	248			240		22.1208	46	0	NAD		30.2042	28.9136	26.3894																								0			26.3894		26.3894
P28474	Alcohol dehydrogenase class-3	P28474.B99990004.pdb	P28474wl.pdb	2fzwA	93	273			268		19.9144	56	0	NAD		21.7036	21.0125	18.8907																								0			18.8907		18.8907
P28474	Alcohol dehydrogenase class-3	P28474.B99990004.pdb	P28474wl.pdb	2fzwA	93	284			195		19.9974	50.5	0	NAD		32.3742	32.6478	30.3551																								0			30.3551		30.3551
P28474	Alcohol dehydrogenase class-3	P28474.B99990004.pdb	P28474wl.pdb	2fzwA	93	339			211		12.3984	30.7	0	NAD		21.362	23.488	23.9131																								0			23.9131		23.9131
P28474	Alcohol dehydrogenase class-3	P28474.B99990004.pdb	P28474wl.pdb	2fzwA	93	341			240		13.8049	17	0	NAD		17.134	17.6946	18.4241																								0			18.4241		18.4241
P28474	Alcohol dehydrogenase class-3	P28474.B99990004.pdb	P28474wl.pdb	2fzwA	93	373			170		7.6641	13.3	0	NAD		20.4638	21.2742	23.7076																								0			23.7076		23.7076
Q9CZS1	Aldehyde dehydrogenase X, mitochondrial	Q9CZS1.B99990002.pdb	Q9CZS1wl.pdb	1o04A	75	366	x	0.00391809	321		22.9152	59	16.7	NAD		16.0909	16.7009	17.8351																							0.00391809			17.8351			17.8351		1
Q9CZS1	Aldehyde dehydrogenase X, mitochondrial	Q9CZS1.B99990002.pdb	Q9CZS1wl.pdb	1o04A	75	401	x	0.0032374	388		6.42856	50.8	0.2	NAD		27.6224	29.9214	31.3503																							0.0032374			31.3503			31.3503		1
Q9CZS1	Aldehyde dehydrogenase X, mitochondrial	Q9CZS1.B99990002.pdb	Q9CZS1wl.pdb	1o04A	75	416	x	0.0014372	321		19.2148	25	16.7	NAD		22.5609	22.3993	24.287																							0.0014372			24.287			24.287		1
Q9CZS1	Aldehyde dehydrogenase X, mitochondrial	Q9CZS1.B99990002.pdb	Q9CZS1wl.pdb	1o04A	75	274	x	0.00121637	321		22.0915	54.7	16.7	NAD		18.8103	15.8966	16.5877																							0.00121637			16.5877			16.5877		1
Q9CZS1	Aldehyde dehydrogenase X, mitochondrial	Q9CZS1.B99990002.pdb	Q9CZS1wl.pdb	1o04A	75	53	x	0.00115092	37		18.9103	26.5	35.8	NAD		27.5663	27.1781	25.8083																							0.00115092			25.8083			25.8083		1
Q9CZS1	Aldehyde dehydrogenase X, mitochondrial	Q9CZS1.B99990002.pdb	Q9CZS1wl.pdb	1o04A	75	428	x	0.00114303	309		15.4927	46.8	2.2	NAD		34.9855	36.3281	37.9546																							0.00114303			37.9546			37.9546		1
Q9CZS1	Aldehyde dehydrogenase X, mitochondrial	Q9CZS1.B99990002.pdb	Q9CZS1wl.pdb	1o04A	75	508	x	0.000611575	171		14.8152	41.2	9	NAD		36.6679	35.5275	33.4025																							0.000611575			33.4025			33.4025		1
Q9CZS1	Aldehyde dehydrogenase X, mitochondrial	Q9CZS1.B99990002.pdb	Q9CZS1wl.pdb	1o04A	75	40			37		8.70692	34.3	35.8	NAD		25.4357	26.0194	24.1208																								0			24.1208		24.1208
Q9CZS1	Aldehyde dehydrogenase X, mitochondrial	Q9CZS1.B99990002.pdb	Q9CZS1wl.pdb	1o04A	75	54			37		24.9796	55.7	35.8	NAD		24.6292	23.8307	23.4446																								0			23.4446		23.4446
Q9CZS1	Aldehyde dehydrogenase X, mitochondrial	Q9CZS1.B99990002.pdb	Q9CZS1wl.pdb	1o04A	75	83			181		19.962	50.5	0	NAD		30.4168	29.0644	27.0918																								0			27.0918		27.0918
Q9CZS1	Aldehyde dehydrogenase X, mitochondrial	Q9CZS1.B99990002.pdb	Q9CZS1wl.pdb	1o04A	75	146			480		8.30894	49.3	7.2	NAD		27.3715	29.4479	27.7633																								0			27.7633		27.7633
Q9CZS1	Aldehyde dehydrogenase X, mitochondrial	Q9CZS1.B99990002.pdb	Q9CZS1wl.pdb	1o04A	75	157			480		15.6484	24.7	7.2	NAD		34.9616	35.6541	33.4428																								0			33.4428		33.4428
Q9CZS1	Aldehyde dehydrogenase X, mitochondrial	Q9CZS1.B99990002.pdb	Q9CZS1wl.pdb	1o04A	75	161			171		11.9905	21.8	9	NAD		33.6033	33.1408	31.3801																								0			31.3801		31.3801
Q9CZS1	Aldehyde dehydrogenase X, mitochondrial	Q9CZS1.B99990002.pdb	Q9CZS1wl.pdb	1o04A	75	211			321		14.9055	7.3	16.7	NAD		8.49619	7.79062	6.25215																								0			6.25215		6.25215
Q9CZS1	Aldehyde dehydrogenase X, mitochondrial	Q9CZS1.B99990002.pdb	Q9CZS1wl.pdb	1o04A	75	228			37		10.1141	23.8	35.8	NAD		27.0835	27.719	25.4069																								0			25.4069		25.4069
Q9CZS1	Aldehyde dehydrogenase X, mitochondrial	Q9CZS1.B99990002.pdb	Q9CZS1wl.pdb	1o04A	75	344			309		9.70857	9.3	2.2	NAD		26.1118	28.8333	29.3188																								0			29.3188		29.3188
Q9CZS1	Aldehyde dehydrogenase X, mitochondrial	Q9CZS1.B99990002.pdb	Q9CZS1wl.pdb	1o04A	75	346			388		6.0053	47.3	0.2	NAD		31.7883	34.014	35.4426																								0			35.4426		35.4426
Q9CZS1	Aldehyde dehydrogenase X, mitochondrial	Q9CZS1.B99990002.pdb	Q9CZS1wl.pdb	1o04A	75	349			388		17.4384	30.7	0.2	NAD		30.3463	33.2369	33.5034																								0			33.5034		33.5034
Q9CZS1	Aldehyde dehydrogenase X, mitochondrial	Q9CZS1.B99990002.pdb	Q9CZS1wl.pdb	1o04A	75	381			388		21.1046	48.5	0.2	NAD		26.659	26.8639	29.4361																								0			29.4361		29.4361
Q9CZS1	Aldehyde dehydrogenase X, mitochondrial	Q9CZS1.B99990002.pdb	Q9CZS1wl.pdb	1o04A	75	385			388		11.489	39.7	0.2	NAD		32.9765	34.5423	36.3545																								0			36.3545		36.3545
Q9CZS1	Aldehyde dehydrogenase X, mitochondrial	Q9CZS1.B99990002.pdb	Q9CZS1wl.pdb	1o04A	75	430			309		21.1986	50.2	2.2	NAD		40.6728	41.734	43.0876																								0			43.0876		43.0876
Q9CZS1	Aldehyde dehydrogenase X, mitochondrial	Q9CZS1.B99990002.pdb	Q9CZS1wl.pdb	1o04A	75	431			309		20.316	51.8	2.2	NAD		38.9514	39.9832	41.0091																								0			41.0091		41.0091
Q9CZS1	Aldehyde dehydrogenase X, mitochondrial	Q9CZS1.B99990002.pdb	Q9CZS1wl.pdb	1o04A	75	457			309		19.1804	34.8	2.2	NAD		38.6129	39.9074	40.5152																								0			40.5152		40.5152
Q9CZS1	Aldehyde dehydrogenase X, mitochondrial	Q9CZS1.B99990002.pdb	Q9CZS1wl.pdb	1o04A	75	488			321		16.9437	10.8	16.7	NAD		22.3751	21.9517	22.7756																								0			22.7756		22.7756
Q9CZS1	Aldehyde dehydrogenase X, mitochondrial	Q9CZS1.B99990002.pdb	Q9CZS1wl.pdb	1o04A	75	513			171		14.4055	31.7	9	NAD		56.5232	55.3542	53.5174																								0			53.5174		53.5174
Q9CZS1	Aldehyde dehydrogenase X, mitochondrial	Q9CZS1.B99990002.pdb	Q9CZS1wl.pdb	1o04A	75	517			171		9.56734	11.2	9	NAD		52.7788	51.8332	50.2504																								0			50.2504		50.2504
P47738	Aldehyde dehydrogenase, mitochondrial	P47738.B99990004.pdb	P47738wl.pdb	1o04A	96	385	x	0.00327187	388	x	11.5157	56.7	0.5	NAD		33.8929	35.5168	37.3379																							0.00327187			37.3379			37.3379		1
P47738	Aldehyde dehydrogenase, mitochondrial	P47738.B99990004.pdb	P47738wl.pdb	1o04A	96	508	x	0.00169701	181		16.9626	27.2	0	NAD		37.4214	36.3724	34.224																							0.00169701			34.224			34.224		1
P47738	Aldehyde dehydrogenase, mitochondrial	P47738.B99990004.pdb	P47738wl.pdb	1o04A	96	80	x	0.00166757	38		16.5393	26.3	1.2	NAD		26.6923	25.7977	23.9544																							0.00166757			23.9544			23.9544		1
P47738	Aldehyde dehydrogenase, mitochondrial	P47738.B99990004.pdb	P47738wl.pdb	1o04A	96	409	x	0.00125901	388	x	18.9273	56	0.5	NAD		31.7995	32.6113	34.5508																							0.00125901			34.5508			34.5508		1
P47738	Aldehyde dehydrogenase, mitochondrial	P47738.B99990004.pdb	P47738wl.pdb	1o04A	96	377	x	0.00107214	388	x	14.559	14.2	0.5	NAD		21.1108	22.4165	24.5558																							0.00107214			24.5558			24.5558		1
P47738	Aldehyde dehydrogenase, mitochondrial	P47738.B99990004.pdb	P47738wl.pdb	1o04A	96	430	x	0.000977738	388	x	28.3864	59.2	0.5	NAD		41.1666	41.9869	43.471																							0.000977738			43.471			43.471		1
P47738	Aldehyde dehydrogenase, mitochondrial	P47738.B99990004.pdb	P47738wl.pdb	1o04A	96	157	x	0.000885316	147		15.6781	52.8	0	NAD		34.2995	35.0734	32.9482																							0.000885316			32.9482			32.9482		1
P47738	Aldehyde dehydrogenase, mitochondrial	P47738.B99990004.pdb	P47738wl.pdb	1o04A	96	75	x	0.000819637	181		22.3663	35.2	0	NAD		25.3989	23.434	22.2988																							0.000819637			22.2988			22.2988		1
P47738	Aldehyde dehydrogenase, mitochondrial	P47738.B99990004.pdb	P47738wl.pdb	1o04A	96	370	x	0.000709381	68		22.8852	46.7	0	NAD		17.9638	18.5322	20.4292																							0.000709381			20.4292			20.4292		1
P47738	Aldehyde dehydrogenase, mitochondrial	P47738.B99990004.pdb	P47738wl.pdb	1o04A	96	416	x	0.000532469	321		19.2216	28.8	19.2	NAD		22.2169	21.9775	23.9189																							0.000532469			23.9189			23.9189		1
P47738	Aldehyde dehydrogenase, mitochondrial	P47738.B99990004.pdb	P47738wl.pdb	1o04A	96	443	x	0.0004596	321		15.7219	58.5	19.2	NAD		16.9145	15.867	17.8488																							0.0004596			17.8488			17.8488		1
P47738	Aldehyde dehydrogenase, mitochondrial	P47738.B99990004.pdb	P47738wl.pdb	1o04A	96	428	x	0.000279492	388	x	17.2186	46	0.5	NAD		34.8936	36.2373	37.871																							0.000279492			37.871			37.871		1
P47738	Aldehyde dehydrogenase, mitochondrial	P47738.B99990004.pdb	P47738wl.pdb	1o04A	96	161	x	0.000242569	181		23.2536	57.5	0	NAD		38.7453	38.6159	36.7949																							0.000242569			36.7949			36.7949		1
P47738	Aldehyde dehydrogenase, mitochondrial	P47738.B99990004.pdb	P47738wl.pdb	1o04A	96	453	x	0.000234474	474		16.2718	49.8	17.3	NAD		38.8956	40.8614	41.2146																							0.000234474			41.2146			41.2146		1
P47738	Aldehyde dehydrogenase, mitochondrial	P47738.B99990004.pdb	P47738wl.pdb	1o04A	96	54			68		17.9835	58.7	0	NAD		25.1053	24.1693	23.8477																								0			23.8477		23.8477
P47738	Aldehyde dehydrogenase, mitochondrial	P47738.B99990004.pdb	P47738wl.pdb	1o04A	96	83			181		17.4863	40.8	0	NAD		31.6164	30.2309	28.0983																								0			28.0983		28.0983
P47738	Aldehyde dehydrogenase, mitochondrial	P47738.B99990004.pdb	P47738wl.pdb	1o04A	96	146			147		11.1604	45.5	0	NAD		24.4512	26.6228	25.2426																								0			25.2426		25.2426
P47738	Aldehyde dehydrogenase, mitochondrial	P47738.B99990004.pdb	P47738wl.pdb	1o04A	96	211			321		14.657	6.8	19.2	NAD		8.56021	7.66584	5.9651																								0			5.9651		5.9651
P47738	Aldehyde dehydrogenase, mitochondrial	P47738.B99990004.pdb	P47738wl.pdb	1o04A	96	228			38		10.3572	56	1.2	NAD		30.8091	31.3309	28.9308																								0			28.9308		28.9308
P47738	Aldehyde dehydrogenase, mitochondrial	P47738.B99990004.pdb	P47738wl.pdb	1o04A	96	346			388	x	6.67181	55.2	0.5	NAD		32.2673	34.5194	35.9402																								0			35.9402		35.9402
P47738	Aldehyde dehydrogenase, mitochondrial	P47738.B99990004.pdb	P47738wl.pdb	1o04A	96	371			321		12.0626	49.8	19.2	NAD		9.29194	9.39747	11.9305																								0			11.9305		11.9305
P47738	Aldehyde dehydrogenase, mitochondrial	P47738.B99990004.pdb	P47738wl.pdb	1o04A	96	457			474		18.3725	24.8	17.3	NAD		38.1669	39.4667	40.14																								0			40.14		40.14
P47738	Aldehyde dehydrogenase, mitochondrial	P47738.B99990004.pdb	P47738wl.pdb	1o04A	96	488			321		17.5725	37.3	19.2	NAD		22.505	21.9424	22.8691																								0			22.8691		22.8691
P47738	Aldehyde dehydrogenase, mitochondrial	P47738.B99990004.pdb	P47738wl.pdb	1o04A	96	513			181		37.2503	59.2	0	NAD		57.2335	55.973	54.0362																								0			54.0362		54.0362
G3X982	Aldehyde oxidase 3	G3X982.B99990001.pdb	G3X982wl.pdb	3zyvA	100	1104	x	0.00202983	1099		15.3421	41.7	0.2	FAD		74.624	74.5903	74.6886																							0.00202983			74.6886			74.6886		1
G3X982	Aldehyde oxidase 3	G3X982.B99990001.pdb	G3X982wl.pdb	3zyvA	100	421	x	0.000345505	335		15.5107	37.8	23.8	FAD		101.428	99.5309	103.571																							0.000345505			103.571			103.571		1
G3X982	Aldehyde oxidase 3	G3X982.B99990001.pdb	G3X982wl.pdb	3zyvA	100	5			82		23.4508	59.7	0	FAD		46.1126	43.6994	48.233																								0			48.233		48.233
G3X982	Aldehyde oxidase 3	G3X982.B99990001.pdb	G3X982wl.pdb	3zyvA	100	17			55		23.9251	57.8	1.3	FAD		48.6142	46.6597	50.0223																								0			50.0223		50.0223
G3X982	Aldehyde oxidase 3	G3X982.B99990001.pdb	G3X982wl.pdb	3zyvA	100	18			82		16.0141	32	0	FAD		46.2283	44.0361	48.1029																								0			48.1029		48.1029
G3X982	Aldehyde oxidase 3	G3X982.B99990001.pdb	G3X982wl.pdb	3zyvA	100	67			82		30.6881	59.3	0	FAD		70.3033	67.9222	72.079																								0			72.079		72.079
G3X982	Aldehyde oxidase 3	G3X982.B99990001.pdb	G3X982wl.pdb	3zyvA	100	99			600		20.0945	57.5	0	FAD		49.1872	47.9474	50.2387																								0			50.2387		50.2387
G3X982	Aldehyde oxidase 3	G3X982.B99990001.pdb	G3X982wl.pdb	3zyvA	100	111			198		13.9895	19.7	32.5	FAD		66.9901	65.6821	68.0171																								0			68.0171		68.0171
G3X982	Aldehyde oxidase 3	G3X982.B99990001.pdb	G3X982wl.pdb	3zyvA	100	181			182		8.25584	58.8	54.8	FAD		89.6236	87.928	90.2946																								0			90.2946		90.2946
G3X982	Aldehyde oxidase 3	G3X982.B99990001.pdb	G3X982wl.pdb	3zyvA	100	188			183		18.6985	54.2	58	FAD		107.301	106.118	107.968																								0			107.968		107.968
G3X982	Aldehyde oxidase 3	G3X982.B99990001.pdb	G3X982wl.pdb	3zyvA	100	194			173		16.0156	59	66.7	FAD		93.3138	92.3428	94.1928																								0			94.1928		94.1928
G3X982	Aldehyde oxidase 3	G3X982.B99990001.pdb	G3X982wl.pdb	3zyvA	100	200			173		5.61427	34.3	66.7	FAD		84.4839	83.2675	85.597																								0			85.597		85.597
G3X982	Aldehyde oxidase 3	G3X982.B99990001.pdb	G3X982wl.pdb	3zyvA	100	205			198		7.30485	31.7	32.5	FAD		79.1079	77.6009	80.1123																								0			80.1123		80.1123
G3X982	Aldehyde oxidase 3	G3X982.B99990001.pdb	G3X982wl.pdb	3zyvA	100	256			377		18.1805	11.8	0.5	FAD		67.2711	65.6236	69.7096																								0			69.7096		69.7096
G3X982	Aldehyde oxidase 3	G3X982.B99990001.pdb	G3X982wl.pdb	3zyvA	100	258			82		21.167	23.8	0	FAD		61.4605	59.6557	63.967																								0			63.967		63.967
G3X982	Aldehyde oxidase 3	G3X982.B99990001.pdb	G3X982wl.pdb	3zyvA	100	276			47		6.89821	30	13.3	FAD		62.9374	61.9778	65.0983																								0			65.0983		65.0983
G3X982	Aldehyde oxidase 3	G3X982.B99990001.pdb	G3X982wl.pdb	3zyvA	100	301			335		17.6319	59.3	23.8	FAD		94.3698	92.3003	96.4755																								0			96.4755		96.4755
G3X982	Aldehyde oxidase 3	G3X982.B99990001.pdb	G3X982wl.pdb	3zyvA	100	328			335		5.13438	50.3	23.8	FAD		94.1698	92.4797	96.1977																								0			96.1977		96.1977
G3X982	Aldehyde oxidase 3	G3X982.B99990001.pdb	G3X982wl.pdb	3zyvA	100	330			335		13.2627	49.7	23.8	FAD		96.12	94.1533	98.2215																								0			98.2215		98.2215
G3X982	Aldehyde oxidase 3	G3X982.B99990001.pdb	G3X982wl.pdb	3zyvA	100	339			335		10.3645	33.8	23.8	FAD		89.4594	87.9918	91.5168																								0			91.5168		91.5168
G3X982	Aldehyde oxidase 3	G3X982.B99990001.pdb	G3X982wl.pdb	3zyvA	100	342			335		9.78615	20.8	23.8	FAD		84.9693	83.4321	86.9634																								0			86.9634		86.9634
G3X982	Aldehyde oxidase 3	G3X982.B99990001.pdb	G3X982wl.pdb	3zyvA	100	406			377		20.5256	26.3	0.5	FAD		75.1386	73.5092	77.667																								0			77.667		77.667
G3X982	Aldehyde oxidase 3	G3X982.B99990001.pdb	G3X982wl.pdb	3zyvA	100	446			377		9.12559	10.7	0.5	FAD		91.8439	90.1761	94.1161																								0			94.1161		94.1161
G3X982	Aldehyde oxidase 3	G3X982.B99990001.pdb	G3X982wl.pdb	3zyvA	100	450			484		10.27	35.7	60	FAD		108.189	106.581	110.515																								0			110.515		110.515
G3X982	Aldehyde oxidase 3	G3X982.B99990001.pdb	G3X982wl.pdb	3zyvA	100	475			477		5.13899	31.2	0.5	FAD		92.0974	90.7022	94.4923																								0			94.4923		94.4923
G3X982	Aldehyde oxidase 3	G3X982.B99990001.pdb	G3X982wl.pdb	3zyvA	100	495			498		5.04808	26.8	2.5	FAD		102.263	101.283	104.484																								0			104.484		104.484
G3X982	Aldehyde oxidase 3	G3X982.B99990001.pdb	G3X982wl.pdb	3zyvA	100	532			335		15.0023	29.3	23.8	FAD		102.931	101.336	104.93																								0			104.93		104.93
G3X982	Aldehyde oxidase 3	G3X982.B99990001.pdb	G3X982wl.pdb	3zyvA	100	535			335		18.7812	11	23.8	FAD		107.365	105.762	109.38																								0			109.38		109.38
G3X982	Aldehyde oxidase 3	G3X982.B99990001.pdb	G3X982wl.pdb	3zyvA	100	541			335		26.6918	59.5	23.8	FAD		112.766	111.177	114.625																								0			114.625		114.625
G3X982	Aldehyde oxidase 3	G3X982.B99990001.pdb	G3X982wl.pdb	3zyvA	100	591			117		13.9295	18	3.7	FAD		55.7911	54.8747	56.9125																								0			56.9125		56.9125
G3X982	Aldehyde oxidase 3	G3X982.B99990001.pdb	G3X982wl.pdb	3zyvA	100	619			666		13.2878	29.8	9	FAD		68.5931	68.3289	70.7792																								0			70.7792		70.7792
G3X982	Aldehyde oxidase 3	G3X982.B99990001.pdb	G3X982wl.pdb	3zyvA	100	623			666		18.2187	54.7	9	FAD		70.4881	70.8572	72.423																								0			72.423		72.423
G3X982	Aldehyde oxidase 3	G3X982.B99990001.pdb	G3X982wl.pdb	3zyvA	100	688			672		13.7469	29.7	2.7	FAD		49.5116	48.9715	51.9074																								0			51.9074		51.9074
G3X982	Aldehyde oxidase 3	G3X982.B99990001.pdb	G3X982wl.pdb	3zyvA	100	690			672		10.3742	18.7	2.7	FAD		59.2236	58.8794	61.5203																								0			61.5203		61.5203
G3X982	Aldehyde oxidase 3	G3X982.B99990001.pdb	G3X982wl.pdb	3zyvA	100	718			906		17.3441	42.3	0	FAD		94.2894	94.3717	95.7517																								0			95.7517		95.7517
G3X982	Aldehyde oxidase 3	G3X982.B99990001.pdb	G3X982wl.pdb	3zyvA	100	759			794		12.7545	49	0	FAD		41.8101	41.792	42.7801																								0			42.7801		42.7801
G3X982	Aldehyde oxidase 3	G3X982.B99990001.pdb	G3X982wl.pdb	3zyvA	100	763			794		14.2872	24.5	0	FAD		46.7583	47.3933	47.9442																								0			47.9442		47.9442
G3X982	Aldehyde oxidase 3	G3X982.B99990001.pdb	G3X982wl.pdb	3zyvA	100	789			794		10.5453	29.5	0	FAD		59.6047	59.9682	60.6347																								0			60.6347		60.6347
G3X982	Aldehyde oxidase 3	G3X982.B99990001.pdb	G3X982wl.pdb	3zyvA	100	797			600		13.2533	18.8	0	FAD		53.9074	53.1421	55.0114																								0			55.0114		55.0114
G3X982	Aldehyde oxidase 3	G3X982.B99990001.pdb	G3X982wl.pdb	3zyvA	100	823			672		9.96492	8.2	2.7	FAD		46.6422	46.863	48.55																								0			48.55		48.55
G3X982	Aldehyde oxidase 3	G3X982.B99990001.pdb	G3X982wl.pdb	3zyvA	100	850			906		10.1575	33.2	0	FAD		91.7525	91.5739	93.5155																								0			93.5155		93.5155
G3X982	Aldehyde oxidase 3	G3X982.B99990001.pdb	G3X982wl.pdb	3zyvA	100	852			730		12.5716	40.5	16.5	FAD		103.765	103.559	105.42																								0			105.42		105.42
G3X982	Aldehyde oxidase 3	G3X982.B99990001.pdb	G3X982wl.pdb	3zyvA	100	860			939		11.873	28.3	0	FAD		104.866	104.431	106.231																								0			106.231		106.231
G3X982	Aldehyde oxidase 3	G3X982.B99990001.pdb	G3X982wl.pdb	3zyvA	100	862			730		4.2711	26.2	16.5	FAD		110.342	110.039	111.781																								0			111.781		111.781
G3X982	Aldehyde oxidase 3	G3X982.B99990001.pdb	G3X982wl.pdb	3zyvA	100	895			730		12.2734	25.5	16.5	FAD		101.776	101.519	103.06																								0			103.06		103.06
G3X982	Aldehyde oxidase 3	G3X982.B99990001.pdb	G3X982wl.pdb	3zyvA	100	938			939		9.64095	48	0	FAD		104.682	104.081	106.46																								0			106.46		106.46
G3X982	Aldehyde oxidase 3	G3X982.B99990001.pdb	G3X982wl.pdb	3zyvA	100	945			939		12.4267	34.3	0	FAD		106.372	105.557	107.871																								0			107.871		107.871
G3X982	Aldehyde oxidase 3	G3X982.B99990001.pdb	G3X982wl.pdb	3zyvA	100	986			1164		10.6082	12.8	0	FAD		102.973	102.088	104.558																								0			104.558		104.558
G3X982	Aldehyde oxidase 3	G3X982.B99990001.pdb	G3X982wl.pdb	3zyvA	100	987			1164		15.9815	59.3	0	FAD		106.414	105.222	107.983																								0			107.983		107.983
G3X982	Aldehyde oxidase 3	G3X982.B99990001.pdb	G3X982wl.pdb	3zyvA	100	1009			972		12.3449	11.8	0.5	FAD		90.7273	90.4116	91.9713																								0			91.9713		91.9713
G3X982	Aldehyde oxidase 3	G3X982.B99990001.pdb	G3X982wl.pdb	3zyvA	100	1016			906		21.5826	36.2	0	FAD		76.9589	77.1248	78.1317																								0			78.1317		78.1317
G3X982	Aldehyde oxidase 3	G3X982.B99990001.pdb	G3X982wl.pdb	3zyvA	100	1060			1099		9.24095	33.7	0.2	FAD		73.4921	73.086	73.8483																								0			73.8483		73.8483
G3X982	Aldehyde oxidase 3	G3X982.B99990001.pdb	G3X982wl.pdb	3zyvA	100	1111			1099		21.2224	51.2	0.2	FAD		77.1273	76.971	76.9905																								0			76.9905		76.9905
G3X982	Aldehyde oxidase 3	G3X982.B99990001.pdb	G3X982wl.pdb	3zyvA	100	1123			1099		20.6327	44.3	0.2	FAD		56.1033	55.5848	56.0374																								0			56.0374		56.0374
G3X982	Aldehyde oxidase 3	G3X982.B99990001.pdb	G3X982wl.pdb	3zyvA	100	1149			730		24.5476	59.2	16.5	FAD		95.3378	95.6193	96.4296																								0			96.4296		96.4296
G3X982	Aldehyde oxidase 3	G3X982.B99990001.pdb	G3X982wl.pdb	3zyvA	100	1177			1171		15.5165	29.2	0.2	FAD		89.2267	87.9105	90.9976																								0			90.9976		90.9976
G3X982	Aldehyde oxidase 3	G3X982.B99990001.pdb	G3X982wl.pdb	3zyvA	100	1217			1327		10.8122	11.7	56.7	FAD		79.792	78.966	81.8522																								0			81.8522		81.8522
G3X982	Aldehyde oxidase 3	G3X982.B99990001.pdb	G3X982wl.pdb	3zyvA	100	1256			1099		21.1018	58.5	0.2	FAD		82.7129	82.6182	83.5124																								0			83.5124		83.5124
G3X982	Aldehyde oxidase 3	G3X982.B99990001.pdb	G3X982wl.pdb	3zyvA	100	1262			972		9.90648	6.3	0.5	FAD		84.9666	84.4709	86.0343																								0			86.0343		86.0343
G3X982	Aldehyde oxidase 3	G3X982.B99990001.pdb	G3X982wl.pdb	3zyvA	100	1325			1326		5.55648	44.7	50.5	FAD		92.9102	92.5027	95.0317																								0			95.0317		95.0317
G3X982	Aldehyde oxidase 3	G3X982.B99990001.pdb	G3X982wl.pdb	3zyvA	100	1328			1327		11.864	21.7	56.7	FAD		85.0261	84.2514	87.2848																								0			87.2848		87.2848
Q8VC28	Aldo-keto reductase family 1 member C13	Q8VC28.B99990005.pdb	Q8VC28wl.pdb	3ln3A	97	301	x	0.0167234	193		14.6635	32.2	0	NAD		20.0985	19.5284	21.0295																						0.0167234			21.0295				21.0295	1
Q8VC28	Aldo-keto reductase family 1 member C13	Q8VC28.B99990005.pdb	Q8VC28wl.pdb	3ln3A	97	273	x	0.00145719	39		15.5415	58	45.2	NAD		17.3497	16.4866	14.0387																							0.00145719			14.0387			14.0387		1
Q8VC28	Aldo-keto reductase family 1 member C13	Q8VC28.B99990005.pdb	Q8VC28wl.pdb	3ln3A	97	246	x	0.00137664	242		14.0529	5.8	24.3	NAD		22.4996	19.4329	19.6008																							0.00137664			19.6008			19.6008		1
Q8VC28	Aldo-keto reductase family 1 member C13	Q8VC28.B99990005.pdb	Q8VC28wl.pdb	3ln3A	97	294	x	0.000731298	193		17.898	54.7	0	NAD		29.4126	27.0768	28.6425																							0.000731298			28.6425			28.6425		1
Q8VC28	Aldo-keto reductase family 1 member C13	Q8VC28.B99990005.pdb	Q8VC28wl.pdb	3ln3A	97	161	x	0.000626467	7		10.8496	29.5	24.5	NAD		23.9211	24.5389	25.8315																							0.000626467			25.8315			25.8315		1
Q8VC28	Aldo-keto reductase family 1 member C13	Q8VC28.B99990005.pdb	Q8VC28wl.pdb	3ln3A	97	27	x	0.000279576	87		15.953	36.7	0	NAD		14.7267	17.5363	17.2521																							0.000279576			17.2521			17.2521		1
Q8VC28	Aldo-keto reductase family 1 member C13	Q8VC28.B99990005.pdb	Q8VC28wl.pdb	3ln3A	97	183	x	9.69148e-05	154		16.1183	51.3	2	NAD		35.8107	36.8598	39.0166																							9.69148e-05			39.0166			39.0166		1
Q8VC28	Aldo-keto reductase family 1 member C13	Q8VC28.B99990005.pdb	Q8VC28wl.pdb	3ln3A	97	4			7		10.3288	58.8	24.5	NAD		31.318	30.2833	31.1251																								0			31.1251		31.1251
Q8VC28	Aldo-keto reductase family 1 member C13	Q8VC28.B99990005.pdb	Q8VC28wl.pdb	3ln3A	97	9			7		9.11808	59.2	24.5	NAD		28.5911	27.7225	29.6174																								0			29.6174		29.6174
Q8VC28	Aldo-keto reductase family 1 member C13	Q8VC28.B99990005.pdb	Q8VC28wl.pdb	3ln3A	97	31			39		14.6221	28.3	45.2	NAD		19.4812	21.8609	21.1139																								0			21.1139		21.1139
Q8VC28	Aldo-keto reductase family 1 member C13	Q8VC28.B99990005.pdb	Q8VC28wl.pdb	3ln3A	97	33			39		14.9097	44	45.2	NAD		14.7327	15.6455	13.5519																								0			13.5519		13.5519
Q8VC28	Aldo-keto reductase family 1 member C13	Q8VC28.B99990005.pdb	Q8VC28wl.pdb	3ln3A	97	70			39		10.9683	51.3	45.2	NAD		29.7738	30.7485	30.0635																								0			30.0635		30.0635
Q8VC28	Aldo-keto reductase family 1 member C13	Q8VC28.B99990005.pdb	Q8VC28wl.pdb	3ln3A	97	75			39		13.6542	27.5	45.2	NAD		27.015	26.8717	26.8307																								0			26.8307		26.8307
Q8VC28	Aldo-keto reductase family 1 member C13	Q8VC28.B99990005.pdb	Q8VC28wl.pdb	3ln3A	97	96			154		6.58272	43.5	2	NAD		31.7719	34.0822	35.6106																								0			35.6106		35.6106
Q8VC28	Aldo-keto reductase family 1 member C13	Q8VC28.B99990005.pdb	Q8VC28wl.pdb	3ln3A	97	101			89		8.52595	39.5	12.5	NAD		26.2222	29.0839	29.835																								0			29.835		29.835
Q8VC28	Aldo-keto reductase family 1 member C13	Q8VC28.B99990005.pdb	Q8VC28wl.pdb	3ln3A	97	104			154		17.12	34	2	NAD		27.1352	29.3492	29.6375																								0			29.6375		29.6375
Q8VC28	Aldo-keto reductase family 1 member C13	Q8VC28.B99990005.pdb	Q8VC28wl.pdb	3ln3A	97	105			89		12.8742	50.7	12.5	NAD		22.9798	25.7152	25.8337																								0			25.8337		25.8337
Q8VC28	Aldo-keto reductase family 1 member C13	Q8VC28.B99990005.pdb	Q8VC28wl.pdb	3ln3A	97	123			89		8.70029	12.8	12.5	NAD		28.6952	31.6051	33.0076																								0			33.0076		33.0076
Q8VC28	Aldo-keto reductase family 1 member C13	Q8VC28.B99990005.pdb	Q8VC28wl.pdb	3ln3A	97	136			87		18.0236	16.3	0	NAD		29.6239	32.1688	33.1125																								0			33.1125		33.1125
Q8VC28	Aldo-keto reductase family 1 member C13	Q8VC28.B99990005.pdb	Q8VC28wl.pdb	3ln3A	97	155			154		11.8744	23.3	2	NAD		28.3493	29.3276	31.3675																								0			31.3675		31.3675
Q8VC28	Aldo-keto reductase family 1 member C13	Q8VC28.B99990005.pdb	Q8VC28wl.pdb	3ln3A	97	179			145		6.30357	59.2	0.2	NAD		35.3196	36.9454	39.3237																								0			39.3237		39.3237
Q8VC28	Aldo-keto reductase family 1 member C13	Q8VC28.B99990005.pdb	Q8VC28wl.pdb	3ln3A	97	185			206		13.9596	54.3	0	NAD		30.9193	31.456	33.8782																								0			33.8782		33.8782
Q8VC28	Aldo-keto reductase family 1 member C13	Q8VC28.B99990005.pdb	Q8VC28wl.pdb	3ln3A	97	201			206		12.0719	38.2	0	NAD		26.239	25.2892	27.623																								0			27.623		27.623
Q8VC28	Aldo-keto reductase family 1 member C13	Q8VC28.B99990005.pdb	Q8VC28wl.pdb	3ln3A	97	209			206		10.9005	52.2	0	NAD		30.2343	30.3173	32.8523																								0			32.8523		32.8523
Q8VC28	Aldo-keto reductase family 1 member C13	Q8VC28.B99990005.pdb	Q8VC28wl.pdb	3ln3A	97	225			242		21.8934	50.3	24.3	NAD		15.1586	16.1099	14.7236																								0			14.7236		14.7236
Q8VC28	Aldo-keto reductase family 1 member C13	Q8VC28.B99990005.pdb	Q8VC28wl.pdb	3ln3A	97	247			242		15.7534	49.2	24.3	NAD		30.1173	26.9631	26.4385																								0			26.4385		26.4385
Q8VC28	Aldo-keto reductase family 1 member C13	Q8VC28.B99990005.pdb	Q8VC28wl.pdb	3ln3A	97	249			242		14.5497	30.5	24.3	NAD		27.2319	24.1906	23.2285																								0			23.2285		23.2285
P45376	Aldose reductase	P45376.B99990002.pdb	P45376wl.pdb	1us0A	86	177	x	9.69148e-05	200		23.1683	35	0.2	NDP		33.8538	35.8033	37.4516																							9.69148e-05			37.4516			37.4516		1
P45376	Aldose reductase	P45376.B99990002.pdb	P45376wl.pdb	1us0A	86	12			45		22.5629	49.3	1	NDP		28.0411	27.8612	29.276																								0			29.276		29.276
P45376	Aldose reductase	P45376.B99990002.pdb	P45376wl.pdb	1us0A	86	33			45		14.3068	31.8	1	NDP		22.4991	22.9239	21.6139																								0			21.6139		21.6139
P45376	Aldose reductase	P45376.B99990002.pdb	P45376wl.pdb	1us0A	86	53			45		13.4524	43.3	1	NDP		24.6013	26.4518	25.6628																								0			25.6628		25.6628
P45376	Aldose reductase	P45376.B99990002.pdb	P45376wl.pdb	1us0A	86	62			45		15.4564	7.3	1	NDP		23.0214	22.8915	21.9243																								0			21.9243		21.9243
P45376	Aldose reductase	P45376.B99990002.pdb	P45376wl.pdb	1us0A	86	64			45		19.9868	47.2	1	NDP		30.4492	31.0865	30.0313																								0			30.0313		30.0313
P45376	Aldose reductase	P45376.B99990002.pdb	P45376wl.pdb	1us0A	86	69			45		21.8652	50	1	NDP		32.1258	32.3454	32.5531																								0			32.5531		32.5531
P45376	Aldose reductase	P45376.B99990002.pdb	P45376wl.pdb	1us0A	86	86			81		20.2163	59	0.7	NDP		35.7145	38.4383	39.6515																								0			39.6515		39.6515
P45376	Aldose reductase	P45376.B99990002.pdb	P45376wl.pdb	1us0A	86	90			81		21.3763	50	0.7	NDP		32.6337	35.0929	36.0716																								0			36.0716		36.0716
P45376	Aldose reductase	P45376.B99990002.pdb	P45376wl.pdb	1us0A	86	95			45		13.1261	10.2	1	NDP		23.9962	26.4232	26.2897																								0			26.2897		26.2897
P45376	Aldose reductase	P45376.B99990002.pdb	P45376wl.pdb	1us0A	86	117			81		15.3037	55.2	0.7	NDP		30.969	33.9118	34.4735																								0			34.4735		34.4735
P45376	Aldose reductase	P45376.B99990002.pdb	P45376wl.pdb	1us0A	86	155			45		16.6959	51.2	1	NDP		27.0107	28.1312	29.1705																								0			29.1705		29.1705
P45376	Aldose reductase	P45376.B99990002.pdb	P45376wl.pdb	1us0A	86	173			200		18.9965	22.7	0.2	NDP		31.7851	33.9144	35.8283																								0			35.8283		35.8283
P45376	Aldose reductase	P45376.B99990002.pdb	P45376wl.pdb	1us0A	86	179			200		15.5382	47.5	0.2	NDP		31.3485	32.5813	34.76																								0			34.76		34.76
P45376	Aldose reductase	P45376.B99990002.pdb	P45376wl.pdb	1us0A	86	195			187		12.0968	37.2	1.5	NDP		23.8384	23.5335	26.0145																								0			26.0145		26.0145
P45376	Aldose reductase	P45376.B99990002.pdb	P45376wl.pdb	1us0A	86	203			200		10.3149	57	0.2	NDP		29.5466	30.3767	32.9011																								0			32.9011		32.9011
P45376	Aldose reductase	P45376.B99990002.pdb	P45376wl.pdb	1us0A	86	235			187		22.0807	54.3	1.5	NDP		20.6213	17.7216	17.2124																								0			17.2124		17.2124
P45376	Aldose reductase	P45376.B99990002.pdb	P45376wl.pdb	1us0A	86	240			187		20.3393	20.3	1.5	NDP		27.0639	24.3843	25.4879																								0			25.4879		25.4879
P45376	Aldose reductase	P45376.B99990002.pdb	P45376wl.pdb	1us0A	86	243			187		21.2995	16.5	1.5	NDP		21.9828	19.331	19.5202																								0			19.5202		19.5202
P45376	Aldose reductase	P45376.B99990002.pdb	P45376wl.pdb	1us0A	86	263			299		12.979	18.3	13.3	NDP		7.19573	7.39696	5.13919																								0			5.13919		5.13919
P45376	Aldose reductase	P45376.B99990002.pdb	P45376wl.pdb	1us0A	86	275			45		22.5982	31.3	1	NDP		21.0812	18.9127	18.5966																								0			18.5966		18.5966
P45376	Aldose reductase	P45376.B99990002.pdb	P45376wl.pdb	1us0A	86	306			304		11.8818	40.7	7	NDP		28.0917	30.285	31.6114																								0			31.6114		31.6114
P45376	Aldose reductase	P45376.B99990002.pdb	P45376wl.pdb	1us0A	86	308			304		16.0223	59.5	7	NDP		30.0596	32.1402	33.9951																								0			33.9951		33.9951
Q8BW75	Amine oxidase [flavin-containing]B	Q8BW75.B99990001.pdb	Q8BW75wl.pdb	1s3eA	89	248	x	0.00183083	26	x	29.0939	19.8	14.8	FAD		25.5924	24.1693	27.7306																							0.00183083			27.7306			27.7306		1
Q8BW75	Amine oxidase [flavin-containing]B	Q8BW75.B99990001.pdb	Q8BW75wl.pdb	1s3eA	89	52	x	0.00129923	297		23.2595	54.2	0	FAD		28.205	27.4814	27.078																							0.00129923			27.078			27.078		1
Q8BW75	Amine oxidase [flavin-containing]B	Q8BW75.B99990001.pdb	Q8BW75wl.pdb	1s3eA	89	370	x	0.00116428	365	x	12.648	44.3	3	FAD		38.4849	37.4856	36.0419																							0.00116428			36.0419			36.0419		1
Q8BW75	Amine oxidase [flavin-containing]B	Q8BW75.B99990001.pdb	Q8BW75wl.pdb	1s3eA	89	81	x	0.000185682	312		14.0339	48.5	0	FAD		27.063	28.2189	25.2408																							0.000185682			25.2408			25.2408		1
Q8BW75	Amine oxidase [flavin-containing]B	Q8BW75.B99990001.pdb	Q8BW75wl.pdb	1s3eA	89	222	x	0.00016069	397		21.2879	39	4	FAD		17.1562	16.2771	18.3027																							0.00016069			18.3027			18.3027		1
Q8BW75	Amine oxidase [flavin-containing]B	Q8BW75.B99990001.pdb	Q8BW75wl.pdb	1s3eA	89	4			26	x	17.686	47.2	14.8	FAD		28.8749	29.2271	31.4632																								0			31.4632		31.4632
Q8BW75	Amine oxidase [flavin-containing]B	Q8BW75.B99990001.pdb	Q8BW75wl.pdb	1s3eA	89	21			26	x	12.3653	9.7	14.8	FAD		16.3371	18.113	17.4167																								0			17.4167		17.4167
Q8BW75	Amine oxidase [flavin-containing]B	Q8BW75.B99990001.pdb	Q8BW75wl.pdb	1s3eA	89	49			365	x	23.0323	58.8	3	FAD		34.0986	32.6541	33.0834																								0			33.0834		33.0834
Q8BW75	Amine oxidase [flavin-containing]B	Q8BW75.B99990001.pdb	Q8BW75wl.pdb	1s3eA	89	73			192		23.4647	33	0	FAD		23.7017	25.6393	23.2415																								0			23.2415		23.2415
Q8BW75	Amine oxidase [flavin-containing]B	Q8BW75.B99990001.pdb	Q8BW75wl.pdb	1s3eA	89	93			156		14.1693	58.5	1.7	FAD		40.6756	40.6459	38.227																								0			38.227		38.227
Q8BW75	Amine oxidase [flavin-containing]B	Q8BW75.B99990001.pdb	Q8BW75wl.pdb	1s3eA	89	95			312		17.7559	39.3	0	FAD		42.5439	42.4969	39.9557																								0			39.9557		39.9557
Q8BW75	Amine oxidase [flavin-containing]B	Q8BW75.B99990001.pdb	Q8BW75wl.pdb	1s3eA	89	136			192		19.984	25.5	0	FAD		25.3918	27.5491	25.6017																								0			25.6017		25.6017
Q8BW75	Amine oxidase [flavin-containing]B	Q8BW75.B99990001.pdb	Q8BW75wl.pdb	1s3eA	89	149			156		7.90608	30.3	1.7	FAD		33.037	32.9518	31.2225																								0			31.2225		31.2225
Q8BW75	Amine oxidase [flavin-containing]B	Q8BW75.B99990001.pdb	Q8BW75wl.pdb	1s3eA	89	154			156		11.8322	58.3	1.7	FAD		36.2058	36.821	34.8177																								0			34.8177		34.8177
Q8BW75	Amine oxidase [flavin-containing]B	Q8BW75.B99990001.pdb	Q8BW75wl.pdb	1s3eA	89	159			156		10.0153	46.7	1.7	FAD		39.5637	39.4962	37.2856																								0			37.2856		37.2856
Q8BW75	Amine oxidase [flavin-containing]B	Q8BW75.B99990001.pdb	Q8BW75wl.pdb	1s3eA	89	162			156		5.82527	21.2	1.7	FAD		31.784	31.7687	29.7905																								0			29.7905		29.7905
Q8BW75	Amine oxidase [flavin-containing]B	Q8BW75.B99990001.pdb	Q8BW75wl.pdb	1s3eA	89	190			192		10.4096	29.7	0	FAD		21.5906	23.9168	20.7407																								0			20.7407		20.7407
Q8BW75	Amine oxidase [flavin-containing]B	Q8BW75.B99990001.pdb	Q8BW75wl.pdb	1s3eA	89	230			26	x	19.7783	20.7	14.8	FAD		20.7144	19.9867	22.8792																								0			22.8792		22.8792
Q8BW75	Amine oxidase [flavin-containing]B	Q8BW75.B99990001.pdb	Q8BW75wl.pdb	1s3eA	89	271			397		16.3526	10.2	4	FAD		15.6568	13.3923	16.9703																								0			16.9703		16.9703
Q8BW75	Amine oxidase [flavin-containing]B	Q8BW75.B99990001.pdb	Q8BW75wl.pdb	1s3eA	89	302			365	x	12.485	50.2	3	FAD		39.7036	38.5192	37.6645																								0			37.6645		37.6645
Q8BW75	Amine oxidase [flavin-containing]B	Q8BW75.B99990001.pdb	Q8BW75wl.pdb	1s3eA	89	308			312		15.0259	17.7	0	FAD		38.4145	37.9435	36.1548																								0			36.1548		36.1548
Q8BW75	Amine oxidase [flavin-containing]B	Q8BW75.B99990001.pdb	Q8BW75wl.pdb	1s3eA	89	309			312		14.4255	17.7	0	FAD		39.7643	39.2672	37.3598																								0			37.3598		37.3598
Q8BW75	Amine oxidase [flavin-containing]B	Q8BW75.B99990001.pdb	Q8BW75wl.pdb	1s3eA	89	351			389		12.1631	56.2	4.5	FAD		29.1963	27.4861	27.6016																								0			27.6016		27.6016
Q8BW75	Amine oxidase [flavin-containing]B	Q8BW75.B99990001.pdb	Q8BW75wl.pdb	1s3eA	89	357			297		8.02276	25	0	FAD		23.7996	21.5959	22.2902																								0			22.2902		22.2902
Q8BW75	Amine oxidase [flavin-containing]B	Q8BW75.B99990001.pdb	Q8BW75wl.pdb	1s3eA	89	363			297		11.1925	32	0	FAD		30.808	29.2187	28.7207																								0			28.7207		28.7207
Q8BW75	Amine oxidase [flavin-containing]B	Q8BW75.B99990001.pdb	Q8BW75wl.pdb	1s3eA	89	456			26	x	5.66118	28.5	14.8	FAD		25.6838	27.3497	27.9155																								0			27.9155		27.9155
Q8BW75	Amine oxidase [flavin-containing]B	Q8BW75.B99990001.pdb	Q8BW75wl.pdb	1s3eA	89	494			156		17.4423	53.7	1.7	FAD		46.8204	47.9022	45.1864																								0			45.1864		45.1864
Q8BW75	Amine oxidase [flavin-containing]B	Q8BW75.B99990001.pdb	Q8BW75wl.pdb	1s3eA	89	513			156		51.7594	59.7	1.7	FAD		81.0895	82.4741	79.5268																								0			79.5268		79.5268
B1AU25	Apoptosis-inducing factor 1, mitochondrial	B1AU25.B99990005.pdb	B1AU25wl.pdb	1gv4A	100	588	x	0.00668643	436		19.1493	29.3	0.3	FAD		22.8198	25.5596	22.0641																						0.00668643			22.0641				22.0641	1
B1AU25	Apoptosis-inducing factor 1, mitochondrial	B1AU25.B99990005.pdb	B1AU25wl.pdb	1gv4A	100	332	x	0.000680727	312		21.1551	51.5	0	FAD		31.1683	31.1273	28.9825																							0.000680727			28.9825			28.9825		1
B1AU25	Apoptosis-inducing factor 1, mitochondrial	B1AU25.B99990005.pdb	B1AU25wl.pdb	1gv4A	100	12			4		17.04	59	47	FAD		46.3722	43.913	47.6212																								0			47.6212		47.6212
B1AU25	Apoptosis-inducing factor 1, mitochondrial	B1AU25.B99990005.pdb	B1AU25wl.pdb	1gv4A	100	14			4		24.5674	33.8	47	FAD		43.5696	41.13	45.0987																								0			45.0987		45.0987
B1AU25	Apoptosis-inducing factor 1, mitochondrial	B1AU25.B99990005.pdb	B1AU25wl.pdb	1gv4A	100	28			251		19.9431	13.5	0	FAD		24.3694	22.4472	26.4285																								0			26.4285		26.4285
B1AU25	Apoptosis-inducing factor 1, mitochondrial	B1AU25.B99990005.pdb	B1AU25wl.pdb	1gv4A	100	56			38		18.1492	59.2	41.5	FAD		39.5501	39.4179	41.4088																								0			41.4088		41.4088
B1AU25	Apoptosis-inducing factor 1, mitochondrial	B1AU25.B99990005.pdb	B1AU25wl.pdb	1gv4A	100	81			251		27.6023	48.5	0	FAD		41.5394	42.1651	44.0165																								0			44.0165		44.0165
B1AU25	Apoptosis-inducing factor 1, mitochondrial	B1AU25.B99990005.pdb	B1AU25wl.pdb	1gv4A	100	84			38		21.3214	41.8	41.5	FAD		34.9841	34.6872	37.5712																								0			37.5712		37.5712
B1AU25	Apoptosis-inducing factor 1, mitochondrial	B1AU25.B99990005.pdb	B1AU25wl.pdb	1gv4A	100	88			38		21.2996	48.7	41.5	FAD		46.5094	45.2603	48.9424																								0			48.9424		48.9424
B1AU25	Apoptosis-inducing factor 1, mitochondrial	B1AU25.B99990005.pdb	B1AU25wl.pdb	1gv4A	100	104			38		18.9159	27.7	41.5	FAD		31.356	30.3768	33.8421																								0			33.8421		33.8421
B1AU25	Apoptosis-inducing factor 1, mitochondrial	B1AU25.B99990005.pdb	B1AU25wl.pdb	1gv4A	100	172			312		10.8584	11	0	FAD		14.1522	13.9679	11.8012																								0			11.8012		11.8012
B1AU25	Apoptosis-inducing factor 1, mitochondrial	B1AU25.B99990005.pdb	B1AU25wl.pdb	1gv4A	100	184			312		27.861	41	0	FAD		24.6705	23.0715	24.7315																								0			24.7315		24.7315
B1AU25	Apoptosis-inducing factor 1, mitochondrial	B1AU25.B99990005.pdb	B1AU25wl.pdb	1gv4A	100	226			251		17.5203	26.8	0	FAD		20.9776	19.1517	23.0807																								0			23.0807		23.0807
B1AU25	Apoptosis-inducing factor 1, mitochondrial	B1AU25.B99990005.pdb	B1AU25wl.pdb	1gv4A	100	227			251		15.1096	29.3	0	FAD		15.4047	13.4733	16.9322																								0			16.9322		16.9322
B1AU25	Apoptosis-inducing factor 1, mitochondrial	B1AU25.B99990005.pdb	B1AU25wl.pdb	1gv4A	100	239			251		13.9208	15.3	0	FAD		24.9875	24.4083	27.3281																								0			27.3281		27.3281
B1AU25	Apoptosis-inducing factor 1, mitochondrial	B1AU25.B99990005.pdb	B1AU25wl.pdb	1gv4A	100	250			251		11.1792	24.8	0	FAD		21.4939	23.2233	23.6197																								0			23.6197		23.6197
B1AU25	Apoptosis-inducing factor 1, mitochondrial	B1AU25.B99990005.pdb	B1AU25wl.pdb	1gv4A	100	281			251		21.9661	39.8	0	FAD		13.7368	10.9303	13.8277																								0			13.8277		13.8277
B1AU25	Apoptosis-inducing factor 1, mitochondrial	B1AU25.B99990005.pdb	B1AU25wl.pdb	1gv4A	100	290			312		23.4307	21.2	0	FAD		27.5092	24.9843	26.913																								0			26.913		26.913
B1AU25	Apoptosis-inducing factor 1, mitochondrial	B1AU25.B99990005.pdb	B1AU25wl.pdb	1gv4A	100	337			436		17.7142	56	0.3	FAD		21.7667	21.7515	19.8149																								0			19.8149		19.8149
B1AU25	Apoptosis-inducing factor 1, mitochondrial	B1AU25.B99990005.pdb	B1AU25wl.pdb	1gv4A	100	352			312		12.8356	35.2	0	FAD		34.1028	33.4499	31.6334																								0			31.6334		31.6334
B1AU25	Apoptosis-inducing factor 1, mitochondrial	B1AU25.B99990005.pdb	B1AU25wl.pdb	1gv4A	100	357			312		17.7367	55.3	0	FAD		36.412	35.0427	34.3128																								0			34.3128		34.3128
B1AU25	Apoptosis-inducing factor 1, mitochondrial	B1AU25.B99990005.pdb	B1AU25wl.pdb	1gv4A	100	377			312		30.0605	57.5	0	FAD		38.5476	36.7092	37.2711																								0			37.2711		37.2711
B1AU25	Apoptosis-inducing factor 1, mitochondrial	B1AU25.B99990005.pdb	B1AU25wl.pdb	1gv4A	100	379			312		27.448	50.3	0	FAD		33.1257	32.0947	31.6577																								0			31.6577		31.6577
B1AU25	Apoptosis-inducing factor 1, mitochondrial	B1AU25.B99990005.pdb	B1AU25wl.pdb	1gv4A	100	383			312		29.1629	50.7	0	FAD		40.9639	39.2161	39.4331																								0			39.4331		39.4331
B1AU25	Apoptosis-inducing factor 1, mitochondrial	B1AU25.B99990005.pdb	B1AU25wl.pdb	1gv4A	100	441			436		17.5733	13.5	0.3	FAD		24.0406	26.6286	23.0185																								0			23.0185		23.0185
B1AU25	Apoptosis-inducing factor 1, mitochondrial	B1AU25.B99990005.pdb	B1AU25wl.pdb	1gv4A	100	469			251		21.2882	40.2	0	FAD		21.8578	24.5238	22.6232																								0			22.6232		22.6232
B1AU25	Apoptosis-inducing factor 1, mitochondrial	B1AU25.B99990005.pdb	B1AU25wl.pdb	1gv4A	100	505			312		22.7575	23	0	FAD		40.8267	41.5402	38.3032																								0			38.3032		38.3032
B1AU25	Apoptosis-inducing factor 1, mitochondrial	B1AU25.B99990005.pdb	B1AU25wl.pdb	1gv4A	100	513			312		17.3252	13	0	FAD		28.7776	28.8677	26.9264																								0			26.9264		26.9264
B1AU25	Apoptosis-inducing factor 1, mitochondrial	B1AU25.B99990005.pdb	B1AU25wl.pdb	1gv4A	100	557			312		21.4461	10	0	FAD		31.9549	33.2739	29.6653																								0			29.6653		29.6653
B1AU25	Apoptosis-inducing factor 1, mitochondrial	B1AU25.B99990005.pdb	B1AU25wl.pdb	1gv4A	100	566			436		29.7847	37.5	0.3	FAD		37.0977	38.928	35.0942																								0			35.0942		35.0942
B1AU25	Apoptosis-inducing factor 1, mitochondrial	B1AU25.B99990005.pdb	B1AU25wl.pdb	1gv4A	100	585			436		28.1103	9.5	0.3	FAD		30.9158	33.45	29.6176																								0			29.6176		29.6176
B1AU25	Apoptosis-inducing factor 1, mitochondrial	B1AU25.B99990005.pdb	B1AU25wl.pdb	1gv4A	100	601			312		32.644	26.8	0	FAD		40.7279	42.5395	38.5904																								0			38.5904		38.5904
Q03265	ATP synthase subunit alpha, mitochondrial	Q03265.B99990001.pdb	Q03265wl.pdb	1mabA	99	531	x	0.00822343	244	x	29.5524	57.2	0	ATP		37.1028	37.3914	36.5222																						0.00822343			36.5222				36.5222	1
Q03265	ATP synthase subunit alpha, mitochondrial	Q03265.B99990001.pdb	Q03265wl.pdb	1mabA	99	239	x	0.00147285	244	x	19.4467	54.3	0	ATP		35.4961	35.4681	35.9196																							0.00147285			35.9196			35.9196		1
Q03265	ATP synthase subunit alpha, mitochondrial	Q03265.B99990001.pdb	Q03265wl.pdb	1mabA	99	498	x	0.00138213	244	x	40.4719	40.7	0	ATP		37.791	37.4159	35.201																							0.00138213			35.201			35.201		1
Q03265	ATP synthase subunit alpha, mitochondrial	Q03265.B99990001.pdb	Q03265wl.pdb	1mabA	99	541	x	0.00105717	244	x	38.7736	39.3	0	ATP		40.6084	40.0503	38.1706																							0.00105717			38.1706			38.1706		1
Q03265	ATP synthase subunit alpha, mitochondrial	Q03265.B99990001.pdb	Q03265wl.pdb	1mabA	99	123	x	0.00072253	294		31.2618	37.3	0	ATP		31.8169	32.1566	34.5879																							0.00072253			34.5879			34.5879		1
Q03265	ATP synthase subunit alpha, mitochondrial	Q03265.B99990001.pdb	Q03265wl.pdb	1mabA	99	506	x	0.000613264	244	x	35.2499	30.3	0	ATP		29.9901	28.395	26.0306																							0.000613264			26.0306			26.0306		1
Q03265	ATP synthase subunit alpha, mitochondrial	Q03265.B99990001.pdb	Q03265wl.pdb	1mabA	99	161	x	0.000528053	244	x	16.2261	53.5	0	ATP		24.2366	22.7923	24.5591																							0.000528053			24.5591			24.5591		1
Q03265	ATP synthase subunit alpha, mitochondrial	Q03265.B99990001.pdb	Q03265wl.pdb	1mabA	99	434	x	0.000459738	244	x	22.5219	18.8	0	ATP		23.367	24.5407	23.7505																							0.000459738			23.7505			23.7505		1
Q03265	ATP synthase subunit alpha, mitochondrial	Q03265.B99990001.pdb	Q03265wl.pdb	1mabA	99	230	x	0.000155567	244	x	12.7859	38.7	0	ATP		22.614	20.7357	21.0132																							0.000155567			21.0132			21.0132		1
Q03265	ATP synthase subunit alpha, mitochondrial	Q03265.B99990001.pdb	Q03265wl.pdb	1mabA	99	261	x	0.000122846	244	x	18.8958	32.5	0	ATP		18.6211	16.0603	16.8869																							0.000122846			16.8869			16.8869		1
Q03265	ATP synthase subunit alpha, mitochondrial	Q03265.B99990001.pdb	Q03265wl.pdb	1mabA	99	23			294		67.3199	23.2	0	ATP		84.2499	86.0352	86.5033																								0			86.5033		86.5033
Q03265	ATP synthase subunit alpha, mitochondrial	Q03265.B99990001.pdb	Q03265wl.pdb	1mabA	99	45			294		24.4575	56.8	0	ATP		45.0426	45.9203	48.1194																								0			48.1194		48.1194
Q03265	ATP synthase subunit alpha, mitochondrial	Q03265.B99990001.pdb	Q03265wl.pdb	1mabA	99	103			294		21.0379	7	0	ATP		34.7121	35.5975	38.11																								0			38.11		38.11
Q03265	ATP synthase subunit alpha, mitochondrial	Q03265.B99990001.pdb	Q03265wl.pdb	1mabA	99	126			294		38.0991	29.5	0	ATP		43.0515	43.9548	46.3989																								0			46.3989		46.3989
Q03265	ATP synthase subunit alpha, mitochondrial	Q03265.B99990001.pdb	Q03265wl.pdb	1mabA	99	167			294		23.7086	59.2	0	ATP		38.6574	38.4263	40.3501																								0			40.3501		40.3501
Q03265	ATP synthase subunit alpha, mitochondrial	Q03265.B99990001.pdb	Q03265wl.pdb	1mabA	99	175			294		13.4561	46.7	0	ATP		34.3736	36.3279	38.0638																								0			38.0638		38.0638
Q03265	ATP synthase subunit alpha, mitochondrial	Q03265.B99990001.pdb	Q03265wl.pdb	1mabA	99	240			244	x	15.5524	52.7	0	ATP		29.7532	29.0852	29.0931																								0			29.0931		29.0931
Q03265	ATP synthase subunit alpha, mitochondrial	Q03265.B99990001.pdb	Q03265wl.pdb	1mabA	99	241			244	x	13.1216	25.7	0	ATP		30.6617	30.0066	30.9383																								0			30.9383		30.9383
Q03265	ATP synthase subunit alpha, mitochondrial	Q03265.B99990001.pdb	Q03265wl.pdb	1mabA	99	252			244	x	22.4051	16.7	0	ATP		11.7592	10.9589	12.9508																								0			12.9508		12.9508
Q03265	ATP synthase subunit alpha, mitochondrial	Q03265.B99990001.pdb	Q03265wl.pdb	1mabA	99	270			244	x	13.952	54.5	0	ATP		28.5557	27.1911	28.2986																								0			28.2986		28.2986
Q03265	ATP synthase subunit alpha, mitochondrial	Q03265.B99990001.pdb	Q03265wl.pdb	1mabA	99	316			294		20.9231	35.3	0	ATP		8.80702	10.6029	12.6934																								0			12.6934		12.6934
Q03265	ATP synthase subunit alpha, mitochondrial	Q03265.B99990001.pdb	Q03265wl.pdb	1mabA	99	402			244	x	32.0727	40.2	0	ATP		18.8015	19.4779	17.3837																								0			17.3837		17.3837
Q03265	ATP synthase subunit alpha, mitochondrial	Q03265.B99990001.pdb	Q03265wl.pdb	1mabA	99	427			244	x	28.4882	55.5	0	ATP		34.4163	35.248	34.531																								0			34.531		34.531
Q03265	ATP synthase subunit alpha, mitochondrial	Q03265.B99990001.pdb	Q03265wl.pdb	1mabA	99	472			244	x	27.7716	18.5	0	ATP		19.908	19.1557	16.7148																								0			16.7148		16.7148
Q03265	ATP synthase subunit alpha, mitochondrial	Q03265.B99990001.pdb	Q03265wl.pdb	1mabA	99	503			244	x	39.1389	14.2	0	ATP		34.2363	32.9846	30.5641																								0			30.5641		30.5641
Q03265	ATP synthase subunit alpha, mitochondrial	Q03265.B99990001.pdb	Q03265wl.pdb	1mabA	99	539			244	x	38.0806	40.3	0	ATP		44.0264	43.1602	41.6506																								0			41.6506		41.6506
P12382	ATP-dependent 6-phosphofructokinase, liver type	P12382.B99990003.pdb	P12382wl.pdb	4xyjA	70	726	x	0.00319293	708		10.9258	8	3.5	ATP		49.3752	52.0415	53.7068																							0.00319293			53.7068			53.7068		1
P12382	ATP-dependent 6-phosphofructokinase, liver type	P12382.B99990003.pdb	P12382wl.pdb	4xyjA	70	8			334		24.622	59.2	14.8	ATP		40.1992	42.1541	41.8369																								0			41.8369		41.8369
P12382	ATP-dependent 6-phosphofructokinase, liver type	P12382.B99990003.pdb	P12382wl.pdb	4xyjA	70	66			89		18.4105	37.5	0.2	ATP		26.102	26.0027	23.7723																								0			23.7723		23.7723
P12382	ATP-dependent 6-phosphofructokinase, liver type	P12382.B99990003.pdb	P12382wl.pdb	4xyjA	70	90			89		10.03	59.3	0.2	ATP		16.7916	14.1053	12.6394																								0			12.6394		12.6394
P12382	ATP-dependent 6-phosphofructokinase, liver type	P12382.B99990003.pdb	P12382wl.pdb	4xyjA	70	141			89		22.2707	11.3	0.2	ATP		30.7779	29.3553	27.7157																								0			27.7157		27.7157
P12382	ATP-dependent 6-phosphofructokinase, liver type	P12382.B99990003.pdb	P12382wl.pdb	4xyjA	70	144			89		15.1847	21.5	0.2	ATP		26.575	25.1712	22.8624																								0			22.8624		22.8624
P12382	ATP-dependent 6-phosphofructokinase, liver type	P12382.B99990003.pdb	P12382wl.pdb	4xyjA	70	272			212		21.9613	59.5	0.7	ATP		25.46	24.2567	25.9718																								0			25.9718		25.9718
P12382	ATP-dependent 6-phosphofructokinase, liver type	P12382.B99990003.pdb	P12382wl.pdb	4xyjA	70	280			244		13.2089	19.5	0	ATP		30.9063	30.8254	32.4281																								0			32.4281		32.4281
P12382	ATP-dependent 6-phosphofructokinase, liver type	P12382.B99990003.pdb	P12382wl.pdb	4xyjA	70	315			576		14.1857	8.8	0	ATP		24.002	26.7369	27.7562																								0			27.7562		27.7562
P12382	ATP-dependent 6-phosphofructokinase, liver type	P12382.B99990003.pdb	P12382wl.pdb	4xyjA	70	356			170		12.1034	56.5	1.7	ATP		17.4246	16.738	17.9809																								0			17.9809		17.9809
P12382	ATP-dependent 6-phosphofructokinase, liver type	P12382.B99990003.pdb	P12382wl.pdb	4xyjA	70	360			170		14.7173	29.3	1.7	ATP		21.8454	21.1038	22.8259																								0			22.8259		22.8259
P12382	ATP-dependent 6-phosphofructokinase, liver type	P12382.B99990003.pdb	P12382wl.pdb	4xyjA	70	383			212		18.4478	51.8	0.7	ATP		30.8659	32.4143	34.9126																								0			34.9126		34.9126
P12382	ATP-dependent 6-phosphofructokinase, liver type	P12382.B99990003.pdb	P12382wl.pdb	4xyjA	70	386			244		16.2058	23.5	0	ATP		30.6585	31.9251	34.457																								0			34.457		34.457
P12382	ATP-dependent 6-phosphofructokinase, liver type	P12382.B99990003.pdb	P12382wl.pdb	4xyjA	70	392			522		21.6902	48.3	0	ATP		39.4546	40.9446	43.4802																								0			43.4802		43.4802
P12382	ATP-dependent 6-phosphofructokinase, liver type	P12382.B99990003.pdb	P12382wl.pdb	4xyjA	70	395			244		27.0164	59	0	ATP		50.1494	51.3729	53.9266																								0			53.9266		53.9266
P12382	ATP-dependent 6-phosphofructokinase, liver type	P12382.B99990003.pdb	P12382wl.pdb	4xyjA	70	397			522		25.0298	42.8	0	ATP		51.921	53.6142	56.1001																								0			56.1001		56.1001
P12382	ATP-dependent 6-phosphofructokinase, liver type	P12382.B99990003.pdb	P12382wl.pdb	4xyjA	70	444			522		24.906	6.3	0	ATP		56.4912	58.97	60.7931																								0			60.7931		60.7931
P12382	ATP-dependent 6-phosphofructokinase, liver type	P12382.B99990003.pdb	P12382wl.pdb	4xyjA	70	469			522		24.0554	51.8	0	ATP		52.1463	54.6752	56.3244																								0			56.3244		56.3244
P12382	ATP-dependent 6-phosphofructokinase, liver type	P12382.B99990003.pdb	P12382wl.pdb	4xyjA	70	474			518		19.4399	54	7.8	ATP		59.2535	61.9793	63.5825																								0			63.5825		63.5825
P12382	ATP-dependent 6-phosphofructokinase, liver type	P12382.B99990003.pdb	P12382wl.pdb	4xyjA	70	563			653		14.3638	49.7	0	ATP		46.2113	47.7759	47.1798																								0			47.1798		47.1798
P12382	ATP-dependent 6-phosphofructokinase, liver type	P12382.B99990003.pdb	P12382wl.pdb	4xyjA	70	605			653		13.7656	35.3	0	ATP		50.917	53.1103	52.733																								0			52.733		52.733
P12382	ATP-dependent 6-phosphofructokinase, liver type	P12382.B99990003.pdb	P12382wl.pdb	4xyjA	70	614			552		13.5866	15.7	4.7	ATP		33.0708	35.1749	34.7374																								0			34.7374		34.7374
P12382	ATP-dependent 6-phosphofructokinase, liver type	P12382.B99990003.pdb	P12382wl.pdb	4xyjA	70	616			653		11.9184	7.5	0	ATP		44.0764	45.9244	45.169																								0			45.169		45.169
P12382	ATP-dependent 6-phosphofructokinase, liver type	P12382.B99990003.pdb	P12382wl.pdb	4xyjA	70	629			630		7.38303	8.3	0	ATP		48.2555	50.9694	51.7466																								0			51.7466		51.7466
P12382	ATP-dependent 6-phosphofructokinase, liver type	P12382.B99990003.pdb	P12382wl.pdb	4xyjA	70	681			522		11.0082	27.3	0	ATP		29.8889	32.2002	34.3457																								0			34.3457		34.3457
P12382	ATP-dependent 6-phosphofructokinase, liver type	P12382.B99990003.pdb	P12382wl.pdb	4xyjA	70	689			708		6.89251	28.3	3.5	ATP		45.1097	47.3941	49.5165																								0			49.5165		49.5165
P12382	ATP-dependent 6-phosphofructokinase, liver type	P12382.B99990003.pdb	P12382wl.pdb	4xyjA	70	696			518		10.9283	21.3	7.8	ATP		51.702	53.8944	56.0808																								0			56.0808		56.0808
P12382	ATP-dependent 6-phosphofructokinase, liver type	P12382.B99990003.pdb	P12382wl.pdb	4xyjA	70	714			708		16.183	54.3	3.5	ATP		35.2776	37.8111	39.1544																								0			39.1544		39.1544
P12382	ATP-dependent 6-phosphofructokinase, liver type	P12382.B99990003.pdb	P12382wl.pdb	4xyjA	70	727			708		18.8762	55.8	3.5	ATP		50.044	52.6751	53.9492																								0			53.9492		53.9492
P12382	ATP-dependent 6-phosphofructokinase, liver type	P12382.B99990003.pdb	P12382wl.pdb	4xyjA	70	778			170		30.902	58.8	1.7	ATP		44.2731	45.3072	47.449																								0			47.449		47.449
Q61655	ATP-dependent RNA helicase DDX19A	Q61655.B99990005.pdb	Q61655wl.pdb	3ewsB	98	228	x	0.000491047	224		13.6756	36.7	1.5	ADP		36.9126	37.1078	39.6774																							0.000491047			39.6774			39.6774		1
Q61655	ATP-dependent RNA helicase DDX19A	Q61655.B99990005.pdb	Q61655wl.pdb	3ewsB	98	18			267		77.3903	52.7	0	ADP		91.709	93.2763	94.919																								0			94.919		94.919
Q61655	ATP-dependent RNA helicase DDX19A	Q61655.B99990005.pdb	Q61655wl.pdb	3ewsB	98	26			267		54.4687	58	0	ADP		70.0553	71.6299	73.4989																								0			73.4989		73.4989
Q61655	ATP-dependent RNA helicase DDX19A	Q61655.B99990005.pdb	Q61655wl.pdb	3ewsB	98	29			267		53.0482	19	0	ADP		68.6632	70.5169	72.5145																								0			72.5145		72.5145
Q61655	ATP-dependent RNA helicase DDX19A	Q61655.B99990005.pdb	Q61655wl.pdb	3ewsB	98	31			267		44.5941	48.3	0	ADP		59.107	61.0838	63.0437																								0			63.0437		63.0437
Q61655	ATP-dependent RNA helicase DDX19A	Q61655.B99990005.pdb	Q61655wl.pdb	3ewsB	98	39			224		30.14	39.8	1.5	ADP		41.659	44.0817	46.0772																								0			46.0772		46.0772
Q61655	ATP-dependent RNA helicase DDX19A	Q61655.B99990005.pdb	Q61655wl.pdb	3ewsB	98	46			224		29.7065	59	1.5	ADP		34.1671	36.8707	38.4545																								0			38.4545		38.4545
Q61655	ATP-dependent RNA helicase DDX19A	Q61655.B99990005.pdb	Q61655wl.pdb	3ewsB	98	91			164		26.9325	36.5	0.2	ADP		19.8079	19.3731	18.8743																								0			18.8743		18.8743
Q61655	ATP-dependent RNA helicase DDX19A	Q61655.B99990005.pdb	Q61655wl.pdb	3ewsB	98	99			164		11.0604	15.8	0.2	ADP		20.9195	19.5814	21.1406																								0			21.1406		21.1406
Q61655	ATP-dependent RNA helicase DDX19A	Q61655.B99990005.pdb	Q61655wl.pdb	3ewsB	98	116			166		25.8788	15.7	0.2	ADP		15.9997	16.3352	15.2741																								0			15.2741		15.2741
Q61655	ATP-dependent RNA helicase DDX19A	Q61655.B99990005.pdb	Q61655wl.pdb	3ewsB	98	143			166		12.0717	9	0.2	ADP		5.35642	8.12229	9.51854																								0			9.51854		9.51854
Q61655	ATP-dependent RNA helicase DDX19A	Q61655.B99990005.pdb	Q61655wl.pdb	3ewsB	98	179			166		15.4425	41.5	0.2	ADP		13.8379	12.3899	12.8995																								0			12.8995		12.8995
Q61655	ATP-dependent RNA helicase DDX19A	Q61655.B99990005.pdb	Q61655wl.pdb	3ewsB	98	186			164		18.6752	28.2	0.2	ADP		19.1423	16.6122	17.1997																								0			17.1997		17.1997
Q61655	ATP-dependent RNA helicase DDX19A	Q61655.B99990005.pdb	Q61655wl.pdb	3ewsB	98	192			164		15.2248	21	0.2	ADP		27.1548	25.5892	27.3596																								0			27.3596		27.3596
Q61655	ATP-dependent RNA helicase DDX19A	Q61655.B99990005.pdb	Q61655wl.pdb	3ewsB	98	201			224		13.5904	36.7	1.5	ADP		32.1844	32.6838	34.9869																								0			34.9869		34.9869
Q61655	ATP-dependent RNA helicase DDX19A	Q61655.B99990005.pdb	Q61655wl.pdb	3ewsB	98	207			224		16.7089	59.3	1.5	ADP		37.1423	36.8588	39.304																								0			39.304		39.304
Q61655	ATP-dependent RNA helicase DDX19A	Q61655.B99990005.pdb	Q61655wl.pdb	3ewsB	98	226			224		11.6862	30.7	1.5	ADP		32.6835	33.2108	35.6292																								0			35.6292		35.6292
Q61655	ATP-dependent RNA helicase DDX19A	Q61655.B99990005.pdb	Q61655wl.pdb	3ewsB	98	233			267		13.7257	59.2	0	ADP		34.5662	34.8006	37.3316																								0			37.3316		37.3316
Q61655	ATP-dependent RNA helicase DDX19A	Q61655.B99990005.pdb	Q61655wl.pdb	3ewsB	98	234			224		12.4598	40.7	1.5	ADP		31.3201	31.1272	33.6277																								0			33.6277		33.6277
Q61655	ATP-dependent RNA helicase DDX19A	Q61655.B99990005.pdb	Q61655wl.pdb	3ewsB	98	282			166		25.2463	30.3	0.2	ADP		26.5688	29.287	30.7893																								0			30.7893		30.7893
Q61655	ATP-dependent RNA helicase DDX19A	Q61655.B99990005.pdb	Q61655wl.pdb	3ewsB	98	286			267		17.201	58.8	0	ADP		26.7622	28.9814	31.0908																								0			31.0908		31.0908
Q61655	ATP-dependent RNA helicase DDX19A	Q61655.B99990005.pdb	Q61655wl.pdb	3ewsB	98	295			166		22.9173	49.7	0.2	ADP		17.9856	20.3742	21.0057																								0			21.0057		21.0057
Q61655	ATP-dependent RNA helicase DDX19A	Q61655.B99990005.pdb	Q61655wl.pdb	3ewsB	98	297			166		22.3729	15.2	0.2	ADP		15.4094	17.7918	18.021																								0			18.021		18.021
Q61655	ATP-dependent RNA helicase DDX19A	Q61655.B99990005.pdb	Q61655wl.pdb	3ewsB	98	307			313		20.9427	12.8	1	ADP		32.9581	33.5054	31.2934																								0			31.2934		31.2934
Q61655	ATP-dependent RNA helicase DDX19A	Q61655.B99990005.pdb	Q61655wl.pdb	3ewsB	98	319			313		7.4691	12.8	1	ADP		36.3122	37.6374	36.5366																								0			36.5366		36.5366
Q61655	ATP-dependent RNA helicase DDX19A	Q61655.B99990005.pdb	Q61655wl.pdb	3ewsB	98	343			339		11.1975	41.3	0	ADP		36.3582	37.6874	37.2498																								0			37.2498		37.2498
Q61655	ATP-dependent RNA helicase DDX19A	Q61655.B99990005.pdb	Q61655wl.pdb	3ewsB	98	354			324		9.73399	43.7	4.8	ADP		44.5526	44.8376	43.4269																								0			43.4269		43.4269
Q61655	ATP-dependent RNA helicase DDX19A	Q61655.B99990005.pdb	Q61655wl.pdb	3ewsB	98	382			392		24.2048	59	0.2	ADP		29.1407	27.7512	25.8161																								0			25.8161		25.8161
Q61655	ATP-dependent RNA helicase DDX19A	Q61655.B99990005.pdb	Q61655wl.pdb	3ewsB	98	384			324		18.2297	43	4.8	ADP		30.345	29.5712	27.368																								0			27.368		27.368
Q61655	ATP-dependent RNA helicase DDX19A	Q61655.B99990005.pdb	Q61655wl.pdb	3ewsB	98	413			392		17.4734	46	0.2	ADP		28.0917	30.471	30.8809																								0			30.8809		30.8809
Q61655	ATP-dependent RNA helicase DDX19A	Q61655.B99990005.pdb	Q61655wl.pdb	3ewsB	98	434			339		27.6243	29.3	0	ADP		22.5342	22.5675	20.1811																								0			20.1811		20.1811
Q61655	ATP-dependent RNA helicase DDX19A	Q61655.B99990005.pdb	Q61655wl.pdb	3ewsB	98	445			313		16.2243	59	1	ADP		49.0913	50.9406	49.9964																								0			49.9964		49.9964
Q61655	ATP-dependent RNA helicase DDX19A	Q61655.B99990005.pdb	Q61655wl.pdb	3ewsB	98	460			313		24.7583	49.3	1	ADP		31.9936	33.3801	31.7372																								0			31.7372		31.7372
Q61655	ATP-dependent RNA helicase DDX19A	Q61655.B99990005.pdb	Q61655wl.pdb	3ewsB	98	461			313		17.6801	50	1	ADP		41.3073	42.6951	41.0237																								0			41.0237		41.0237
Q61655	ATP-dependent RNA helicase DDX19A	Q61655.B99990005.pdb	Q61655wl.pdb	3ewsB	98	475			324		22.6741	54.8	4.8	ADP		54.4132	54.5749	52.2777																								0			52.2777		52.2777
Q80YD1	ATP-dependent RNA helicase SUPV3L1, mitochondrial	Q80YD1.B99990002.pdb	Q80YD1wl.pdb	3rc3A	92	454	x	0.00680191	372		16.3838	47.7	0	ANP		33.8963	35.9928	35.4924																						0.00680191			35.4924				35.4924	1
Q80YD1	ATP-dependent RNA helicase SUPV3L1, mitochondrial	Q80YD1.B99990002.pdb	Q80YD1wl.pdb	3rc3A	92	99	x	0.00190665	149		10.513	11.8	17.3	ANP		77.2036	78.6569	80.4423																							0.00190665			80.4423			80.4423		1
Q80YD1	ATP-dependent RNA helicase SUPV3L1, mitochondrial	Q80YD1.B99990002.pdb	Q80YD1wl.pdb	3rc3A	92	57			549		18.4377	59.2	0	ANP		41.2685	42.4678	44.2857																								0			44.2857		44.2857
Q80YD1	ATP-dependent RNA helicase SUPV3L1, mitochondrial	Q80YD1.B99990002.pdb	Q80YD1wl.pdb	3rc3A	92	70			175		24.3244	24.5	15.2	ANP		64.5817	66.5927	67.9144																								0			67.9144		67.9144
Q80YD1	ATP-dependent RNA helicase SUPV3L1, mitochondrial	Q80YD1.B99990002.pdb	Q80YD1wl.pdb	3rc3A	92	90			149		13.9947	46.5	17.3	ANP		77.4602	79.4132	80.8089																								0			80.8089		80.8089
Q80YD1	ATP-dependent RNA helicase SUPV3L1, mitochondrial	Q80YD1.B99990002.pdb	Q80YD1wl.pdb	3rc3A	92	94			149		14.7356	22	17.3	ANP		72.3295	74.1974	75.6382																								0			75.6382		75.6382
Q80YD1	ATP-dependent RNA helicase SUPV3L1, mitochondrial	Q80YD1.B99990002.pdb	Q80YD1wl.pdb	3rc3A	92	95			149		9.97488	55.2	17.3	ANP		81.4051	83.0998	84.676																								0			84.676		84.676
Q80YD1	ATP-dependent RNA helicase SUPV3L1, mitochondrial	Q80YD1.B99990002.pdb	Q80YD1wl.pdb	3rc3A	92	102			149		20.5502	55.3	17.3	ANP		71.3009	72.8957	74.4653																								0			74.4653		74.4653
Q80YD1	ATP-dependent RNA helicase SUPV3L1, mitochondrial	Q80YD1.B99990002.pdb	Q80YD1wl.pdb	3rc3A	92	108			175		27.1452	58.8	15.2	ANP		65.3555	66.393	68.3676																								0			68.3676		68.3676
Q80YD1	ATP-dependent RNA helicase SUPV3L1, mitochondrial	Q80YD1.B99990002.pdb	Q80YD1wl.pdb	3rc3A	92	167			175		8.58372	22	15.2	ANP		57.5857	58.779	60.8141																								0			60.8141		60.8141
Q80YD1	ATP-dependent RNA helicase SUPV3L1, mitochondrial	Q80YD1.B99990002.pdb	Q80YD1wl.pdb	3rc3A	92	181			175		11.9613	58.8	15.2	ANP		46.9392	47.527	49.8911																								0			49.8911		49.8911
Q80YD1	ATP-dependent RNA helicase SUPV3L1, mitochondrial	Q80YD1.B99990002.pdb	Q80YD1wl.pdb	3rc3A	92	213			320		5.19403	18	0.5	ANP		5.62771	5.83214	8.0189																								0			8.0189		8.0189
Q80YD1	ATP-dependent RNA helicase SUPV3L1, mitochondrial	Q80YD1.B99990002.pdb	Q80YD1wl.pdb	3rc3A	92	234			274		13.5356	10	2	ANP		21.4507	23.6943	24.0044																								0			24.0044		24.0044
Q80YD1	ATP-dependent RNA helicase SUPV3L1, mitochondrial	Q80YD1.B99990002.pdb	Q80YD1wl.pdb	3rc3A	92	243			320		12.4742	33.8	0.5	ANP		7.97365	8.6072	8.14712																								0			8.14712		8.14712
Q80YD1	ATP-dependent RNA helicase SUPV3L1, mitochondrial	Q80YD1.B99990002.pdb	Q80YD1wl.pdb	3rc3A	92	267			251		18.0786	55.3	0	ANP		35.6878	35.7251	37.1003																								0			37.1003		37.1003
Q80YD1	ATP-dependent RNA helicase SUPV3L1, mitochondrial	Q80YD1.B99990002.pdb	Q80YD1wl.pdb	3rc3A	92	344			320		14.4561	35.3	0.5	ANP		18.7949	17.0889	19.1066																								0			19.1066		19.1066
Q80YD1	ATP-dependent RNA helicase SUPV3L1, mitochondrial	Q80YD1.B99990002.pdb	Q80YD1wl.pdb	3rc3A	92	375			372		12.7352	26	0	ANP		24.7467	27.6473	27.1697																								0			27.1697		27.1697
Q80YD1	ATP-dependent RNA helicase SUPV3L1, mitochondrial	Q80YD1.B99990002.pdb	Q80YD1wl.pdb	3rc3A	92	404			369		13.2926	22.8	0	ANP		14.7499	17.5581	17.2141																								0			17.2141		17.2141
Q80YD1	ATP-dependent RNA helicase SUPV3L1, mitochondrial	Q80YD1.B99990002.pdb	Q80YD1wl.pdb	3rc3A	92	445			372		13.0448	26.7	0	ANP		19.9052	22.269	22.4956																								0			22.4956		22.4956
Q80YD1	ATP-dependent RNA helicase SUPV3L1, mitochondrial	Q80YD1.B99990002.pdb	Q80YD1wl.pdb	3rc3A	92	451			372		27.3808	53	0	ANP		46.796	49.0858	48.6631																								0			48.6631		48.6631
Q80YD1	ATP-dependent RNA helicase SUPV3L1, mitochondrial	Q80YD1.B99990002.pdb	Q80YD1wl.pdb	3rc3A	92	479			369		18.8093	35	0	ANP		17.7237	17.5284	14.9312																								0			14.9312		14.9312
Q80YD1	ATP-dependent RNA helicase SUPV3L1, mitochondrial	Q80YD1.B99990002.pdb	Q80YD1wl.pdb	3rc3A	92	495			369		18.4556	20.7	0	ANP		24.4758	25.235	24.1642																								0			24.1642		24.1642
Q80YD1	ATP-dependent RNA helicase SUPV3L1, mitochondrial	Q80YD1.B99990002.pdb	Q80YD1wl.pdb	3rc3A	92	555			575		11.8813	32.5	0	ANP		37.5464	39.5518	40.8692																								0			40.8692		40.8692
Q80YD1	ATP-dependent RNA helicase SUPV3L1, mitochondrial	Q80YD1.B99990002.pdb	Q80YD1wl.pdb	3rc3A	92	582			587		8.5074	40	6.8	ANP		31.1462	33.7717	34.1915																								0			34.1915		34.1915
Q80YD1	ATP-dependent RNA helicase SUPV3L1, mitochondrial	Q80YD1.B99990002.pdb	Q80YD1wl.pdb	3rc3A	92	613			587		17.6396	53.5	6.8	ANP		44.2415	46.9388	46.6673																								0			46.6673		46.6673
Q80YD1	ATP-dependent RNA helicase SUPV3L1, mitochondrial	Q80YD1.B99990002.pdb	Q80YD1wl.pdb	3rc3A	92	620			418		24.3436	50.3	1.7	ANP		41.266	44.0438	42.8531																								0			42.8531		42.8531
Q80YD1	ATP-dependent RNA helicase SUPV3L1, mitochondrial	Q80YD1.B99990002.pdb	Q80YD1wl.pdb	3rc3A	92	623			587		13.2069	26.5	6.8	ANP		34.7952	37.696	37.2089																								0			37.2089		37.2089
Q80YD1	ATP-dependent RNA helicase SUPV3L1, mitochondrial	Q80YD1.B99990002.pdb	Q80YD1wl.pdb	3rc3A	92	660			251		18.9683	54.7	0	ANP		24.8389	26.872	26.2305																								0			26.2305		26.2305
Q80YD1	ATP-dependent RNA helicase SUPV3L1, mitochondrial	Q80YD1.B99990002.pdb	Q80YD1wl.pdb	3rc3A	92	675			418		11.4056	30.8	1.7	ANP		33.479	35.9876	34.0898																								0			34.0898		34.0898
Q80YD1	ATP-dependent RNA helicase SUPV3L1, mitochondrial	Q80YD1.B99990002.pdb	Q80YD1wl.pdb	3rc3A	92	678			418		17.8468	45	1.7	ANP		38.4998	41.0791	39.3021																								0			39.3021		39.3021
Q80YD1	ATP-dependent RNA helicase SUPV3L1, mitochondrial	Q80YD1.B99990002.pdb	Q80YD1wl.pdb	3rc3A	92	684			372		21.86	27.5	0	ANP		40.6644	43.5574	42.6418																								0			42.6418		42.6418
Q80YD1	ATP-dependent RNA helicase SUPV3L1, mitochondrial	Q80YD1.B99990002.pdb	Q80YD1wl.pdb	3rc3A	92	704			587		40.0723	52.3	6.8	ANP		68.3555	70.9039	71.143																								0			71.143		71.143
Q80YD1	ATP-dependent RNA helicase SUPV3L1, mitochondrial	Q80YD1.B99990002.pdb	Q80YD1wl.pdb	3rc3A	92	714			45		53.9727	45.2	54.3	ANP		96.5523	98.7241	99.1216																								0			99.1216		99.1216
Q80YD1	ATP-dependent RNA helicase SUPV3L1, mitochondrial	Q80YD1.B99990002.pdb	Q80YD1wl.pdb	3rc3A	92	719			45		66.3484	47.3	54.3	ANP		109.974	112.218	112.553																								0			112.553		112.553
Q80YD1	ATP-dependent RNA helicase SUPV3L1, mitochondrial	Q80YD1.B99990002.pdb	Q80YD1wl.pdb	3rc3A	92	729			149		88.821	41.2	17.3	ANP		138.273	140.75	140.984																								0			140.984		140.984
Q80YD1	ATP-dependent RNA helicase SUPV3L1, mitochondrial	Q80YD1.B99990002.pdb	Q80YD1wl.pdb	3rc3A	92	753			149		125.306	59.5	17.3	ANP		182.317	184.986	185.188																								0			185.188		185.188
Q80YD1	ATP-dependent RNA helicase SUPV3L1, mitochondrial	Q80YD1.B99990002.pdb	Q80YD1wl.pdb	3rc3A	92	766			149		158.484	49.3	17.3	ANP		219.626	222.239	222.524																								0			222.524		222.524
Q80YD1	ATP-dependent RNA helicase SUPV3L1, mitochondrial	Q80YD1.B99990002.pdb	Q80YD1wl.pdb	3rc3A	92	772			149		163.509	14.8	17.3	ANP		226.107	228.731	229.057																								0			229.057		229.057
Q80YD1	ATP-dependent RNA helicase SUPV3L1, mitochondrial	Q80YD1.B99990002.pdb	Q80YD1wl.pdb	3rc3A	92	773			149		158.475	48.3	17.3	ANP		220.484	223.126	223.436																								0			223.436		223.436
Q80YD1	ATP-dependent RNA helicase SUPV3L1, mitochondrial	Q80YD1.B99990002.pdb	Q80YD1wl.pdb	3rc3A	92	774			149		168.895	46.7	17.3	ANP		230.123	232.784	233.044																								0			233.044		233.044
Q8BFZ3	Beta-actin-like protein 2	Q8BFZ3.B99990004.pdb	Q8BFZ3wl.pdb	1d4xA	92	329	x	0.000519493	286		18.8872	37.3	0	ATP		27.4488	25.6877	27.0851																							0.000519493			27.0851			27.0851		1
Q8BFZ3	Beta-actin-like protein 2	Q8BFZ3.B99990004.pdb	Q8BFZ3wl.pdb	1d4xA	92	19			18		8.1226	6.3	0	ATP		6.0041	4.95974	6.13539																								0			6.13539		6.13539
Q8BFZ3	Beta-actin-like protein 2	Q8BFZ3.B99990004.pdb	Q8BFZ3wl.pdb	1d4xA	92	51			53		9.5858	55.3	10.5	ATP		27.1513	28.6429	28.6498																								0			28.6498		28.6498
Q8BFZ3	Beta-actin-like protein 2	Q8BFZ3.B99990004.pdb	Q8BFZ3wl.pdb	1d4xA	92	62			53		12.244	34	10.5	ATP		25.0317	25.7125	24.6731																								0			24.6731		24.6731
Q8BFZ3	Beta-actin-like protein 2	Q8BFZ3.B99990004.pdb	Q8BFZ3wl.pdb	1d4xA	92	69			53		7.73637	41.2	10.5	ATP		21.053	23.3551	22.8189																								0			22.8189		22.8189
Q8BFZ3	Beta-actin-like protein 2	Q8BFZ3.B99990004.pdb	Q8BFZ3wl.pdb	1d4xA	92	85			53		5.68987	58	10.5	ATP		22.723	24.9773	25.2526																								0			25.2526		25.2526
Q8BFZ3	Beta-actin-like protein 2	Q8BFZ3.B99990004.pdb	Q8BFZ3wl.pdb	1d4xA	92	114			375		16.1487	58.7	0	ATP		24.4233	26.7096	28.4869																								0			28.4869		28.4869
Q8BFZ3	Beta-actin-like protein 2	Q8BFZ3.B99990004.pdb	Q8BFZ3wl.pdb	1d4xA	92	119			375		16.0992	25.8	0	ATP		22.6625	25.3929	26.7771																								0			26.7771		26.7771
Q8BFZ3	Beta-actin-like protein 2	Q8BFZ3.B99990004.pdb	Q8BFZ3wl.pdb	1d4xA	92	192			258		11.232	20	0	ATP		24.7277	24.2407	22.1312																								0			22.1312		22.1312
Q8BFZ3	Beta-actin-like protein 2	Q8BFZ3.B99990004.pdb	Q8BFZ3wl.pdb	1d4xA	92	214			258		5.90177	9.3	0	ATP		10.8928	9.56713	7.18289																								0			7.18289		7.18289
Q8BFZ3	Beta-actin-like protein 2	Q8BFZ3.B99990004.pdb	Q8BFZ3wl.pdb	1d4xA	92	216			218		12.1343	51.8	1.5	ATP		19.1295	16.7404	14.926																								0			14.926		14.926
Q8BFZ3	Beta-actin-like protein 2	Q8BFZ3.B99990004.pdb	Q8BFZ3wl.pdb	1d4xA	92	285			286		10.065	58.3	0	ATP		25.947	26.7086	27.8915																								0			27.8915		27.8915
Q8BFZ3	Beta-actin-like protein 2	Q8BFZ3.B99990004.pdb	Q8BFZ3wl.pdb	1d4xA	92	292			286		14.956	41.5	0	ATP		31.8821	30.836	32.5634																								0			32.5634		32.5634
Q8BFZ3	Beta-actin-like protein 2	Q8BFZ3.B99990004.pdb	Q8BFZ3wl.pdb	1d4xA	92	316			218		18.3438	16.8	1.5	ATP		28.3974	26.4273	26.0429																								0			26.0429		26.0429
Q8BFZ3	Beta-actin-like protein 2	Q8BFZ3.B99990004.pdb	Q8BFZ3wl.pdb	1d4xA	92	327			286		19.3051	40.8	0	ATP		30.2281	28.5507	29.9237																								0			29.9237		29.9237
Q8BFZ3	Beta-actin-like protein 2	Q8BFZ3.B99990004.pdb	Q8BFZ3wl.pdb	1d4xA	92	337			218		15.3184	15.8	1.5	ATP		11.8612	9.11088	9.48212																								0			9.48212		9.48212
Q8BFZ3	Beta-actin-like protein 2	Q8BFZ3.B99990004.pdb	Q8BFZ3wl.pdb	1d4xA	92	360			375		15.7188	19.3	0	ATP		29.7288	31.8836	33.7907																								0			33.7907		33.7907
Q8BFZ3	Beta-actin-like protein 2	Q8BFZ3.B99990004.pdb	Q8BFZ3wl.pdb	1d4xA	92	374			375		9.1432	43.2	0	ATP		29.5027	31.0091	33.5775																								0			33.5775		33.5775
P48758	Carbonyl reductase [NADPH]1	P48758.B99990003.pdb	P48758wl.pdb	1wmaA	89	123	x	0.000283637	122	x	11.1031	46.2	0.2	NDP		26.2225	26.3876	23.9883																							0.000283637			23.9883			23.9883		1
P48758	Carbonyl reductase [NADPH]1	P48758.B99990003.pdb	P48758wl.pdb	1wmaA	89	49	x	0.000282346	26		14.9631	58.8	1.7	NDP		16.7701	15.5496	16.5394																							0.000282346			16.5394			16.5394		1
P48758	Carbonyl reductase [NADPH]1	P48758.B99990003.pdb	P48758wl.pdb	1wmaA	89	157	x	0.000155834	150		10.967	51.8	0	NDP		31.0487	32.3477	31.2315																							0.000155834			31.2315			31.2315		1
P48758	Carbonyl reductase [NADPH]1	P48758.B99990003.pdb	P48758wl.pdb	1wmaA	89	15			227		17.0005	31.8	2.5	NDP		6.26181	3.42906	4.25619																								0			4.25619		4.25619
P48758	Carbonyl reductase [NADPH]1	P48758.B99990003.pdb	P48758wl.pdb	1wmaA	89	28			26		13.589	58.7	1.7	NDP		24.4441	26.1777	25.9123																								0			25.9123		25.9123
P48758	Carbonyl reductase [NADPH]1	P48758.B99990003.pdb	P48758wl.pdb	1wmaA	89	79			26		24.7761	59	1.7	NDP		34.6825	34.1135	31.8363																								0			31.8363		31.8363
P48758	Carbonyl reductase [NADPH]1	P48758.B99990003.pdb	P48758wl.pdb	1wmaA	89	96			227		16.7091	14	2.5	NDP		9.45507	8.11825	9.96572																								0			9.96572		9.96572
P48758	Carbonyl reductase [NADPH]1	P48758.B99990003.pdb	P48758wl.pdb	1wmaA	89	112			122	x	17.6669	55.8	0.2	NDP		18.6461	17.2972	15.5748																								0			15.5748		15.5748
P48758	Carbonyl reductase [NADPH]1	P48758.B99990003.pdb	P48758wl.pdb	1wmaA	89	130			122	x	18.3462	14.5	0.2	NDP		29.1106	29.8517	27.827																								0			27.827		27.827
P48758	Carbonyl reductase [NADPH]1	P48758.B99990003.pdb	P48758wl.pdb	1wmaA	89	148			150		10.3139	39.7	0	NDP		25.0377	27.0151	27.5476																								0			27.5476		27.5476
P48758	Carbonyl reductase [NADPH]1	P48758.B99990003.pdb	P48758wl.pdb	1wmaA	89	174			150		12.1201	21.8	0	NDP		30.3065	30.9221	29.9472																								0			29.9472		29.9472
P48758	Carbonyl reductase [NADPH]1	P48758.B99990003.pdb	P48758wl.pdb	1wmaA	89	180			150		22.1207	58.7	0	NDP		29.0619	28.2446	27.185																								0			27.185		27.185
P48758	Carbonyl reductase [NADPH]1	P48758.B99990003.pdb	P48758wl.pdb	1wmaA	89	181			150		17.4839	47.5	0	NDP		32.8965	32.9943	31.9983																								0			31.9983		31.9983
P48758	Carbonyl reductase [NADPH]1	P48758.B99990003.pdb	P48758wl.pdb	1wmaA	89	198			227		8.03079	5.7	2.5	NDP		8.12864	9.95907	9.21486																								0			9.21486		9.21486
P48758	Carbonyl reductase [NADPH]1	P48758.B99990003.pdb	P48758wl.pdb	1wmaA	89	211			122	x	9.36487	33.2	0.2	NDP		26.3086	27.4605	25.3643																								0			25.3643		25.3643
P48758	Carbonyl reductase [NADPH]1	P48758.B99990003.pdb	P48758wl.pdb	1wmaA	89	239			227		17.6903	54.7	2.5	NDP		15.5868	15.7972	18.1586																								0			18.1586		18.1586
P48758	Carbonyl reductase [NADPH]1	P48758.B99990003.pdb	P48758wl.pdb	1wmaA	89	242			227		7.47287	18.5	2.5	NDP		13.2353	15.8681	17.2179																								0			17.2179		17.2179
P48758	Carbonyl reductase [NADPH]1	P48758.B99990003.pdb	P48758wl.pdb	1wmaA	89	272			226		12.0131	37.8	0	NDP		18.6493	21.2155	21.6596																								0			21.6596		21.6596
P48758	Carbonyl reductase [NADPH]1	P48758.B99990003.pdb	P48758wl.pdb	1wmaA	89	273			226		14.5012	56.3	0	NDP		23.8315	26.6793	26.9272																								0			26.9272		26.9272
P60766	Cell division control protein 42 homolog	P60766.B99990002.pdb	P60766wl.pdb	2ngrA	100	144	x	0.000137232	157		20.7981	46.3	0.2	GDP		27.1309	27.9471	27.2474																							0.000137232			27.2474			27.2474		1
P60766	Cell division control protein 42 homolog	P60766.B99990002.pdb	P60766wl.pdb	2ngrA	100	5			188		8.69476	21.2	1	GDP		18.2527	20.1643	22.5243																								0			22.5243		22.5243
P60766	Cell division control protein 42 homolog	P60766.B99990002.pdb	P60766wl.pdb	2ngrA	100	27			18		12.471	57.8	23.5	GDP		18.0813	15.9615	17.5477																								0			17.5477		17.5477
P60766	Cell division control protein 42 homolog	P60766.B99990002.pdb	P60766wl.pdb	2ngrA	100	94			81		19.5584	58.8	0.5	GDP		24.1284	26.2183	25.8249																								0			25.8249		25.8249
P60766	Cell division control protein 42 homolog	P60766.B99990002.pdb	P60766wl.pdb	2ngrA	100	107			105		11.7579	40.3	0	GDP		29.2713	31.4963	32.8764																								0			32.8764		32.8764
P60766	Cell division control protein 42 homolog	P60766.B99990002.pdb	P60766wl.pdb	2ngrA	100	128			18		16.6468	40.7	23.5	GDP		17.6126	16.2656	13.6654																								0			13.6654		13.6654
P60766	Cell division control protein 42 homolog	P60766.B99990002.pdb	P60766wl.pdb	2ngrA	100	131			18		25.086	28.7	23.5	GDP		25.178	24.3109	21.6872																								0			21.6872		21.6872
P60766	Cell division control protein 42 homolog	P60766.B99990002.pdb	P60766wl.pdb	2ngrA	100	133			157		29.2232	56.8	0.2	GDP		29.2851	29.222	26.8816																								0			26.8816		26.8816
P60766	Cell division control protein 42 homolog	P60766.B99990002.pdb	P60766wl.pdb	2ngrA	100	135			157		22.2894	50.8	0.2	GDP		25.8794	25.474	23.5086																								0			23.5086		23.5086
P60766	Cell division control protein 42 homolog	P60766.B99990002.pdb	P60766wl.pdb	2ngrA	100	150			105		18.2635	23.7	0	GDP		27.3029	29.196	29.6534																								0			29.6534		29.6534
P60766	Cell division control protein 42 homolog	P60766.B99990002.pdb	P60766wl.pdb	2ngrA	100	153			157		14.363	53.7	0.2	GDP		24.2804	24.9194	25.8394																								0			25.8394		25.8394
P60766	Cell division control protein 42 homolog	P60766.B99990002.pdb	P60766wl.pdb	2ngrA	100	163			157		10.789	54.5	0.2	GDP		21.6648	20.5247	20.2289																								0			20.2289		20.2289
P60766	Cell division control protein 42 homolog	P60766.B99990002.pdb	P60766wl.pdb	2ngrA	100	166			157		13.248	36.7	0.2	GDP		23.9168	23.2974	24.7221																								0			24.7221		24.7221
P60766	Cell division control protein 42 homolog	P60766.B99990002.pdb	P60766wl.pdb	2ngrA	100	183			188		20.5163	42.3	1	GDP		39.996	42.104	43.6675																								0			43.6675		43.6675
P60766	Cell division control protein 42 homolog	P60766.B99990002.pdb	P60766wl.pdb	2ngrA	100	184			188		16.018	52.8	1	GDP		35.594	37.8677	39.3397																								0			39.3397		39.3397
Q9CQF3	Cleavage and polyadenylation specificity factor subunit 5	Q9CQF3.B99990003.pdb	Q9CQF3wl.pdb	3bhoA	100	23	x	0.0204493	144		37.4552	48.8	11.2	B4P		56.3971																													0
Q9CQF3	Cleavage and polyadenylation specificity factor subunit 5	Q9CQF3.B99990003.pdb	Q9CQF3wl.pdb	3bhoA	100	29			144		23.802	58.8	11.2	B4P		39.8966																													0
Q9CQF3	Cleavage and polyadenylation specificity factor subunit 5	Q9CQF3.B99990003.pdb	Q9CQF3wl.pdb	3bhoA	100	50			144		24.6132	9.3	11.2	B4P		24.6523																													0
Q9CQF3	Cleavage and polyadenylation specificity factor subunit 5	Q9CQF3.B99990003.pdb	Q9CQF3wl.pdb	3bhoA	100	56			144		19.8127	17.8	11.2	B4P		13.7685																													0
Q9CQF3	Cleavage and polyadenylation specificity factor subunit 5	Q9CQF3.B99990003.pdb	Q9CQF3wl.pdb	3bhoA	100	73			144		26.3455	19	11.2	B4P		19.372																													0
Q9CQF3	Cleavage and polyadenylation specificity factor subunit 5	Q9CQF3.B99990003.pdb	Q9CQF3wl.pdb	3bhoA	100	122			144		13.7114	37.7	11.2	B4P		27.3036																													0
Q9CQF3	Cleavage and polyadenylation specificity factor subunit 5	Q9CQF3.B99990003.pdb	Q9CQF3wl.pdb	3bhoA	100	167			144		22.0118	55.7	11.2	B4P		23.0876																													0
Q9CQF3	Cleavage and polyadenylation specificity factor subunit 5	Q9CQF3.B99990003.pdb	Q9CQF3wl.pdb	3bhoA	100	169			144		21.4993	16.3	11.2	B4P		15.3613																													0
Q9CQF3	Cleavage and polyadenylation specificity factor subunit 5	Q9CQF3.B99990003.pdb	Q9CQF3wl.pdb	3bhoA	100	172			144		14.5226	15.5	11.2	B4P		5.68952																													0
Q9CQF3	Cleavage and polyadenylation specificity factor subunit 5	Q9CQF3.B99990003.pdb	Q9CQF3wl.pdb	3bhoA	100	173			144		4.81529	35.3	11.2	B4P		20.2392																													0
Q9CQF3	Cleavage and polyadenylation specificity factor subunit 5	Q9CQF3.B99990003.pdb	Q9CQF3wl.pdb	3bhoA	100	182			144		29.0993	32.7	11.2	B4P		34.7902																													0
Q9CQF3	Cleavage and polyadenylation specificity factor subunit 5	Q9CQF3.B99990003.pdb	Q9CQF3wl.pdb	3bhoA	100	189			144		34.5262	59.5	11.2	B4P		27.6118																													0
Q9CQF3	Cleavage and polyadenylation specificity factor subunit 5	Q9CQF3.B99990003.pdb	Q9CQF3wl.pdb	3bhoA	100	192			144		30.817	55.7	11.2	B4P		23.7818																													0
Q9D273	Cob(I)yrinic acid a,c-diamide adenosyltransferase, mitochondrial	Q9D273.B99990001.pdb	Q9D273wl.pdb	2idxB	91	205	x	0.00171525	183		14.4233	51.8	0	ATP		11.0389	13.2772	15.7932																							0.00171525			15.7932			15.7932		1
Q9D273	Cob(I)yrinic acid a,c-diamide adenosyltransferase, mitochondrial	Q9D273.B99990001.pdb	Q9D273wl.pdb	2idxB	91	48			113		42.7278	58.7	51.3	ATP		22.57	24.168	26.3813																								0			26.3813		26.3813
Q9D273	Cob(I)yrinic acid a,c-diamide adenosyltransferase, mitochondrial	Q9D273.B99990001.pdb	Q9D273wl.pdb	2idxB	91	51			113		35.8553	47.7	51.3	ATP		14.4356	16.1839	18.6354																								0			18.6354		18.6354
Q9D273	Cob(I)yrinic acid a,c-diamide adenosyltransferase, mitochondrial	Q9D273.B99990001.pdb	Q9D273wl.pdb	2idxB	91	55			113		35.2609	45.8	51.3	ATP		13.0401	15.0105	17.6117																								0			17.6117		17.6117
Q9D273	Cob(I)yrinic acid a,c-diamide adenosyltransferase, mitochondrial	Q9D273.B99990001.pdb	Q9D273wl.pdb	2idxB	91	59			183		36.2359	59.3	0	ATP		13.802	16.5599	18.6138																								0			18.6138		18.6138
Q9D273	Cob(I)yrinic acid a,c-diamide adenosyltransferase, mitochondrial	Q9D273.B99990001.pdb	Q9D273wl.pdb	2idxB	91	72			183		19.5136	31.2	0	ATP		6.14742	6.00789	5.83155																								0			5.83155		5.83155
Q9D273	Cob(I)yrinic acid a,c-diamide adenosyltransferase, mitochondrial	Q9D273.B99990001.pdb	Q9D273wl.pdb	2idxB	91	100			113		18.1306	58.5	51.3	ATP		35.9384	33.138	31.9428																								0			31.9428		31.9428
Q9D273	Cob(I)yrinic acid a,c-diamide adenosyltransferase, mitochondrial	Q9D273.B99990001.pdb	Q9D273wl.pdb	2idxB	91	110			113		9.545	19.8	51.3	ATP		25.461	24.9682	27.088																								0			27.088		27.088
Q9D273	Cob(I)yrinic acid a,c-diamide adenosyltransferase, mitochondrial	Q9D273.B99990001.pdb	Q9D273wl.pdb	2idxB	91	153			113		16.6112	10.5	51.3	ATP		23.8992	22.9351	24.7712																								0			24.7712		24.7712
Q9D273	Cob(I)yrinic acid a,c-diamide adenosyltransferase, mitochondrial	Q9D273.B99990001.pdb	Q9D273wl.pdb	2idxB	91	162			179		28.0913	41.7	0.5	ATP		23.2217	20.9635	19.4801																								0			19.4801		19.4801
Q9D273	Cob(I)yrinic acid a,c-diamide adenosyltransferase, mitochondrial	Q9D273.B99990001.pdb	Q9D273wl.pdb	2idxB	91	171			179		14.5045	45.3	0.5	ATP		31.2411	28.9223	29.0474																								0			29.0474		29.0474
Q9D273	Cob(I)yrinic acid a,c-diamide adenosyltransferase, mitochondrial	Q9D273.B99990001.pdb	Q9D273wl.pdb	2idxB	91	224			179		20.3346	33.7	0.5	ATP		27.0215	25.0841	25.8632																								0			25.8632		25.8632
Q9D273	Cob(I)yrinic acid a,c-diamide adenosyltransferase, mitochondrial	Q9D273.B99990001.pdb	Q9D273wl.pdb	2idxB	91	230			179		20.9413	54.7	0.5	ATP		28.2137	25.3838	24.1406																								0			24.1406		24.1406
Q9D273	Cob(I)yrinic acid a,c-diamide adenosyltransferase, mitochondrial	Q9D273.B99990001.pdb	Q9D273wl.pdb	2idxB	91	233			179		22.951	50.8	0.5	ATP		27.3861	24.5971	22.8333																								0			22.8333		22.8333
Q9D273	Cob(I)yrinic acid a,c-diamide adenosyltransferase, mitochondrial	Q9D273.B99990001.pdb	Q9D273wl.pdb	2idxB	91	234			183		26.3332	53.3	0	ATP		21.7086	19.5692	16.9598																								0			16.9598		16.9598
Q3TJI8	Corticosteroid 11-beta-dehydrogenase isozyme 1	Q3TJI8.B99990003.pdb	Q3TJI8wl.pdb	4k26A	100	230	x	0.000425577	211		13.3162	21.3	0	NDP		17.1181	19.1279	21.349																							0.000425577			21.349			21.349		1
Q3TJI8	Corticosteroid 11-beta-dehydrogenase isozyme 1	Q3TJI8.B99990003.pdb	Q3TJI8wl.pdb	4k26A	100	43	x	0.000104489	48		11.8098	10.8	0	NDP		17.1229	15.1285	15.2511																							0.000104489			15.2511			15.2511		1
Q3TJI8	Corticosteroid 11-beta-dehydrogenase isozyme 1	Q3TJI8.B99990003.pdb	Q3TJI8wl.pdb	4k26A	100	5			183		16.087	25.3	0	NDP		24.8931	26.2602	25.1568																								0			25.1568		25.1568
Q3TJI8	Corticosteroid 11-beta-dehydrogenase isozyme 1	Q3TJI8.B99990003.pdb	Q3TJI8wl.pdb	4k26A	100	6			48		17.1832	34.8	0	NDP		26.666	27.2529	25.5839																								0			25.5839		25.5839
Q3TJI8	Corticosteroid 11-beta-dehydrogenase isozyme 1	Q3TJI8.B99990003.pdb	Q3TJI8wl.pdb	4k26A	100	14			211		14.5224	14.3	0	NDP		7.57014	5.57089	7.51047																								0			7.51047		7.51047
Q3TJI8	Corticosteroid 11-beta-dehydrogenase isozyme 1	Q3TJI8.B99990003.pdb	Q3TJI8wl.pdb	4k26A	100	26			48		8.49939	15.5	0	NDP		17.9739	18.4979	19.016																								0			19.016		19.016
Q3TJI8	Corticosteroid 11-beta-dehydrogenase isozyme 1	Q3TJI8.B99990003.pdb	Q3TJI8wl.pdb	4k26A	100	75			48		20.6285	55.7	0	NDP		28.0252	26.8619	24.4924																								0			24.4924		24.4924
Q3TJI8	Corticosteroid 11-beta-dehydrogenase isozyme 1	Q3TJI8.B99990003.pdb	Q3TJI8wl.pdb	4k26A	100	78			48		22.396	55.8	0	NDP		31.5769	30.8071	28.5005																								0			28.5005		28.5005
Q3TJI8	Corticosteroid 11-beta-dehydrogenase isozyme 1	Q3TJI8.B99990003.pdb	Q3TJI8wl.pdb	4k26A	100	129			183		21.4638	44.5	0	NDP		29.9205	30.9341	28.8422																								0			28.8422		28.8422
Q3TJI8	Corticosteroid 11-beta-dehydrogenase isozyme 1	Q3TJI8.B99990003.pdb	Q3TJI8wl.pdb	4k26A	100	175			183		27.5974	59.5	0	NDP		39.2452	41.0635	39.576																								0			39.576		39.576
Q3TJI8	Corticosteroid 11-beta-dehydrogenase isozyme 1	Q3TJI8.B99990003.pdb	Q3TJI8wl.pdb	4k26A	100	195			211		17.8202	14.3	0	NDP		10.379	8.71606	10.5005																								0			10.5005		10.5005
Q3TJI8	Corticosteroid 11-beta-dehydrogenase isozyme 1	Q3TJI8.B99990003.pdb	Q3TJI8wl.pdb	4k26A	100	208			211		10.9619	21.3	0	NDP		8.84759	8.83229	10.5114																								0			10.5114		10.5114
Q3TJI8	Corticosteroid 11-beta-dehydrogenase isozyme 1	Q3TJI8.B99990003.pdb	Q3TJI8wl.pdb	4k26A	100	217			211		12.5943	53.7	0	NDP		20.5461	22.7909	23.3488																								0			23.3488		23.3488
Q3TJI8	Corticosteroid 11-beta-dehydrogenase isozyme 1	Q3TJI8.B99990003.pdb	Q3TJI8wl.pdb	4k26A	100	223			183		9.30226	30.5	0	NDP		20.3156	22.8895	22.9965																								0			22.9965		22.9965
Q3TJI8	Corticosteroid 11-beta-dehydrogenase isozyme 1	Q3TJI8.B99990003.pdb	Q3TJI8wl.pdb	4k26A	100	244			183		13.9231	36	0	NDP		24.1044	26.7175	26.5467																								0			26.5467		26.5467
Q3TJI8	Corticosteroid 11-beta-dehydrogenase isozyme 1	Q3TJI8.B99990003.pdb	Q3TJI8wl.pdb	4k26A	100	256			183		34.7252	59.3	0	NDP		46.0009	47.8443	46.3513																								0			46.3513		46.3513
Q91V12-2	Cytosolic acyl coenzyme A thioester hydrolase	Q91V12-2.B99990001.pdb	Q91V12-2wl.pdb	4zv3A	100	126	x	0.00204683	58		15.0878	44.5	1.2	COA	24.3462	19.3779	20.8434	20.5047				0.00204683			24.3462			24.3462		1											0.00204683			20.5047			20.5047		1
Q91V12-2	Cytosolic acyl coenzyme A thioester hydrolase	Q91V12-2.B99990001.pdb	Q91V12-2wl.pdb	4zv3A	100	130	x	0.000572425	58		10.8279	38.5	1.2	COA	22.5621	13.4927	13.872	12.961				0.000572425			22.5621			22.5621		1											0.000572425			12.961			12.961		1
Q91V12-2	Cytosolic acyl coenzyme A thioester hydrolase	Q91V12-2.B99990001.pdb	Q91V12-2wl.pdb	4zv3A	100	36			197		10.8416	25.5	0	COA	11.8411	24.0895	25.3446	24.9593					0			11.8411		11.8411			1											0			24.9593		24.9593
Q91V12-2	Cytosolic acyl coenzyme A thioester hydrolase	Q91V12-2.B99990001.pdb	Q91V12-2wl.pdb	4zv3A	100	91			50		14.8254	53.3	0	COA	23.8638	11.7028	9.66392	8.16342					0			23.8638		23.8638			1											0			8.16342		8.16342
Q91V12-2	Cytosolic acyl coenzyme A thioester hydrolase	Q91V12-2.B99990001.pdb	Q91V12-2wl.pdb	4zv3A	100	110			15		12.1278	34.8	60.2	COA	31.3609	39.3705	38.9122	37.4104					0			31.3609		31.3609			1											0			37.4104		37.4104
Q91V12-2	Cytosolic acyl coenzyme A thioester hydrolase	Q91V12-2.B99990001.pdb	Q91V12-2wl.pdb	4zv3A	100	111			75		9.03056	43.8	41.3	COA	31.5548	40.7857	40.4237	39.5873					0			31.5548		31.5548			1											0			39.5873		39.5873
Q91V12-2	Cytosolic acyl coenzyme A thioester hydrolase	Q91V12-2.B99990001.pdb	Q91V12-2wl.pdb	4zv3A	100	115			75		22.1036	51.3	41.3	COA	25.5785	29.5607	28.3145	27.0642					0			25.5785		25.5785			1											0			27.0642		27.0642
Q91V12-2	Cytosolic acyl coenzyme A thioester hydrolase	Q91V12-2.B99990001.pdb	Q91V12-2wl.pdb	4zv3A	100	150			50		26.2607	59.3	0	COA	28.4211	25.449	23.2879	22.5944					0			28.4211		28.4211			1											0			22.5944		22.5944
Q91V12-2	Cytosolic acyl coenzyme A thioester hydrolase	Q91V12-2.B99990001.pdb	Q91V12-2wl.pdb	4zv3A	100	156			50		18.5382	39.7	0	COA	17.1014	9.1275	7.50447	8.60476					0			17.1014		17.1014			1											0			8.60476		8.60476
Q91V12-2	Cytosolic acyl coenzyme A thioester hydrolase	Q91V12-2.B99990001.pdb	Q91V12-2wl.pdb	4zv3A	100	163			224		20.4667	36.7	0	COA	23.6325	29.5437	30.5853	32.4299					0			23.6325		23.6325			1											0			32.4299		32.4299
Q91V12-2	Cytosolic acyl coenzyme A thioester hydrolase	Q91V12-2.B99990001.pdb	Q91V12-2wl.pdb	4zv3A	100	210			197		14.3669	38.7	0	COA	14.1907	27.4243	28.6407	28.4679					0			14.1907		14.1907			1											0			28.4679		28.4679
Q91V12-2	Cytosolic acyl coenzyme A thioester hydrolase	Q91V12-2.B99990001.pdb	Q91V12-2wl.pdb	4zv3A	100	225			224		7.84921	28.8	0	COA	30.1	41.5485	42.6565	43.6644					0			30.1		30.1			1											0			43.6644		43.6644
Q91V12-2	Cytosolic acyl coenzyme A thioester hydrolase	Q91V12-2.B99990001.pdb	Q91V12-2wl.pdb	4zv3A	100	244			197		6.92336	50.7	0	COA	16.5788	23.8035	26.1356	26.3907					0			16.5788		16.5788			1											0			26.3907		26.3907
Q91V12-2	Cytosolic acyl coenzyme A thioester hydrolase	Q91V12-2.B99990001.pdb	Q91V12-2wl.pdb	4zv3A	100	260			224		15.7846	37.7	0	COA	34.9108	42.8649	42.6145	42.9375					0			34.9108		34.9108			1											0			42.9375		42.9375
Q91V12-2	Cytosolic acyl coenzyme A thioester hydrolase	Q91V12-2.B99990001.pdb	Q91V12-2wl.pdb	4zv3A	100	279			246		14.2394	50.3	3.8	COA	20.0506	20.7592	23.0608	25.4475					0			20.0506		20.0506			1											0			25.4475		25.4475
Q91V12-2	Cytosolic acyl coenzyme A thioester hydrolase	Q91V12-2.B99990001.pdb	Q91V12-2wl.pdb	4zv3A	100	298			75		15.4929	29	41.3	COA	37.9336	48.3273	48.3526	48.3011					0			37.9336		37.9336			1											0			48.3011		48.3011
Q91V12-2	Cytosolic acyl coenzyme A thioester hydrolase	Q91V12-2.B99990001.pdb	Q91V12-2wl.pdb	4zv3A	100	313			224		25.6142	41	0	COA	34.2142	38.0186	38.3479	40.084					0			34.2142		34.2142			1											0			40.084		40.084
Q91V12-2	Cytosolic acyl coenzyme A thioester hydrolase	Q91V12-2.B99990001.pdb	Q91V12-2wl.pdb	4zv3A	100	314			224		27.4556	51.2	0	COA	24.9974	26.0692	26.3864	28.3311					0			24.9974		24.9974			1											0			28.3311		28.3311
Q91V12-2	Cytosolic acyl coenzyme A thioester hydrolase	Q91V12-2.B99990001.pdb	Q91V12-2wl.pdb	4zv3A	100	320			224		20.9957	53	0	COA	31.7992	36.3917	35.9378	36.7365					0			31.7992		31.7992			1											0			36.7365		36.7365
Q91V12-2	Cytosolic acyl coenzyme A thioester hydrolase	Q91V12-2.B99990001.pdb	Q91V12-2wl.pdb	4zv3A	100	327			50		24.6465	57.7	0	COA	25.8149	25.9492	24.1852	23.3342					0			25.8149		25.8149			1											0			23.3342		23.3342
Q91V12-2	Cytosolic acyl coenzyme A thioester hydrolase	Q91V12-2.B99990001.pdb	Q91V12-2wl.pdb	4zv3A	100	329			50		20.4677	20.5	0	COA	22.4606	23.3191	21.71	20.6058					0			22.4606		22.4606			1											0			20.6058		20.6058
Q99LB2	Dehydrogenase/reductase SDR family member 4	Q99LB2.B99990001.pdb	Q99LB2wl.pdb	3o4rA	81	204	x	0.00288807	257		20.2998	44.7	0	NAP		31.7808	33.3082	31.652																							0.00288807			31.652			31.652		1
Q99LB2	Dehydrogenase/reductase SDR family member 4	Q99LB2.B99990001.pdb	Q99LB2wl.pdb	3o4rA	81	99	x	0.00126742	89	x	8.7682	37	0.2	NAP		23.9435	22.8246	20.3612																							0.00126742			20.3612			20.3612		1
Q99LB2	Dehydrogenase/reductase SDR family member 4	Q99LB2.B99990001.pdb	Q99LB2wl.pdb	3o4rA	81	217	x	0.00122734	249		14.833	28.7	1	NAP		14.2401	14.4638	17.0612																							0.00122734			17.0612			17.0612		1
Q99LB2	Dehydrogenase/reductase SDR family member 4	Q99LB2.B99990001.pdb	Q99LB2wl.pdb	3o4rA	81	228	x	0.00110714	249		25.3373	59	1	NAP		24.6098	24.5153	26.999																							0.00110714			26.999			26.999		1
Q99LB2	Dehydrogenase/reductase SDR family member 4	Q99LB2.B99990001.pdb	Q99LB2wl.pdb	3o4rA	81	235	x	0.000724889	249		17.3245	30.7	1	NAP		18.747	19.6204	22.1287																							0.000724889			22.1287			22.1287		1
Q99LB2	Dehydrogenase/reductase SDR family member 4	Q99LB2.B99990001.pdb	Q99LB2wl.pdb	3o4rA	81	106	x	0.000600276	89	x	15.6786	32.5	0.2	NAP		30.1625	29.9295	27.8563																							0.000600276			27.8563			27.8563		1
Q99LB2	Dehydrogenase/reductase SDR family member 4	Q99LB2.B99990001.pdb	Q99LB2wl.pdb	3o4rA	81	159	x	0.000376368	257		21.3185	53.3	0	NAP		33.5372	34.1479	32.3497																							0.000376368			32.3497			32.3497		1
Q99LB2	Dehydrogenase/reductase SDR family member 4	Q99LB2.B99990001.pdb	Q99LB2wl.pdb	3o4rA	81	3			257		50.3056	44.7	0	NAP		62.946	64.6115	65.5029																								0			65.5029		65.5029
Q99LB2	Dehydrogenase/reductase SDR family member 4	Q99LB2.B99990001.pdb	Q99LB2wl.pdb	3o4rA	81	34			257		9.97768	49	0	NAP		26.3545	27.6965	26.9728																								0			26.9728		26.9728
Q99LB2	Dehydrogenase/reductase SDR family member 4	Q99LB2.B99990001.pdb	Q99LB2wl.pdb	3o4rA	81	66			89	x	13.4928	57	0.2	NAP		17.8895	15.5828	13.7086																								0			13.7086		13.7086
Q99LB2	Dehydrogenase/reductase SDR family member 4	Q99LB2.B99990001.pdb	Q99LB2wl.pdb	3o4rA	81	93			89	x	9.05806	50	0.2	NAP		19.717	18.371	15.853																								0			15.853		15.853
Q99LB2	Dehydrogenase/reductase SDR family member 4	Q99LB2.B99990001.pdb	Q99LB2wl.pdb	3o4rA	81	137			89	x	15.6526	56.7	0.2	NAP		20.7375	20.3984	18.2449																								0			18.2449		18.2449
Q99LB2	Dehydrogenase/reductase SDR family member 4	Q99LB2.B99990001.pdb	Q99LB2wl.pdb	3o4rA	81	151			89	x	16.405	56.7	0.2	NAP		28.55	29.432	27.2605																								0			27.2605		27.2605
Q99LB2	Dehydrogenase/reductase SDR family member 4	Q99LB2.B99990001.pdb	Q99LB2wl.pdb	3o4rA	81	195			210		7.86882	8.3	0.2	NAP		21.6318	24.3397	24.1003																								0			24.1003		24.1003
Q99LB2	Dehydrogenase/reductase SDR family member 4	Q99LB2.B99990001.pdb	Q99LB2wl.pdb	3o4rA	81	245			249		11.865	23.5	1	NAP		11.7226	11.9739	14.5757																								0			14.5757		14.5757
Q9QX60-2	Deoxyguanosine kinase, mitochondrial	Q9QX60-2.B99990002.pdb	Q9QX60-2wl.pdb	2ocpA	81	104	x	0.00327859	11		22.2042	39.3	0	DTP		31.8793	31.8533	34.0232																							0.00327859			34.0232			34.0232		1
Q9QX60-2	Deoxyguanosine kinase, mitochondrial	Q9QX60-2.B99990002.pdb	Q9QX60-2wl.pdb	2ocpA	81	25	x	0.00110872	11		19.4198	59.5	0	DTP		13.5534	12.931	15.1583																							0.00110872			15.1583			15.1583		1
Q9QX60-2	Deoxyguanosine kinase, mitochondrial	Q9QX60-2.B99990002.pdb	Q9QX60-2wl.pdb	2ocpA	81	20			11		9.684	8.2	0	DTP		4.8058	3.97968	5.98542																								0			5.98542		5.98542
Q9QX60-2	Deoxyguanosine kinase, mitochondrial	Q9QX60-2.B99990002.pdb	Q9QX60-2wl.pdb	2ocpA	81	29			168		24.5419	54.8	0	DTP		22.0755	22.4695	24.7948																								0			24.7948		24.7948
Q9QX60-2	Deoxyguanosine kinase, mitochondrial	Q9QX60-2.B99990002.pdb	Q9QX60-2wl.pdb	2ocpA	81	54			168		27.9837	55.2	0	DTP		22.0927	20.811	19.917																								0			19.917		19.917
Q9QX60-2	Deoxyguanosine kinase, mitochondrial	Q9QX60-2.B99990002.pdb	Q9QX60-2wl.pdb	2ocpA	81	59			168		20.9486	12.7	0	DTP		15.376	14.3473	12.8361																								0			12.8361		12.8361
Q9QX60-2	Deoxyguanosine kinase, mitochondrial	Q9QX60-2.B99990002.pdb	Q9QX60-2wl.pdb	2ocpA	81	89			11		19.6399	58.5	0	DTP		21.8682	19.1669	19.8063																								0			19.8063		19.8063
Q9QX60-2	Deoxyguanosine kinase, mitochondrial	Q9QX60-2.B99990002.pdb	Q9QX60-2wl.pdb	2ocpA	81	122			11		17.0079	8.7	0	DTP		19.4837	20.3245	19.2153																								0			19.2153		19.2153
Q9QX60-2	Deoxyguanosine kinase, mitochondrial	Q9QX60-2.B99990002.pdb	Q9QX60-2wl.pdb	2ocpA	81	181			168		19.9894	42.2	0	DTP		16.959	16.8957	15.1148																								0			15.1148		15.1148
Q9QX60-2	Deoxyguanosine kinase, mitochondrial	Q9QX60-2.B99990002.pdb	Q9QX60-2wl.pdb	2ocpA	81	202			11		13.1987	16.2	0	DTP		23.112	24.2101	24.7341																								0			24.7341		24.7341
Q9QX60-2	Deoxyguanosine kinase, mitochondrial	Q9QX60-2.B99990002.pdb	Q9QX60-2wl.pdb	2ocpA	81	205			11		19.9383	39.8	0	DTP		26.292	26.5178	25.6619																								0			25.6619		25.6619
Q60710	Deoxynucleoside triphosphate triphosphohydrolase SAMHD1	Q60710.B99990002.pdb	Q60710wl.pdb	4mz7B	80	555	x	0.000332978	584		21.7503	33.8	0	DGT		20.2592	21.4643	24.1369																							0.000332978			24.1369			24.1369		1
Q60710	Deoxynucleoside triphosphate triphosphohydrolase SAMHD1	Q60710.B99990002.pdb	Q60710wl.pdb	4mz7B	80	11			15		15.9131	53.2	24.5	DGT		51.7117	53.4099	55.5283																								0			55.5283		55.5283
Q60710	Deoxynucleoside triphosphate triphosphohydrolase SAMHD1	Q60710.B99990002.pdb	Q60710wl.pdb	4mz7B	80	63			15		17.1105	45	24.5	DGT		40.9929	41.5063	42.73																								0			42.73		42.73
Q60710	Deoxynucleoside triphosphate triphosphohydrolase SAMHD1	Q60710.B99990002.pdb	Q60710wl.pdb	4mz7B	80	64			15		9.12611	23.3	24.5	DGT		33.1846	34.828	36.3235																								0			36.3235		36.3235
Q60710	Deoxynucleoside triphosphate triphosphohydrolase SAMHD1	Q60710.B99990002.pdb	Q60710wl.pdb	4mz7B	80	73			15		14.0243	55.3	24.5	DGT		33.556	34.7991	36.9228																								0			36.9228		36.9228
Q60710	Deoxynucleoside triphosphate triphosphohydrolase SAMHD1	Q60710.B99990002.pdb	Q60710wl.pdb	4mz7B	80	99			104		17.3118	37	0.3	DGT		12.1664	13.2077	15.4162																								0			15.4162		15.4162
Q60710	Deoxynucleoside triphosphate triphosphohydrolase SAMHD1	Q60710.B99990002.pdb	Q60710wl.pdb	4mz7B	80	100			104		16.141	59	0.3	DGT		7.58485	9.99447	10.3532																								0			10.3532		10.3532
Q60710	Deoxynucleoside triphosphate triphosphohydrolase SAMHD1	Q60710.B99990002.pdb	Q60710wl.pdb	4mz7B	80	117			104		14.2762	24.2	0.3	DGT		6.78784	5.11757	7.11523																								0			7.11523		7.11523
Q60710	Deoxynucleoside triphosphate triphosphohydrolase SAMHD1	Q60710.B99990002.pdb	Q60710wl.pdb	4mz7B	80	186			342		13.3753	58.7	0	DGT		28.2935	30.2552	29.9241																								0			29.9241		29.9241
Q60710	Deoxynucleoside triphosphate triphosphohydrolase SAMHD1	Q60710.B99990002.pdb	Q60710wl.pdb	4mz7B	80	231			206		26.5283	49.7	0	DGT		23.3687	23.2815	24.3489																								0			24.3489		24.3489
Q60710	Deoxynucleoside triphosphate triphosphohydrolase SAMHD1	Q60710.B99990002.pdb	Q60710wl.pdb	4mz7B	80	233			206		17.9151	58.7	0	DGT		10.5622	11.2197	12.4718																								0			12.4718		12.4718
Q60710	Deoxynucleoside triphosphate triphosphohydrolase SAMHD1	Q60710.B99990002.pdb	Q60710wl.pdb	4mz7B	80	252			199		13.0527	37.8	0	DGT		29.5094	28.0238	29.8969																								0			29.8969		29.8969
Q60710	Deoxynucleoside triphosphate triphosphohydrolase SAMHD1	Q60710.B99990002.pdb	Q60710wl.pdb	4mz7B	80	256			199		14.8268	22.7	0	DGT		26.1765	25.4457	27.6741																								0			27.6741		27.6741
Q60710	Deoxynucleoside triphosphate triphosphohydrolase SAMHD1	Q60710.B99990002.pdb	Q60710wl.pdb	4mz7B	80	282			199		25.0513	55.7	0	DGT		24.756	26.029	27.1724																								0			27.1724		27.1724
Q60710	Deoxynucleoside triphosphate triphosphohydrolase SAMHD1	Q60710.B99990002.pdb	Q60710wl.pdb	4mz7B	80	289			199		16.0545	36.8	0	DGT		24.6399	26.1303	26.4954																								0			26.4954		26.4954
Q60710	Deoxynucleoside triphosphate triphosphohydrolase SAMHD1	Q60710.B99990002.pdb	Q60710wl.pdb	4mz7B	80	295			199		8.51063	29.5	0	DGT		27.0538	29.0502	28.7155																								0			28.7155		28.7155
Q60710	Deoxynucleoside triphosphate triphosphohydrolase SAMHD1	Q60710.B99990002.pdb	Q60710wl.pdb	4mz7B	80	305			206		15.2039	26.2	0	DGT		9.8221	11.6725	12.5466																								0			12.5466		12.5466
Q60710	Deoxynucleoside triphosphate triphosphohydrolase SAMHD1	Q60710.B99990002.pdb	Q60710wl.pdb	4mz7B	80	313			380		13.6802	27	5.2	DGT		3.25384	5.91676	7.25525																								0			7.25525		7.25525
Q60710	Deoxynucleoside triphosphate triphosphohydrolase SAMHD1	Q60710.B99990002.pdb	Q60710wl.pdb	4mz7B	80	333			178		9.72366	32.7	11.3	DGT		19.4882	20.0588	18.8853																								0			18.8853		18.8853
Q60710	Deoxynucleoside triphosphate triphosphohydrolase SAMHD1	Q60710.B99990002.pdb	Q60710wl.pdb	4mz7B	80	337			178		13.1198	58.8	11.3	DGT		25.3955	26.6851	25.7674																								0			25.7674		25.7674
Q60710	Deoxynucleoside triphosphate triphosphohydrolase SAMHD1	Q60710.B99990002.pdb	Q60710wl.pdb	4mz7B	80	347			342		19.3078	58.8	0	DGT		36.1805	38.9402	40.5423																								0			40.5423		40.5423
Q60710	Deoxynucleoside triphosphate triphosphohydrolase SAMHD1	Q60710.B99990002.pdb	Q60710wl.pdb	4mz7B	80	349			362		18.5537	43	0	DGT		26.223	28.811	30.7357																								0			30.7357		30.7357
Q60710	Deoxynucleoside triphosphate triphosphohydrolase SAMHD1	Q60710.B99990002.pdb	Q60710wl.pdb	4mz7B	80	352			362		15.675	30.7	0	DGT		20.5074	23.0996	24.5137																								0			24.5137		24.5137
Q60710	Deoxynucleoside triphosphate triphosphohydrolase SAMHD1	Q60710.B99990002.pdb	Q60710wl.pdb	4mz7B	80	357			342		15.0265	32	0	DGT		32.6971	35.4271	36.5167																								0			36.5167		36.5167
Q60710	Deoxynucleoside triphosphate triphosphohydrolase SAMHD1	Q60710.B99990002.pdb	Q60710wl.pdb	4mz7B	80	359			342		11.3483	20.2	0	DGT		28.6628	31.1472	31.3877																								0			31.3877		31.3877
Q60710	Deoxynucleoside triphosphate triphosphohydrolase SAMHD1	Q60710.B99990002.pdb	Q60710wl.pdb	4mz7B	80	389			380		14.766	47.7	5.2	DTP		4.56852	4.68903	7.20743																								0			7.20743		7.20743
Q60710	Deoxynucleoside triphosphate triphosphohydrolase SAMHD1	Q60710.B99990002.pdb	Q60710wl.pdb	4mz7B	80	404			565		14.8723	26.2	0	DGT		19.3477	20.2089	20.8827																								0			20.8827		20.8827
Q60710	Deoxynucleoside triphosphate triphosphohydrolase SAMHD1	Q60710.B99990002.pdb	Q60710wl.pdb	4mz7B	80	417			206		22.9209	37.8	0	DGT		31.9888	31.0387	30.1921																								0			30.1921		30.1921
Q60710	Deoxynucleoside triphosphate triphosphohydrolase SAMHD1	Q60710.B99990002.pdb	Q60710wl.pdb	4mz7B	80	418			206		30.264	58.5	0	DGT		36.8166	35.6916	34.999																								0			34.999		34.999
Q60710	Deoxynucleoside triphosphate triphosphohydrolase SAMHD1	Q60710.B99990002.pdb	Q60710wl.pdb	4mz7B	80	433			206		20.4932	38.5	0	DGT		25.8589	24.5426	25.461																								0			25.461		25.461
Q60710	Deoxynucleoside triphosphate triphosphohydrolase SAMHD1	Q60710.B99990002.pdb	Q60710wl.pdb	4mz7B	80	467			565		9.35695	48.2	0	DGT		6.19969	7.98262	10.2794																								0			10.2794		10.2794
Q60710	Deoxynucleoside triphosphate triphosphohydrolase SAMHD1	Q60710.B99990002.pdb	Q60710wl.pdb	4mz7B	80	475			584		10.8477	35.5	0	DTP		23.3457	23.3387	25.8007																								0			25.8007		25.8007
Q60710	Deoxynucleoside triphosphate triphosphohydrolase SAMHD1	Q60710.B99990002.pdb	Q60710wl.pdb	4mz7B	80	478			584		19.0506	54.2	0	DGT		16.0487	16.4245	18.986																								0			18.986		18.986
Q60710	Deoxynucleoside triphosphate triphosphohydrolase SAMHD1	Q60710.B99990002.pdb	Q60710wl.pdb	4mz7B	80	481			584		18.9756	35.7	0	DGT		14.9507	14.0358	15.8941																								0			15.8941		15.8941
Q60710	Deoxynucleoside triphosphate triphosphohydrolase SAMHD1	Q60710.B99990002.pdb	Q60710wl.pdb	4mz7B	80	493			584		10.6122	19	0	DGT		26.7443	29.4934	29.8648																								0			29.8648		29.8648
Q60710	Deoxynucleoside triphosphate triphosphohydrolase SAMHD1	Q60710.B99990002.pdb	Q60710wl.pdb	4mz7B	80	495			584		15.5838	44.5	0	DGT		29.8816	32.6546	33.4134																								0			33.4134		33.4134
Q60710	Deoxynucleoside triphosphate triphosphohydrolase SAMHD1	Q60710.B99990002.pdb	Q60710wl.pdb	4mz7B	80	505			565		11.375	51.2	0	DGT		23.7189	25.7604	27.3101																								0			27.3101		27.3101
Q60710	Deoxynucleoside triphosphate triphosphohydrolase SAMHD1	Q60710.B99990002.pdb	Q60710wl.pdb	4mz7B	80	523			362		22.3215	30.3	0	DGT		15.0758	17.0117	19.4985																								0			19.4985		19.4985
Q60710	Deoxynucleoside triphosphate triphosphohydrolase SAMHD1	Q60710.B99990002.pdb	Q60710wl.pdb	4mz7B	80	534			533		10.4398	56.5	34.2	DGT		30.8126	32.9512	33.1853																								0			33.1853		33.1853
Q60710	Deoxynucleoside triphosphate triphosphohydrolase SAMHD1	Q60710.B99990002.pdb	Q60710wl.pdb	4mz7B	80	538			342		8.35447	31.2	0	DGT		32.0279	34.745	35.5507																								0			35.5507		35.5507
Q60710	Deoxynucleoside triphosphate triphosphohydrolase SAMHD1	Q60710.B99990002.pdb	Q60710wl.pdb	4mz7B	80	545			380		18.8975	13.7	5.2	DGT		20.5908	22.2229	24.5495																								0			24.5495		24.5495
Q60710	Deoxynucleoside triphosphate triphosphohydrolase SAMHD1	Q60710.B99990002.pdb	Q60710wl.pdb	4mz7B	80	566			565		9.58854	43.8	0	DGT		17.111	18.7492	19.5751																								0			19.5751		19.5751
Q60710	Deoxynucleoside triphosphate triphosphohydrolase SAMHD1	Q60710.B99990002.pdb	Q60710wl.pdb	4mz7B	80	567			565		6.43106	12.7	0	DGT		17.07	19.1044	21.1133																								0			21.1133		21.1133
Q60710	Deoxynucleoside triphosphate triphosphohydrolase SAMHD1	Q60710.B99990002.pdb	Q60710wl.pdb	4mz7B	80	568			462		7.31984	48.8	12.3	DGT		11.6595	12.241	14.7843																								0			14.7843		14.7843
Q60710	Deoxynucleoside triphosphate triphosphohydrolase SAMHD1	Q60710.B99990002.pdb	Q60710wl.pdb	4mz7B	80	571			565		10.6772	13.7	0	DGT		20.7569	22.9356	25.0575																								0			25.0575		25.0575
Q60710	Deoxynucleoside triphosphate triphosphohydrolase SAMHD1	Q60710.B99990002.pdb	Q60710wl.pdb	4mz7B	80	578			565		13.723	19.2	0	DGT		20.8932	23.5553	24.9201																								0			24.9201		24.9201
Q60710	Deoxynucleoside triphosphate triphosphohydrolase SAMHD1	Q60710.B99990002.pdb	Q60710wl.pdb	4mz7B	80	591			584		10.0507	5.8	0	DGT		21.3903	22.2526	24.7289																								0			24.7289		24.7289
Q60710	Deoxynucleoside triphosphate triphosphohydrolase SAMHD1	Q60710.B99990002.pdb	Q60710wl.pdb	4mz7B	80	610			584		12.9971	41.7	0	DGT		31.941	33.356	34.6445																								0			34.6445		34.6445
Q60710	Deoxynucleoside triphosphate triphosphohydrolase SAMHD1	Q60710.B99990002.pdb	Q60710wl.pdb	4mz7B	80	620			584		13.4281	55	0	DTP		22.936	22.7746	25.2018																								0			25.2018		25.2018
Q60710	Deoxynucleoside triphosphate triphosphohydrolase SAMHD1	Q60710.B99990002.pdb	Q60710wl.pdb	4mz7B	80	622			624		11.7119	58.7	58.7	DTP		23.5045	23.0921	25.0485																								0			25.0485		25.0485
Q60710	Deoxynucleoside triphosphate triphosphohydrolase SAMHD1	Q60710.B99990002.pdb	Q60710wl.pdb	4mz7B	80	626			624		8.67338	59.3	58.7	DTP		41.4651	41.0159	42.6492																								0			42.6492		42.6492
P00375	Dihydrofolate reductase	P00375.B99990002.pdb	P00375wl.pdb	3d80A	100	174	x	0.000609013	7		26.6624	27.5	0.2	NDP		23.431	23.8426	25.7605																							0.000609013			25.7605			25.7605		1
P00375	Dihydrofolate reductase	P00375.B99990002.pdb	P00375wl.pdb	3d80A	100	64	x	0.000361572	7		28.392	59	0.2	NDP		22.6104	21.6638	22.3145																							0.000361572			22.3145			22.3145		1
P00375	Dihydrofolate reductase	P00375.B99990002.pdb	P00375wl.pdb	3d80A	100	33	x	0.000319453	7		24.1393	54.2	0.2	NDP		26.0648	25.2591	27.1813																							0.000319453			27.1813			27.1813		1
P00375	Dihydrofolate reductase	P00375.B99990002.pdb	P00375wl.pdb	3d80A	100	179	x	0.000138795	7		19.3859	49	0.2	NDP		25.3907	26.3449	28.9516																							0.000138795			28.9516			28.9516		1
P00375	Dihydrofolate reductase	P00375.B99990002.pdb	P00375wl.pdb	3d80A	100	92	x	9.06164e-05	7		20.0327	36.2	0.2	NDP		20.3841	18.4284	17.1155																							9.06164e-05			17.1155			17.1155		1
P00375	Dihydrofolate reductase	P00375.B99990002.pdb	P00375wl.pdb	3d80A	100	19			7		24.2646	30.2	0.2	NDP		13.8322	16.1764	17.2846																								0			17.2846		17.2846
P00375	Dihydrofolate reductase	P00375.B99990002.pdb	P00375wl.pdb	3d80A	100	47			7		21.5855	17.7	0.2	NDP		31.3788	29.1286	29.9549																								0			29.9549		29.9549
P00375	Dihydrofolate reductase	P00375.B99990002.pdb	P00375wl.pdb	3d80A	100	56			7		15.054	27.8	0.2	NDP		4.89615	3.52246	1.38781																								0			1.38781		1.38781
P00375	Dihydrofolate reductase	P00375.B99990002.pdb	P00375wl.pdb	3d80A	100	69			7		24.6235	50.2	0.2	NDP		24.4503	22.2148	22.669																								0			22.669		22.669
P00375	Dihydrofolate reductase	P00375.B99990002.pdb	P00375wl.pdb	3d80A	100	81			7		26.0233	40.3	0.2	NDP		19.2731	17.5527	15.0979																								0			15.0979		15.0979
P00375	Dihydrofolate reductase	P00375.B99990002.pdb	P00375wl.pdb	3d80A	100	109			7		24.9634	40	0.2	NDP		30.9351	28.2791	28.3115																								0			28.3115		28.3115
P00375	Dihydrofolate reductase	P00375.B99990002.pdb	P00375wl.pdb	3d80A	100	156			7		13.297	49.8	0.2	NDP		21.7512	22.2856	23.7813																								0			23.7813		23.7813
P00375	Dihydrofolate reductase	P00375.B99990002.pdb	P00375wl.pdb	3d80A	100	158			7		19.369	58.2	0.2	NDP		31.64	31.7189	33.9001																								0			33.9001		33.9001
P00375	Dihydrofolate reductase	P00375.B99990002.pdb	P00375wl.pdb	3d80A	100	177			7		28.3056	46.2	0.2	NDP		29.0431	30.2623	32.7184																								0			32.7184		32.7184
P00375	Dihydrofolate reductase	P00375.B99990002.pdb	P00375wl.pdb	3d80A	100	185			7		10.3108	17	0.2	NDP		21.2407	21.0634	22.4719																								0			22.4719		22.4719
P00375	Dihydrofolate reductase	P00375.B99990002.pdb	P00375wl.pdb	3d80A	100	186			7		14.5345	40	0.2	NDP		28.2998	27.5403	29.3041																								0			29.3041		29.3041
O08749	Dihydrolipoyl dehydrogenase, mitochondrial	O08749.B99990005.pdb	O08749wl.pdb	1zmdA	95	143	x	0.00472293	69		16.6052	39.7	0	FAD		24.3283	24.4583	25.708																						0.00472293			25.708				25.708	1
O08749	Dihydrolipoyl dehydrogenase, mitochondrial	O08749.B99990005.pdb	O08749wl.pdb	1zmdA	95	104	x	0.00432881	306		30.3468	53.7	0	NAI		34.1805	34.6104	34.5161																						0.00432881			34.5161				34.5161	1
O08749	Dihydrolipoyl dehydrogenase, mitochondrial	O08749.B99990005.pdb	O08749wl.pdb	1zmdA	95	132	x	0.00369136	80		18.7596	51.2	12.7	FAD		22.913	21.0053	23.055																							0.00369136			23.055			23.055		1
O08749	Dihydrolipoyl dehydrogenase, mitochondrial	O08749.B99990005.pdb	O08749wl.pdb	1zmdA	95	334	x	0.0034462	373		20.3483	41.3	0	NAI		18.2553	16.8075	17.4865																							0.0034462			17.4865			17.4865		1
O08749	Dihydrolipoyl dehydrogenase, mitochondrial	O08749.B99990005.pdb	O08749wl.pdb	1zmdA	95	122	x	0.00296599	80		25.2047	35.2	12.7	FAD		31.2292	29.7173	30.7118																							0.00296599			30.7118			30.7118		1
O08749	Dihydrolipoyl dehydrogenase, mitochondrial	O08749.B99990005.pdb	O08749wl.pdb	1zmdA	95	420	x	0.0027238	477		14.0752	46.8	0	NAI		28.1901	26.1793	26.9037																							0.0027238			26.9037			26.9037		1
O08749	Dihydrolipoyl dehydrogenase, mitochondrial	O08749.B99990005.pdb	O08749wl.pdb	1zmdA	95	410	x	0.00256371	477		16.5446	48.8	0	NAI		28.5129	25.7966	26.403																							0.00256371			26.403			26.403		1
O08749	Dihydrolipoyl dehydrogenase, mitochondrial	O08749.B99990005.pdb	O08749wl.pdb	1zmdA	95	66	x	0.00244911	69		16.0578	43.2	0	FAD		25.8299	26.513	28.36																							0.00244911			28.36			28.36		1
O08749	Dihydrolipoyl dehydrogenase, mitochondrial	O08749.B99990005.pdb	O08749wl.pdb	1zmdA	95	505	x	0.00167756	477		14.2188	48.7	0	NAI		40.5189	38.5007	39.6354																							0.00167756			39.6354			39.6354		1
O08749	Dihydrolipoyl dehydrogenase, mitochondrial	O08749.B99990005.pdb	O08749wl.pdb	1zmdA	95	346	x	0.00116341	373		16.3655	58.7	0	FAD		23.9135	25.4449	25.1603																							0.00116341			25.1603			25.1603		1
O08749	Dihydrolipoyl dehydrogenase, mitochondrial	O08749.B99990005.pdb	O08749wl.pdb	1zmdA	95	155	x	0.000387298	69		19.2861	52	0	FAD		22.7512	21.834	24.909																							0.000387298			24.909			24.909		1
O08749	Dihydrolipoyl dehydrogenase, mitochondrial	O08749.B99990005.pdb	O08749wl.pdb	1zmdA	95	13			69		76.7226	59.3	0	FAD		85.6541	83.794	87.4042																								0			87.4042		87.4042
O08749	Dihydrolipoyl dehydrogenase, mitochondrial	O08749.B99990005.pdb	O08749wl.pdb	1zmdA	95	14			69		74.6378	54.2	0	FAD		82.8451	80.7503	84.5617																								0			84.5617		84.5617
O08749	Dihydrolipoyl dehydrogenase, mitochondrial	O08749.B99990005.pdb	O08749wl.pdb	1zmdA	95	59			373		12.641	49.2	0	FAD		18.0409	20.4723	19.0927																								0			19.0927		19.0927
O08749	Dihydrolipoyl dehydrogenase, mitochondrial	O08749.B99990005.pdb	O08749wl.pdb	1zmdA	95	72			69		13.7251	38.5	0	FAD		12.7827	10.2303	14.0012																								0			14.0012		14.0012
O08749	Dihydrolipoyl dehydrogenase, mitochondrial	O08749.B99990005.pdb	O08749wl.pdb	1zmdA	95	89			85		6.12962	10	24.7	FAD		10.4535	11.9372	12.132																								0			12.132		12.132
O08749	Dihydrolipoyl dehydrogenase, mitochondrial	O08749.B99990005.pdb	O08749wl.pdb	1zmdA	95	127			85		13.4482	18.2	24.7	FAD		18.1791	16.8095	17.9698																								0			17.9698		17.9698
O08749	Dihydrolipoyl dehydrogenase, mitochondrial	O08749.B99990005.pdb	O08749wl.pdb	1zmdA	95	146			69		16.8365	53.8	0	FAD		26.3825	27.0079	28.3755																								0			28.3755		28.3755
O08749	Dihydrolipoyl dehydrogenase, mitochondrial	O08749.B99990005.pdb	O08749wl.pdb	1zmdA	95	159			373		17.1582	21.2	0	FAD		23.7574	24.4578	25.8508																								0			25.8508		25.8508
O08749	Dihydrolipoyl dehydrogenase, mitochondrial	O08749.B99990005.pdb	O08749wl.pdb	1zmdA	95	166			69		14.3669	57.2	0	FAD		23.149	21.6462	25.2698																								0			25.2698		25.2698
O08749	Dihydrolipoyl dehydrogenase, mitochondrial	O08749.B99990005.pdb	O08749wl.pdb	1zmdA	95	177			373		14.1162	46.7	0	FAD		25.0058	26.6673	27.3266																								0			27.3266		27.3266
O08749	Dihydrolipoyl dehydrogenase, mitochondrial	O08749.B99990005.pdb	O08749wl.pdb	1zmdA	95	210			306		19.4663	58.8	0	NAI		25.6323	26.2134	27.8666																								0			27.8666		27.8666
O08749	Dihydrolipoyl dehydrogenase, mitochondrial	O08749.B99990005.pdb	O08749wl.pdb	1zmdA	95	211			306		19.1734	39	0	NAI		26.8823	29.3124	28.8512																								0			28.8512		28.8512
O08749	Dihydrolipoyl dehydrogenase, mitochondrial	O08749.B99990005.pdb	O08749wl.pdb	1zmdA	95	215			306		8.38909	54.7	0	NAI		23.0554	23.7314	21.7751																								0			21.7751		21.7751
O08749	Dihydrolipoyl dehydrogenase, mitochondrial	O08749.B99990005.pdb	O08749wl.pdb	1zmdA	95	259			312		22.4752	59.2	0	NAI		22.7296	20.6766	20.1926																								0			20.1926		20.1926
O08749	Dihydrolipoyl dehydrogenase, mitochondrial	O08749.B99990005.pdb	O08749wl.pdb	1zmdA	95	271			306		12.8525	14.2	0	NAI		21.6803	22.1061	20.7516																								0			20.7516		20.7516
O08749	Dihydrolipoyl dehydrogenase, mitochondrial	O08749.B99990005.pdb	O08749wl.pdb	1zmdA	95	273			306		8.69259	5.8	0	NAI		19.1703	19.2566	16.9924																								0			16.9924		16.9924
O08749	Dihydrolipoyl dehydrogenase, mitochondrial	O08749.B99990005.pdb	O08749wl.pdb	1zmdA	95	277			306		16.4079	14	0	NAI		19.3611	18.7317	16.1694																								0			16.1694		16.1694
O08749	Dihydrolipoyl dehydrogenase, mitochondrial	O08749.B99990005.pdb	O08749wl.pdb	1zmdA	95	283			306		11.3901	29.8	0	NAI		21.1774	22.8856	20.93																								0			20.93		20.93
O08749	Dihydrolipoyl dehydrogenase, mitochondrial	O08749.B99990005.pdb	O08749wl.pdb	1zmdA	95	284			306		10.6853	45.2	0	NAI		28.2964	29.413	27.1221																								0			27.1221		27.1221
O08749	Dihydrolipoyl dehydrogenase, mitochondrial	O08749.B99990005.pdb	O08749wl.pdb	1zmdA	95	288			306		9.93887	31	0	NAI		26.7116	28.4704	26.7269																								0			26.7269		26.7269
O08749	Dihydrolipoyl dehydrogenase, mitochondrial	O08749.B99990005.pdb	O08749wl.pdb	1zmdA	95	300			306		19.1807	51	0	NAI		25.2423	24.1578	21.9025																								0			21.9025		21.9025
O08749	Dihydrolipoyl dehydrogenase, mitochondrial	O08749.B99990005.pdb	O08749wl.pdb	1zmdA	95	404			388		12.4154	22.7	33.2	NAI		24.5025	22.1722	23.9019																								0			23.9019		23.9019
O08749	Dihydrolipoyl dehydrogenase, mitochondrial	O08749.B99990005.pdb	O08749wl.pdb	1zmdA	95	430			484	x	21.2432	38.7	54.2	NAI		35.7092	35.3129	36.2395																								0			36.2395		36.2395
O08749	Dihydrolipoyl dehydrogenase, mitochondrial	O08749.B99990005.pdb	O08749wl.pdb	1zmdA	95	445			477		11.9732	43	0	NAI		35.6226	33.1567	34.2472																								0			34.2472		34.2472
Q8BVI4	Dihydropteridine reductase	Q8BVI4.B99990004.pdb	Q8BVI4wl.pdb	1dhrA	98	99	x	0.00149931	101		11.1855	46.2	6.5	NAD		23.9653	21.9599	21.8284																							0.00149931			21.8284			21.8284		1
Q8BVI4	Dihydropteridine reductase	Q8BVI4.B99990004.pdb	Q8BVI4wl.pdb	1dhrA	98	121	x	0.000824239	82		16.478	14.5	2.5	NAD		26.3151	25.9293	23.3616																							0.000824239			23.3616			23.3616		1
Q8BVI4	Dihydropteridine reductase	Q8BVI4.B99990004.pdb	Q8BVI4wl.pdb	1dhrA	98	70	x	0.000395226	82		20.8634	22.8	2.5	NAD		28.5752	27.2912	24.7251																							0.000395226			24.7251			24.7251		1
Q8BVI4	Dihydropteridine reductase	Q8BVI4.B99990004.pdb	Q8BVI4wl.pdb	1dhrA	98	233	x	0.000218453	23		22.6175	37	0	NAD		22.4501	25.2162	26.7468																							0.000218453			26.7468			26.7468		1
Q8BVI4	Dihydropteridine reductase	Q8BVI4.B99990004.pdb	Q8BVI4wl.pdb	1dhrA	98	135	x	0.000154293	158		17.0191	31.5	0	NAD		18.0639	20.4752	21.5509																							0.000154293			21.5509			21.5509		1
Q8BVI4	Dihydropteridine reductase	Q8BVI4.B99990004.pdb	Q8BVI4wl.pdb	1dhrA	98	124	x	8.82025e-05	23		18.0391	45.2	0	NAD		26.5391	27.6076	26.0631																							8.82025e-05			26.0631			26.0631		1
Q8BVI4	Dihydropteridine reductase	Q8BVI4.B99990004.pdb	Q8BVI4wl.pdb	1dhrA	98	52			82		20.4527	39.3	2.5	NAD		25.209	22.943	20.6919																								0			20.6919		20.6919
Q8BVI4	Dihydropteridine reductase	Q8BVI4.B99990004.pdb	Q8BVI4wl.pdb	1dhrA	98	76			82		22.0809	32.7	2.5	NAD		30.4739	30.9799	28.9171																								0			28.9171		28.9171
Q8BVI4	Dihydropteridine reductase	Q8BVI4.B99990004.pdb	Q8BVI4wl.pdb	1dhrA	98	93			101		15.4675	58.8	6.5	NAD		28.8482	28.5236	29.3151																								0			29.3151		29.3151
Q8BVI4	Dihydropteridine reductase	Q8BVI4.B99990004.pdb	Q8BVI4wl.pdb	1dhrA	98	95			101		13.2025	45.3	6.5	NAD		26.6611	25.5066	26.1586																								0			26.1586		26.1586
Q8BVI4	Dihydropteridine reductase	Q8BVI4.B99990004.pdb	Q8BVI4wl.pdb	1dhrA	98	106			101		12.0233	25.2	6.5	NAD		19.0587	16.8944	15.2323																								0			15.2323		15.2323
Q8BVI4	Dihydropteridine reductase	Q8BVI4.B99990004.pdb	Q8BVI4wl.pdb	1dhrA	98	151			82		9.81764	10.3	2.5	NAD		8.50041	9.27337	9.12706																								0			9.12706		9.12706
Q8BVI4	Dihydropteridine reductase	Q8BVI4.B99990004.pdb	Q8BVI4wl.pdb	1dhrA	98	164			158		16.3616	58.8	0	NAD		34.159	35.584	34.0082																								0			34.0082		34.0082
Q8BVI4	Dihydropteridine reductase	Q8BVI4.B99990004.pdb	Q8BVI4wl.pdb	1dhrA	98	189			23		18.3161	18.5	0	NAD		11.7549	10.9934	13.3848																								0			13.3848		13.3848
Q8BVI4	Dihydropteridine reductase	Q8BVI4.B99990004.pdb	Q8BVI4wl.pdb	1dhrA	98	217			158		20.0883	54.8	0	NAD		26.7366	29.3646	29.4393																								0			29.4393		29.4393
Q8CHR6	Dihydropyrimidine dehydrogenase [NADP(+)]	Q8CHR6.B99990002.pdb	Q8CHR6wl.pdb	1gteA	89	384	x	0.0288727	49		5.11165	15.2	37.5	FAD		30.1651	31.0522	27.6789																						0.0288727			27.6789				27.6789	1
Q8CHR6	Dihydropyrimidine dehydrogenase [NADP(+)]	Q8CHR6.B99990002.pdb	Q8CHR6wl.pdb	1gteA	89	381	x	0.000104202	385		12.0197	47	0.5	FAD		28.6115	28.7369	25.9662																							0.000104202			25.9662			25.9662		1
Q8CHR6	Dihydropyrimidine dehydrogenase [NADP(+)]	Q8CHR6.B99990002.pdb	Q8CHR6wl.pdb	1gteA	89	455	x	0.000102206	202		23.218	54.8	0	FAD		25.0395	26.3823	26.4297																							0.000102206			26.4297			26.4297		1
Q8CHR6	Dihydropyrimidine dehydrogenase [NADP(+)]	Q8CHR6.B99990002.pdb	Q8CHR6wl.pdb	1gteA	89	34			956		23.241	41.2	9.3	FAD		16.0986	18.9168	15.4904																								0			15.4904		15.4904
Q8CHR6	Dihydropyrimidine dehydrogenase [NADP(+)]	Q8CHR6.B99990002.pdb	Q8CHR6wl.pdb	1gteA	89	35			49		19.3911	27	37.5	FAD		13.9029	16.4614	12.7515																								0			12.7515		12.7515
Q8CHR6	Dihydropyrimidine dehydrogenase [NADP(+)]	Q8CHR6.B99990002.pdb	Q8CHR6wl.pdb	1gteA	89	38			49		13.5534	56.5	37.5	FAD		18.0909	19.846	15.9676																								0			15.9676		15.9676
Q8CHR6	Dihydropyrimidine dehydrogenase [NADP(+)]	Q8CHR6.B99990002.pdb	Q8CHR6wl.pdb	1gteA	89	39			49		7.93514	52.5	37.5	FAD		25.4893	27.3387	23.5877																								0			23.5877		23.5877
Q8CHR6	Dihydropyrimidine dehydrogenase [NADP(+)]	Q8CHR6.B99990002.pdb	Q8CHR6wl.pdb	1gteA	89	42			49		9.89748	16.7	37.5	FAD		22.6812	24.1502	20.386																								0			20.386		20.386
Q8CHR6	Dihydropyrimidine dehydrogenase [NADP(+)]	Q8CHR6.B99990002.pdb	Q8CHR6wl.pdb	1gteA	89	47			49		12.9708	59.2	37.5	FAD		18.5149	18.9032	15.9923																								0			15.9923		15.9923
Q8CHR6	Dihydropyrimidine dehydrogenase [NADP(+)]	Q8CHR6.B99990002.pdb	Q8CHR6wl.pdb	1gteA	89	54			52		10.213	24.7	8.8	FAD		33.2335	30.9429	31.7123																								0			31.7123		31.7123
Q8CHR6	Dihydropyrimidine dehydrogenase [NADP(+)]	Q8CHR6.B99990002.pdb	Q8CHR6wl.pdb	1gteA	89	89			87		9.42583	29.7	10	FAD		27.5839	30.1346	26.436																								0			26.436		26.436
Q8CHR6	Dihydropyrimidine dehydrogenase [NADP(+)]	Q8CHR6.B99990002.pdb	Q8CHR6wl.pdb	1gteA	89	107			996		13.7691	21.7	5.3	FAD		36.5772	37.2089	35.6263																								0			35.6263		35.6263
Q8CHR6	Dihydropyrimidine dehydrogenase [NADP(+)]	Q8CHR6.B99990002.pdb	Q8CHR6wl.pdb	1gteA	89	114			831		10.5249	19.8	11.5	FAD		26.3703	28.1835	26.6903																								0			26.6903		26.6903
Q8CHR6	Dihydropyrimidine dehydrogenase [NADP(+)]	Q8CHR6.B99990002.pdb	Q8CHR6wl.pdb	1gteA	89	164			904	x	9.8659	23.8	53.2	FAD		21.7063	21.1212	21.5236																								0			21.5236		21.5236
Q8CHR6	Dihydropyrimidine dehydrogenase [NADP(+)]	Q8CHR6.B99990002.pdb	Q8CHR6wl.pdb	1gteA	89	189			202		16.3839	30.2	0	FAD		23.7365	24.2262	26.3621																								0			26.3621		26.3621
Q8CHR6	Dihydropyrimidine dehydrogenase [NADP(+)]	Q8CHR6.B99990002.pdb	Q8CHR6wl.pdb	1gteA	89	219			257		10.8237	56.8	13.2	FAD		17.0016	14.7429	18.5683																								0			18.5683		18.5683
Q8CHR6	Dihydropyrimidine dehydrogenase [NADP(+)]	Q8CHR6.B99990002.pdb	Q8CHR6wl.pdb	1gteA	89	249			257		8.37258	40.2	13.2	FAD		17.8702	17.0793	19.3727																								0			19.3727		19.3727
Q8CHR6	Dihydropyrimidine dehydrogenase [NADP(+)]	Q8CHR6.B99990002.pdb	Q8CHR6wl.pdb	1gteA	89	254			257		14.3535	26.3	13.2	FAD		22.0396	22.3632	24.4043																								0			24.4043		24.4043
Q8CHR6	Dihydropyrimidine dehydrogenase [NADP(+)]	Q8CHR6.B99990002.pdb	Q8CHR6wl.pdb	1gteA	89	259			257		9.80609	51.5	13.2	FAD		21.0947	19.7752	23.384																								0			23.384		23.384
Q8CHR6	Dihydropyrimidine dehydrogenase [NADP(+)]	Q8CHR6.B99990002.pdb	Q8CHR6wl.pdb	1gteA	89	272			202		19.2277	46.8	0	FAD		25.7844	27.0268	28.0806																								0			28.0806		28.0806
Q8CHR6	Dihydropyrimidine dehydrogenase [NADP(+)]	Q8CHR6.B99990002.pdb	Q8CHR6wl.pdb	1gteA	89	289			347		14.0733	15	0	FAD		15.4232	14.8239	14.3879																								0			14.3879		14.3879
Q8CHR6	Dihydropyrimidine dehydrogenase [NADP(+)]	Q8CHR6.B99990002.pdb	Q8CHR6wl.pdb	1gteA	89	290			347		17.9583	45	0	FAD		22.8137	21.0585	22.6776																								0			22.6776		22.6776
Q8CHR6	Dihydropyrimidine dehydrogenase [NADP(+)]	Q8CHR6.B99990002.pdb	Q8CHR6wl.pdb	1gteA	89	315			322		3.70703	12.2	8.8	FAD		16.2608	13.345	16.6724																								0			16.6724		16.6724
Q8CHR6	Dihydropyrimidine dehydrogenase [NADP(+)]	Q8CHR6.B99990002.pdb	Q8CHR6wl.pdb	1gteA	89	365			347		19.3447	51.3	0	FAD		24.6078	24.7629	22.5844																								0			22.5844		22.5844
Q8CHR6	Dihydropyrimidine dehydrogenase [NADP(+)]	Q8CHR6.B99990002.pdb	Q8CHR6wl.pdb	1gteA	89	395			347		23.8008	34.2	0	FAD		36.4975	34.9651	35.1537																								0			35.1537		35.1537
Q8CHR6	Dihydropyrimidine dehydrogenase [NADP(+)]	Q8CHR6.B99990002.pdb	Q8CHR6wl.pdb	1gteA	89	399			354		25.7306	49	0	FAD		42.8471	40.4269	41.719																								0			41.719		41.719
Q8CHR6	Dihydropyrimidine dehydrogenase [NADP(+)]	Q8CHR6.B99990002.pdb	Q8CHR6wl.pdb	1gteA	89	402			354		17.7815	40.3	0	FAD		37.6192	34.8552	36.7451																								0			36.7451		36.7451
Q8CHR6	Dihydropyrimidine dehydrogenase [NADP(+)]	Q8CHR6.B99990002.pdb	Q8CHR6wl.pdb	1gteA	89	430			385		20.7931	17.7	0.5	FAD		40.1309	38.0608	38.4783																								0			38.4783		38.4783
Q8CHR6	Dihydropyrimidine dehydrogenase [NADP(+)]	Q8CHR6.B99990002.pdb	Q8CHR6wl.pdb	1gteA	89	446			257		17.768	44.3	13.2	FAD		20.3926	18.7901	22.0036																								0			22.0036		22.0036
Q8CHR6	Dihydropyrimidine dehydrogenase [NADP(+)]	Q8CHR6.B99990002.pdb	Q8CHR6wl.pdb	1gteA	89	448			347		22.8493	34.5	0	FAD		17.5006	17.177	18.2069																								0			18.2069		18.2069
Q8CHR6	Dihydropyrimidine dehydrogenase [NADP(+)]	Q8CHR6.B99990002.pdb	Q8CHR6wl.pdb	1gteA	89	497			91		8.44405	5.8	14.5	FAD		16.6353	19.2144	16.7265																								0			16.7265		16.7265
Q8CHR6	Dihydropyrimidine dehydrogenase [NADP(+)]	Q8CHR6.B99990002.pdb	Q8CHR6wl.pdb	1gteA	89	505			202		16.345	45.8	0	FAD		26.3737	29.0934	27.7566																								0			27.7566		27.7566
Q8CHR6	Dihydropyrimidine dehydrogenase [NADP(+)]	Q8CHR6.B99990002.pdb	Q8CHR6wl.pdb	1gteA	89	574			816		8.0873	10	7.8	FAD		53.6522	55.8235	52.8924																								0			52.8924		52.8924
Q8CHR6	Dihydropyrimidine dehydrogenase [NADP(+)]	Q8CHR6.B99990002.pdb	Q8CHR6wl.pdb	1gteA	89	580			643		6.67388	25	0	FAD		72.615	74.8348	72.1331																								0			72.1331		72.1331
Q8CHR6	Dihydropyrimidine dehydrogenase [NADP(+)]	Q8CHR6.B99990002.pdb	Q8CHR6wl.pdb	1gteA	89	616			622		14.0046	21.7	0.3	FAD		53.051	55.5017	52.4501																								0			52.4501		52.4501
Q8CHR6	Dihydropyrimidine dehydrogenase [NADP(+)]	Q8CHR6.B99990002.pdb	Q8CHR6wl.pdb	1gteA	89	647			695		13.5429	45.3	0.7	FAD		76.9928	78.9798	76.85																								0			76.85		76.85
Q8CHR6	Dihydropyrimidine dehydrogenase [NADP(+)]	Q8CHR6.B99990002.pdb	Q8CHR6wl.pdb	1gteA	89	655			643		12.0731	39.2	0	FAD		72.2056	74.3955	72.2265																								0			72.2265		72.2265
Q8CHR6	Dihydropyrimidine dehydrogenase [NADP(+)]	Q8CHR6.B99990002.pdb	Q8CHR6wl.pdb	1gteA	89	709			816		8.36707	11	7.8	FAD		54.134	55.9846	53.5092																								0			53.5092		53.5092
Q8CHR6	Dihydropyrimidine dehydrogenase [NADP(+)]	Q8CHR6.B99990002.pdb	Q8CHR6wl.pdb	1gteA	89	725			695		12.6929	31	0.7	FAD		64.5844	65.9175	64.5249																								0			64.5249		64.5249
Q8CHR6	Dihydropyrimidine dehydrogenase [NADP(+)]	Q8CHR6.B99990002.pdb	Q8CHR6wl.pdb	1gteA	89	745			816		21.5707	54	7.8	FAD		43.6999	44.1144	42.8422																								0			42.8422		42.8422
Q8CHR6	Dihydropyrimidine dehydrogenase [NADP(+)]	Q8CHR6.B99990002.pdb	Q8CHR6wl.pdb	1gteA	89	835			831		6.42798	15.3	11.5	FAD		36.0643	37.6523	36.4295																								0			36.4295		36.4295
Q8CHR6	Dihydropyrimidine dehydrogenase [NADP(+)]	Q8CHR6.B99990002.pdb	Q8CHR6wl.pdb	1gteA	89	841			831		17.7424	35.3	11.5	FAD		41.9927	42.6455	41.8558																								0			41.8558		41.8558
Q8CHR6	Dihydropyrimidine dehydrogenase [NADP(+)]	Q8CHR6.B99990002.pdb	Q8CHR6wl.pdb	1gteA	89	861			956		12.2344	49.2	9.3	FAD		34.1162	33.9847	31.9742																								0			31.9742		31.9742
Q8CHR6	Dihydropyrimidine dehydrogenase [NADP(+)]	Q8CHR6.B99990002.pdb	Q8CHR6wl.pdb	1gteA	89	863			52		15.0874	13.8	8.8	FAD		25.9077	25.2367	24.0556																								0			24.0556		24.0556
Q8CHR6	Dihydropyrimidine dehydrogenase [NADP(+)]	Q8CHR6.B99990002.pdb	Q8CHR6wl.pdb	1gteA	89	875			953		13.3557	56	9.7	FAD		41.8587	44.3771	40.515																								0			40.515		40.515
Q8CHR6	Dihydropyrimidine dehydrogenase [NADP(+)]	Q8CHR6.B99990002.pdb	Q8CHR6wl.pdb	1gteA	89	887			52		10.4064	46	8.8	FAD		33.2119	31.9943	31.2816																								0			31.2816		31.2816
Q8CHR6	Dihydropyrimidine dehydrogenase [NADP(+)]	Q8CHR6.B99990002.pdb	Q8CHR6wl.pdb	1gteA	89	888			49		15.5882	47.2	37.5	FAD		41.3533	41.6441	39.4549																								0			39.4549		39.4549
Q8CHR6	Dihydropyrimidine dehydrogenase [NADP(+)]	Q8CHR6.B99990002.pdb	Q8CHR6wl.pdb	1gteA	89	894			52		14.2336	9	8.8	FAD		29.2143	27.496	27.8885																								0			27.8885		27.8885
Q8CHR6	Dihydropyrimidine dehydrogenase [NADP(+)]	Q8CHR6.B99990002.pdb	Q8CHR6wl.pdb	1gteA	89	898			354		9.3167	22.2	0	FAD		31.2146	28.6646	30.2022																								0			30.2022		30.2022
Q8CHR6	Dihydropyrimidine dehydrogenase [NADP(+)]	Q8CHR6.B99990002.pdb	Q8CHR6wl.pdb	1gteA	89	910			904	x	11.6934	53.7	53.2	FAD		28.3889	27.9645	29.5924																								0			29.5924		29.5924
Q8CHR6	Dihydropyrimidine dehydrogenase [NADP(+)]	Q8CHR6.B99990002.pdb	Q8CHR6wl.pdb	1gteA	89	916			831		21.865	35.2	11.5	FAD		42.4327	42.8206	42.7037																								0			42.7037		42.7037
Q8CHR6	Dihydropyrimidine dehydrogenase [NADP(+)]	Q8CHR6.B99990002.pdb	Q8CHR6wl.pdb	1gteA	89	922			831		17.601	34.3	11.5	FAD		48.4901	49.7163	48.9628																								0			48.9628		48.9628
Q8CHR6	Dihydropyrimidine dehydrogenase [NADP(+)]	Q8CHR6.B99990002.pdb	Q8CHR6wl.pdb	1gteA	89	927			831		23.549	51.2	11.5	FAD		51.0705	51.7335	51.1254																								0			51.1254		51.1254
Q8CHR6	Dihydropyrimidine dehydrogenase [NADP(+)]	Q8CHR6.B99990002.pdb	Q8CHR6wl.pdb	1gteA	89	958			956		6.05352	35.5	9.3	FAD		37.7459	39.4501	36.2321																								0			36.2321		36.2321
Q8CHR6	Dihydropyrimidine dehydrogenase [NADP(+)]	Q8CHR6.B99990002.pdb	Q8CHR6wl.pdb	1gteA	89	1014			986		8.08119	12.7	14.5	FAD		51.9153	54.4146	51.1171																								0			51.1171		51.1171
Q8CHR6	Dihydropyrimidine dehydrogenase [NADP(+)]	Q8CHR6.B99990002.pdb	Q8CHR6wl.pdb	1gteA	89	1022			1025		4.95491	11.2	65.5	FAD		55.6219	57.5355	55.1566																								0			55.1566		55.1566
Q9DBT9	Dimethylglycine dehydrogenase, mitochondrial	Q9DBT9.B99990002.pdb	Q9DBT9wl.pdb	4pabA	95	516	x	0.00314059	475		21.242	58.7	0	FAD		56.0521	58.2038	54.8199																							0.00314059			54.8199			54.8199		1
Q9DBT9	Dimethylglycine dehydrogenase, mitochondrial	Q9DBT9.B99990002.pdb	Q9DBT9wl.pdb	4pabA	95	107	x	0.00264478	52	x	19.1396	27.2	1.3	FAD		23.2057	25.4577	22.4903																							0.00264478			22.4903			22.4903		1
Q9DBT9	Dimethylglycine dehydrogenase, mitochondrial	Q9DBT9.B99990002.pdb	Q9DBT9wl.pdb	4pabA	95	469	x	0.00252376	475		12.8417	51.2	0	FAD		43.3812	44.2264	42.3813																							0.00252376			42.3813			42.3813		1
Q9DBT9	Dimethylglycine dehydrogenase, mitochondrial	Q9DBT9.B99990002.pdb	Q9DBT9wl.pdb	4pabA	95	161	x	0.00249262	52	x	28.3331	10.5	1.3	FAD		32.389	33.8765	30.4677																							0.00249262			30.4677			30.4677		1
Q9DBT9	Dimethylglycine dehydrogenase, mitochondrial	Q9DBT9.B99990002.pdb	Q9DBT9wl.pdb	4pabA	95	353	x	0.00237257	52	x	35.8065	36.8	1.3	FAD		37.9729	37.8887	35.4577																							0.00237257			35.4577			35.4577		1
Q9DBT9	Dimethylglycine dehydrogenase, mitochondrial	Q9DBT9.B99990002.pdb	Q9DBT9wl.pdb	4pabA	95	275	x	0.00215867	52	x	29.4879	48.8	1.3	FAD		34.9113	34.5543	33.3636																							0.00215867			33.3636			33.3636		1
Q9DBT9	Dimethylglycine dehydrogenase, mitochondrial	Q9DBT9.B99990002.pdb	Q9DBT9wl.pdb	4pabA	95	554	x	0.00206295	726		30.6786	53.7	2	FAD		52.9838	55.312	53.8028																							0.00206295			53.8028			53.8028		1
Q9DBT9	Dimethylglycine dehydrogenase, mitochondrial	Q9DBT9.B99990002.pdb	Q9DBT9wl.pdb	4pabA	95	216	x	0.00115045	52	x	30.5006	52.7	1.3	FAD		25.3522	24.6647	27.466																							0.00115045			27.466			27.466		1
Q9DBT9	Dimethylglycine dehydrogenase, mitochondrial	Q9DBT9.B99990002.pdb	Q9DBT9wl.pdb	4pabA	95	250	x	0.00104922	52	x	25.4597	22.5	1.3	FAD		18.9893	18.4246	19.7312																							0.00104922			19.7312			19.7312		1
Q9DBT9	Dimethylglycine dehydrogenase, mitochondrial	Q9DBT9.B99990002.pdb	Q9DBT9wl.pdb	4pabA	95	648	x	0.000923215	767		27.3146	43.2	3.2	FAD		55.8273	58.2414	56.0845																							0.000923215			56.0845			56.0845		1
Q9DBT9	Dimethylglycine dehydrogenase, mitochondrial	Q9DBT9.B99990002.pdb	Q9DBT9wl.pdb	4pabA	95	312	x	0.000886831	52	x	27.8233	30.8	1.3	FAD		25.0028	24.029	23.0752																							0.000886831			23.0752			23.0752		1
Q9DBT9	Dimethylglycine dehydrogenase, mitochondrial	Q9DBT9.B99990002.pdb	Q9DBT9wl.pdb	4pabA	95	141	x	0.000651601	767		27.3993	25.2	3.2	FAD		36.8017	38.8097	34.7364																							0.000651601			34.7364			34.7364		1
Q9DBT9	Dimethylglycine dehydrogenase, mitochondrial	Q9DBT9.B99990002.pdb	Q9DBT9wl.pdb	4pabA	95	427	x	0.000614655	475		24.35	45.3	0	FAD		29.2866	30.3379	29.7944																							0.000614655			29.7944			29.7944		1
Q9DBT9	Dimethylglycine dehydrogenase, mitochondrial	Q9DBT9.B99990002.pdb	Q9DBT9wl.pdb	4pabA	95	40	x	0.000498066	52	x	22.5169	15.8	1.3	FAD		22.5264	22.8425	24.9853																							0.000498066			24.9853			24.9853		1
Q9DBT9	Dimethylglycine dehydrogenase, mitochondrial	Q9DBT9.B99990002.pdb	Q9DBT9wl.pdb	4pabA	95	452	x	0.000353121	475		15.5615	31.5	0	FAD		33.954	36.2582	32.6749																							0.000353121			32.6749			32.6749		1
Q9DBT9	Dimethylglycine dehydrogenase, mitochondrial	Q9DBT9.B99990002.pdb	Q9DBT9wl.pdb	4pabA	95	310	x	0.000333419	52	x	30.4109	31.3	1.3	FAD		28.8948	28.7107	26.4769																							0.000333419			26.4769			26.4769		1
Q9DBT9	Dimethylglycine dehydrogenase, mitochondrial	Q9DBT9.B99990002.pdb	Q9DBT9wl.pdb	4pabA	95	207	x	0.000329897	52	x	21.4649	6.5	1.3	FAD		20.9816	19.9198	23.3496																							0.000329897			23.3496			23.3496		1
Q9DBT9	Dimethylglycine dehydrogenase, mitochondrial	Q9DBT9.B99990002.pdb	Q9DBT9wl.pdb	4pabA	95	750	x	0.000144835	726		21.7207	38	2	FAD		43.7094	46.2413	44.8424																							0.000144835			44.8424			44.8424		1
Q9DBT9	Dimethylglycine dehydrogenase, mitochondrial	Q9DBT9.B99990002.pdb	Q9DBT9wl.pdb	4pabA	95	653	x	0.000141842	475		31.8201	10.2	0	FAD		55.9114	58.0231	56.1853																							0.000141842			56.1853			56.1853		1
Q9DBT9	Dimethylglycine dehydrogenase, mitochondrial	Q9DBT9.B99990002.pdb	Q9DBT9wl.pdb	4pabA	95	636	x	0.000134845	475		25.3027	25.8	0	FAD		61.5494	63.4039	61.0381																							0.000134845			61.0381			61.0381		1
Q9DBT9	Dimethylglycine dehydrogenase, mitochondrial	Q9DBT9.B99990002.pdb	Q9DBT9wl.pdb	4pabA	95	63			52	x	17.1728	29.7	1.3	FAD		20.6723	22.5386	21.7046																								0			21.7046		21.7046
Q9DBT9	Dimethylglycine dehydrogenase, mitochondrial	Q9DBT9.B99990002.pdb	Q9DBT9wl.pdb	4pabA	95	74			52	x	18.1433	20.3	1.3	FAD		13.6039	11.6742	15.3656																								0			15.3656		15.3656
Q9DBT9	Dimethylglycine dehydrogenase, mitochondrial	Q9DBT9.B99990002.pdb	Q9DBT9wl.pdb	4pabA	95	100			726		11.5456	42.2	2	FAD		22.4087	25.2983	22.4534																								0			22.4534		22.4534
Q9DBT9	Dimethylglycine dehydrogenase, mitochondrial	Q9DBT9.B99990002.pdb	Q9DBT9wl.pdb	4pabA	95	173			52	x	34.5693	43.2	1.3	FAD		35.6779	36.2357	33.0681																								0			33.0681		33.0681
Q9DBT9	Dimethylglycine dehydrogenase, mitochondrial	Q9DBT9.B99990002.pdb	Q9DBT9wl.pdb	4pabA	95	201			52	x	19.1975	28.2	1.3	FAD		23.767	24.7617	24.9525																								0			24.9525		24.9525
Q9DBT9	Dimethylglycine dehydrogenase, mitochondrial	Q9DBT9.B99990002.pdb	Q9DBT9wl.pdb	4pabA	95	278			52	x	29.1089	33.8	1.3	FAD		34.5645	35.511	32.9503																								0			32.9503		32.9503
Q9DBT9	Dimethylglycine dehydrogenase, mitochondrial	Q9DBT9.B99990002.pdb	Q9DBT9wl.pdb	4pabA	95	328			52	x	11.4571	16.5	1.3	FAD		13.3907	11.1309	13.684																								0			13.684		13.684
Q9DBT9	Dimethylglycine dehydrogenase, mitochondrial	Q9DBT9.B99990002.pdb	Q9DBT9wl.pdb	4pabA	95	354			52	x	34.5461	41	1.3	FAD		38.1372	37.4723	36.0272																								0			36.0272		36.0272
Q9DBT9	Dimethylglycine dehydrogenase, mitochondrial	Q9DBT9.B99990002.pdb	Q9DBT9wl.pdb	4pabA	95	402			726		14.577	36.3	2	FAD		20.1393	22.8222	20.7511																								0			20.7511		20.7511
Q9DBT9	Dimethylglycine dehydrogenase, mitochondrial	Q9DBT9.B99990002.pdb	Q9DBT9wl.pdb	4pabA	95	472			475		9.57095	49.3	0	FAD		39.1545	40.1507	37.8534																								0			37.8534		37.8534
Q9DBT9	Dimethylglycine dehydrogenase, mitochondrial	Q9DBT9.B99990002.pdb	Q9DBT9wl.pdb	4pabA	95	474			475		9.08872	25	0	FAD		47.4861	48.8857	46.5352																								0			46.5352		46.5352
Q9DBT9	Dimethylglycine dehydrogenase, mitochondrial	Q9DBT9.B99990002.pdb	Q9DBT9wl.pdb	4pabA	95	491			475		14.5875	30.5	0	FAD		50.8099	52.7223	49.4314																								0			49.4314		49.4314
Q9DBT9	Dimethylglycine dehydrogenase, mitochondrial	Q9DBT9.B99990002.pdb	Q9DBT9wl.pdb	4pabA	95	536			726		30.0221	49.8	2	FAD		43.3104	44.7382	44.3907																								0			44.3907		44.3907
Q9DBT9	Dimethylglycine dehydrogenase, mitochondrial	Q9DBT9.B99990002.pdb	Q9DBT9wl.pdb	4pabA	95	740			726		22.0048	6	2	FAD		45.9916	48.6146	46.5228																								0			46.5228		46.5228
Q9DBT9	Dimethylglycine dehydrogenase, mitochondrial	Q9DBT9.B99990002.pdb	Q9DBT9wl.pdb	4pabA	95	754			726		22.057	20	2	FAD		44.9598	47.6075	45.8926																								0			45.8926		45.8926
Q9DBT9	Dimethylglycine dehydrogenase, mitochondrial	Q9DBT9.B99990002.pdb	Q9DBT9wl.pdb	4pabA	95	757			767		21.0009	38.8	3.2	FAD		45.477	48.3265	45.8721																								0			45.8721		45.8721
Q9DBT9	Dimethylglycine dehydrogenase, mitochondrial	Q9DBT9.B99990002.pdb	Q9DBT9wl.pdb	4pabA	95	762			726		17.099	50.7	2	FAD		34.4396	37.3457	34.2909																								0			34.2909		34.2909
Q9DBT9	Dimethylglycine dehydrogenase, mitochondrial	Q9DBT9.B99990002.pdb	Q9DBT9wl.pdb	4pabA	95	786			767		22.841	59.5	3.2	FAD		49.8565	52.516	48.6741																								0			48.6741		48.6741
Q9DBT9	Dimethylglycine dehydrogenase, mitochondrial	Q9DBT9.B99990002.pdb	Q9DBT9wl.pdb	4pabA	95	788			767		20.407	20.2	3.2	FAD		42.0462	44.8319	41.2594																								0			41.2594		41.2594
Q9DBT9	Dimethylglycine dehydrogenase, mitochondrial	Q9DBT9.B99990002.pdb	Q9DBT9wl.pdb	4pabA	95	804			767		11.517	54.5	3.2	FAD		51.7748	54.4071	50.5863																								0			50.5863		50.5863
Q9DBT9	Dimethylglycine dehydrogenase, mitochondrial	Q9DBT9.B99990002.pdb	Q9DBT9wl.pdb	4pabA	95	829			767		21.51	24	3.2	FAD		44.0591	46.3004	42.2192																								0			42.2192		42.2192
Q9DBT9	Dimethylglycine dehydrogenase, mitochondrial	Q9DBT9.B99990002.pdb	Q9DBT9wl.pdb	4pabA	95	852			767		25.5085	12.7	3.2	FAD		59.8202	62.2889	59.7159																								0			59.7159		59.7159
Q9DBT9	Dimethylglycine dehydrogenase, mitochondrial	Q9DBT9.B99990002.pdb	Q9DBT9wl.pdb	4pabA	95	855			767		34.3674	41.2	3.2	FAD		72.4084	74.945	72.2322																								0			72.2322		72.2322
Q9DBT9	Dimethylglycine dehydrogenase, mitochondrial	Q9DBT9.B99990002.pdb	Q9DBT9wl.pdb	4pabA	95	856			767		30.2178	53.7	3.2	FAD		66.9878	69.6278	67.0393																								0			67.0393		67.0393
Q9DBT9	Dimethylglycine dehydrogenase, mitochondrial	Q9DBT9.B99990002.pdb	Q9DBT9wl.pdb	4pabA	95	861			767		26.3488	58.8	3.2	FAD		68.2821	71.1159	67.9586																								0			67.9586		67.9586
Q9DBT9	Dimethylglycine dehydrogenase, mitochondrial	Q9DBT9.B99990002.pdb	Q9DBT9wl.pdb	4pabA	95	868			767		31.5035	52.8	3.2	FAD		69.7233	72.1876	69.3318																								0			69.3318		69.3318
Q99LC5	Electron transfer flavoprotein subunit alpha, mitochondrial	Q99LC5.B99990004.pdb	Q99LC5wl.pdb	1efvA	96	69	x	0.00157979	68		7.88761	45.5	9.2	FAD		45.8488	48.7011	46.1208																							0.00157979			46.1208			46.1208		1
Q99LC5	Electron transfer flavoprotein subunit alpha, mitochondrial	Q99LC5.B99990004.pdb	Q99LC5wl.pdb	1efvA	96	62	x	0.00153945	68		11.9432	38.2	9.2	FAD		39.8931	42.7654	40.2446																							0.00153945			40.2446			40.2446		1
Q99LC5	Electron transfer flavoprotein subunit alpha, mitochondrial	Q99LC5.B99990004.pdb	Q99LC5wl.pdb	1efvA	96	85	x	0.00118946	60		15.1835	57	0	FAD		37.851	40.3553	37.389																							0.00118946			37.389			37.389		1
Q99LC5	Electron transfer flavoprotein subunit alpha, mitochondrial	Q99LC5.B99990004.pdb	Q99LC5wl.pdb	1efvA	96	139	x	0.000991622	155	x	9.27604	16.7	39.3	FAD		32.5252	34.2118	31.4299																							0.000991622			31.4299			31.4299		1
Q99LC5	Electron transfer flavoprotein subunit alpha, mitochondrial	Q99LC5.B99990004.pdb	Q99LC5wl.pdb	1efvA	96	158	x	0.000809482	159		9.12934	24.5	3.2	FAD		41.4015	43.131	39.9071																							0.000809482			39.9071			39.9071		1
Q99LC5	Electron transfer flavoprotein subunit alpha, mitochondrial	Q99LC5.B99990004.pdb	Q99LC5wl.pdb	1efvA	96	164	x	0.000480115	159		6.67035	25	3.2	FAD		42.2129	44.3373	40.7991																							0.000480115			40.7991			40.7991		1
Q99LC5	Electron transfer flavoprotein subunit alpha, mitochondrial	Q99LC5.B99990004.pdb	Q99LC5wl.pdb	1efvA	96	126	x	0.000419303	60		18.7986	16	0	FAD		40.0146	42.248	38.3826																							0.000419303			38.3826			38.3826		1
Q99LC5	Electron transfer flavoprotein subunit alpha, mitochondrial	Q99LC5.B99990004.pdb	Q99LC5wl.pdb	1efvA	96	75	x	0.000347142	53	x	12.0381	35.2	0	FAD		49.6875	52.3285	48.9279																							0.000347142			48.9279			48.9279		1
Q99LC5	Electron transfer flavoprotein subunit alpha, mitochondrial	Q99LC5.B99990004.pdb	Q99LC5wl.pdb	1efvA	96	232	x	0.000337977	60		38.8968	51.8	0	FAD		22.7507	24.353	24.821																							0.000337977			24.821			24.821		1
Q99LC5	Electron transfer flavoprotein subunit alpha, mitochondrial	Q99LC5.B99990004.pdb	Q99LC5wl.pdb	1efvA	96	203	x	0.000154094	60		28.2958	58.7	0	FAD		25.0971	27.134	25.2086																							0.000154094			25.2086			25.2086		1
Q99LC5	Electron transfer flavoprotein subunit alpha, mitochondrial	Q99LC5.B99990004.pdb	Q99LC5wl.pdb	1efvA	96	216	x	7.05025e-05	53	x	22.0521	42	0	FAD		26.5321	29.1322	27.5394																							7.05025e-05			27.5394			27.5394		1
Q99LC5	Electron transfer flavoprotein subunit alpha, mitochondrial	Q99LC5.B99990004.pdb	Q99LC5wl.pdb	1efvA	96	59			60		8.65207	10.8	0	FAD		42.3196	45.1489	42.3257																								0			42.3257		42.3257
Q99LC5	Electron transfer flavoprotein subunit alpha, mitochondrial	Q99LC5.B99990004.pdb	Q99LC5wl.pdb	1efvA	96	101			159		20.6601	56.8	3.2	FAD		48.794	51.0935	47.2158																								0			47.2158		47.2158
Q99LC5	Electron transfer flavoprotein subunit alpha, mitochondrial	Q99LC5.B99990004.pdb	Q99LC5wl.pdb	1efvA	96	117			109		15.2242	29.5	0	FAD		21.4949	24.0251	20.3069																								0			20.3069		20.3069
Q99LC5	Electron transfer flavoprotein subunit alpha, mitochondrial	Q99LC5.B99990004.pdb	Q99LC5wl.pdb	1efvA	96	162			159		9.4192	28.5	3.2	FAD		43.492	45.4002	41.5993																								0			41.5993		41.5993
Q99LC5	Electron transfer flavoprotein subunit alpha, mitochondrial	Q99LC5.B99990004.pdb	Q99LC5wl.pdb	1efvA	96	206			60		22.2675	37.7	0	FAD		27.7097	30.3523	28.4953																								0			28.4953		28.4953
Q99LC5	Electron transfer flavoprotein subunit alpha, mitochondrial	Q99LC5.B99990004.pdb	Q99LC5wl.pdb	1efvA	96	226			155	x	39.7534	44.2	39.3	FAD		10.6579	9.52083	12.7773																								0			12.7773		12.7773
Q99LC5	Electron transfer flavoprotein subunit alpha, mitochondrial	Q99LC5.B99990004.pdb	Q99LC5wl.pdb	1efvA	96	268			109		18.9854	43.2	0	FAD		19.2002	22.0446	18.9732																								0			18.9732		18.9732
Q99LC5	Electron transfer flavoprotein subunit alpha, mitochondrial	Q99LC5.B99990004.pdb	Q99LC5wl.pdb	1efvA	96	291			155	x	14.5623	17.8	39.3	FAD		16.9419	18.303	16.0194																								0			16.0194		16.0194
Q99LC5	Electron transfer flavoprotein subunit alpha, mitochondrial	Q99LC5.B99990004.pdb	Q99LC5wl.pdb	1efvA	96	294			109		24.0289	55.3	0	FAD		26.1963	28.2714	26.9397																								0			26.9397		26.9397
Q99LC5	Electron transfer flavoprotein subunit alpha, mitochondrial	Q99LC5.B99990004.pdb	Q99LC5wl.pdb	1efvA	96	301			155	x	43.0113	54.5	39.3	FAD		16.0964	14.3937	18.1973																								0			18.1973		18.1973
Q99LC5	Electron transfer flavoprotein subunit alpha, mitochondrial	Q99LC5.B99990004.pdb	Q99LC5wl.pdb	1efvA	96	321			155	x	46.5905	39	39.3	FAD		22.3723	21.9527	24.9426																								0			24.9426		24.9426
Q99LC5	Electron transfer flavoprotein subunit alpha, mitochondrial	Q99LC5.B99990004.pdb	Q99LC5wl.pdb	1efvA	96	332			53	x	45.128	58	0	FAD		32.3306	33.4803	34.7045																								0			34.7045		34.7045
Q99LC5	Electron transfer flavoprotein subunit alpha, mitochondrial	Q99LC5.B99990004.pdb	Q99LC5wl.pdb	1efvA	96	333			53	x	43.4042	59.5	0	FAD		34.6925	36.2973	37.0162																								0			37.0162		37.0162
Q9DCW4	Electron transfer flavoprotein subunit beta	Q9DCW4.B99990002.pdb	Q9DCW4wl.pdb	1efvB	92	116	x	0.00151986	66		18.4282	34.3	4.8	AMP		46.8088	26.0283	24.5698																							0.00151986			24.5698			24.5698		1
Q9DCW4	Electron transfer flavoprotein subunit beta	Q9DCW4.B99990002.pdb	Q9DCW4wl.pdb	1efvB	92	110	x	0.00120567	66		11.3884	8.8	4.8	AMP		41.4527	16.9952	16.8355																							0.00120567			16.8355			16.8355		1
Q9DCW4	Electron transfer flavoprotein subunit beta	Q9DCW4.B99990002.pdb	Q9DCW4wl.pdb	1efvB	92	35	x	0.000982266	42	x	14.1147	31.3	9.2	AMP		20.5492	19.5403	18.0392																							0.000982266			18.0392			18.0392		1
Q9DCW4	Electron transfer flavoprotein subunit beta	Q9DCW4.B99990002.pdb	Q9DCW4wl.pdb	1efvB	92	248	x	0.00084683	131		43.4348	30.3	28.2	FAD		37.6831	38.4484	38.6648																							0.00084683			38.6648			38.6648		1
Q9DCW4	Electron transfer flavoprotein subunit beta	Q9DCW4.B99990002.pdb	Q9DCW4wl.pdb	1efvB	92	176	x	0.000223571	42	x	27.201	33.3	9.2	AMP		39.4452	26.1505	24.3975																							0.000223571			24.3975			24.3975		1
Q9DCW4	Electron transfer flavoprotein subunit beta	Q9DCW4.B99990002.pdb	Q9DCW4wl.pdb	1efvB	92	238	x	0.000112529	131		43.8943	59	28.2	FAD		30.5746	30.6252	32.0159																							0.000112529			32.0159			32.0159		1
Q9DCW4	Electron transfer flavoprotein subunit beta	Q9DCW4.B99990002.pdb	Q9DCW4wl.pdb	1efvB	92	19	x	6.33071e-05	131		22.0996	45.5	28.2	FAD		18.5653	18.4911	17.4148																							6.33071e-05			17.4148			17.4148		1
Q9DCW4	Electron transfer flavoprotein subunit beta	Q9DCW4.B99990002.pdb	Q9DCW4wl.pdb	1efvB	92	11			131		7.1405	13.3	28.2	AMP		26.2541	6.36717	7.8083																								0			7.8083		7.8083
Q9DCW4	Electron transfer flavoprotein subunit beta	Q9DCW4.B99990002.pdb	Q9DCW4wl.pdb	1efvB	92	23			71		21.3855	35.5	7.7	AMP		33.8695	24.7699	26.8222																								0			26.8222		26.8222
Q9DCW4	Electron transfer flavoprotein subunit beta	Q9DCW4.B99990002.pdb	Q9DCW4wl.pdb	1efvB	92	26			131		21.3506	49.7	28.2	AMP		33.3815	25.4795	27.9871																								0			27.9871		27.9871
Q9DCW4	Electron transfer flavoprotein subunit beta	Q9DCW4.B99990002.pdb	Q9DCW4wl.pdb	1efvB	92	53			42	x	19.2438	39.5	9.2	AMP		35.2639	26.1843	23.7206																								0			23.7206		23.7206
Q9DCW4	Electron transfer flavoprotein subunit beta	Q9DCW4.B99990002.pdb	Q9DCW4wl.pdb	1efvB	92	55			42	x	19.4922	23.7	9.2	AMP		28.9387	24.732	22.0369																								0			22.0369		22.0369
Q9DCW4	Electron transfer flavoprotein subunit beta	Q9DCW4.B99990002.pdb	Q9DCW4wl.pdb	1efvB	92	56			42	x	24.9263	45.5	9.2	AMP		39.6549	31.2036	28.6138																								0			28.6138		28.6138
Q9DCW4	Electron transfer flavoprotein subunit beta	Q9DCW4.B99990002.pdb	Q9DCW4wl.pdb	1efvB	92	59			42	x	26.7156	51.5	9.2	AMP		43.9104	32.165	29.7051																								0			29.7051		29.7051
Q9DCW4	Electron transfer flavoprotein subunit beta	Q9DCW4.B99990002.pdb	Q9DCW4wl.pdb	1efvB	92	114			66		11.6378	18.3	4.8	AMP		43.3058	22.3168	21.2677																								0			21.2677		21.2677
Q9DCW4	Electron transfer flavoprotein subunit beta	Q9DCW4.B99990002.pdb	Q9DCW4wl.pdb	1efvB	92	124			42	x	12.7057	45.3	9.2	AMP		16.822	10.9355	10.1946																								0			10.1946		10.1946
Q9DCW4	Electron transfer flavoprotein subunit beta	Q9DCW4.B99990002.pdb	Q9DCW4wl.pdb	1efvB	92	159			42	x	29.2853	35	9.2	AMP		41.6716	29.3262	27.3267																								0			27.3267		27.3267
Q9DCW4	Electron transfer flavoprotein subunit beta	Q9DCW4.B99990002.pdb	Q9DCW4wl.pdb	1efvB	92	161			42	x	26.1277	48.2	9.2	AMP		32.0176	27.872	25.5514																								0			25.5514		25.5514
Q9DCW4	Electron transfer flavoprotein subunit beta	Q9DCW4.B99990002.pdb	Q9DCW4wl.pdb	1efvB	92	200			42	x	20.0966	38.7	9.2	AMP		34.7866	27.8526	25.6884																								0			25.6884		25.6884
Q9DCW4	Electron transfer flavoprotein subunit beta	Q9DCW4.B99990002.pdb	Q9DCW4wl.pdb	1efvB	92	202			71		17.2832	18.5	7.7	AMP		33.8515	27.7793	26.5535																								0			26.5535		26.5535
Q9DCW4	Electron transfer flavoprotein subunit beta	Q9DCW4.B99990002.pdb	Q9DCW4wl.pdb	1efvB	92	203			71		23.1991	48.2	7.7	AMP		42.1901	33.503	31.898																								0			31.898		31.898
Q9DCW4	Electron transfer flavoprotein subunit beta	Q9DCW4.B99990002.pdb	Q9DCW4wl.pdb	1efvB	92	204			42	x	18.8228	7.8	9.2	AMP		35.9327	26.2475	24.187																								0			24.187		24.187
Q9DCW4	Electron transfer flavoprotein subunit beta	Q9DCW4.B99990002.pdb	Q9DCW4wl.pdb	1efvB	92	205			71		15.1627	41.2	7.7	AMP		41.9195	26.9704	25.9743																								0			25.9743		25.9743
Q9DCW4	Electron transfer flavoprotein subunit beta	Q9DCW4.B99990002.pdb	Q9DCW4wl.pdb	1efvB	92	210			66		13.3714	54.7	4.8	AMP		46.084	25.0154	25.0344																								0			25.0344		25.0344
Q9DCW4	Electron transfer flavoprotein subunit beta	Q9DCW4.B99990002.pdb	Q9DCW4wl.pdb	1efvB	92	221			131		17.428	54	28.2	AMP		43.5963	20.8751	22.8708																								0			22.8708		22.8708
Q9DCW4	Electron transfer flavoprotein subunit beta	Q9DCW4.B99990002.pdb	Q9DCW4wl.pdb	1efvB	92	250			131		47.8536	11.8	28.2	FAD		44.0951	45.3674	45.2097																								0			45.2097		45.2097
P10126	Elongation factor 1-alpha 1	P10126.B99990003.pdb	P10126wl.pdb	4c0sA	92	179	x	0.00078574	234		19.9058	53	1	GDP		29.8456	31.747	31.7087																							0.00078574			31.7087			31.7087		1
P10126	Elongation factor 1-alpha 1	P10126.B99990003.pdb	P10126wl.pdb	4c0sA	92	395	x	0.000639311	370		25.3987	59.5	0	GDP		26.2285	28.368	29.0976																							0.000639311			29.0976			29.0976		1
P10126	Elongation factor 1-alpha 1	P10126.B99990003.pdb	P10126wl.pdb	4c0sA	92	172	x	0.00045975	234		23.0568	47.8	1	GDP		26.2383	26.8348	25.5746																							0.00045975			25.5746			25.5746		1
P10126	Elongation factor 1-alpha 1	P10126.B99990003.pdb	P10126wl.pdb	4c0sA	92	255	x	0.000429751	411		23.5523	35.7	0	GDP		60.9159	63.4347	65.2422																							0.000429751			65.2422			65.2422		1
P10126	Elongation factor 1-alpha 1	P10126.B99990003.pdb	P10126wl.pdb	4c0sA	92	408	x	0.000266519	370		12.0275	59.2	0	GDP		49.1238	51.9122	53.2029																							0.000266519			53.2029			53.2029		1
P10126	Elongation factor 1-alpha 1	P10126.B99990003.pdb	P10126wl.pdb	4c0sA	92	244	x	0.000239835	363		15.0041	27.7	0.2	GDP		31.1113	33.2695	34.9052																							0.000239835			34.9052			34.9052		1
P10126	Elongation factor 1-alpha 1	P10126.B99990003.pdb	P10126wl.pdb	4c0sA	92	41	x	0.000183291	31		18.6146	37.2	1.7	GDP		25.6672	24.6037	26.7477																							0.000183291			26.7477			26.7477		1
P10126	Elongation factor 1-alpha 1	P10126.B99990003.pdb	P10126wl.pdb	4c0sA	92	439	x	0.000154147	363		16.6928	17.8	0.2	GDP		23.7569	26.5344	27.179																							0.000154147			27.179			27.179		1
P10126	Elongation factor 1-alpha 1	P10126.B99990003.pdb	P10126wl.pdb	4c0sA	92	392	x	0.000134737	370		24.4235	30.3	0	GDP		30.4308	32.7951	32.8843																							0.000134737			32.8843			32.8843		1
P10126	Elongation factor 1-alpha 1	P10126.B99990003.pdb	P10126wl.pdb	4c0sA	92	273	x	0.000122203	411		20.2849	23	0	GDP		48.1664	50.1693	51.8916																							0.000122203			51.8916			51.8916		1
P10126	Elongation factor 1-alpha 1	P10126.B99990003.pdb	P10126wl.pdb	4c0sA	92	3			234		21.7694	47.3	1	GDP		39.5604	39.9658	41.7769																								0			41.7769		41.7769
P10126	Elongation factor 1-alpha 1	P10126.B99990003.pdb	P10126wl.pdb	4c0sA	92	5			31		11.4835	15.2	1.7	GDP		28.572	28.6331	30.505																								0			30.505		30.505
P10126	Elongation factor 1-alpha 1	P10126.B99990003.pdb	P10126wl.pdb	4c0sA	92	20			111		16.3977	6.8	0	GDP		3.6453	6.43771	7.42453																								0			7.42453		7.42453
P10126	Elongation factor 1-alpha 1	P10126.B99990003.pdb	P10126wl.pdb	4c0sA	92	30			31		9.157	36.7	1.7	GDP		19.0165	17.3389	18.1176																								0			18.1176		18.1176
P10126	Elongation factor 1-alpha 1	P10126.B99990003.pdb	P10126wl.pdb	4c0sA	92	36			31		14.961	43.2	1.7	GDP		27.4475	25.8561	27.5271																								0			27.5271		27.5271
P10126	Elongation factor 1-alpha 1	P10126.B99990003.pdb	P10126wl.pdb	4c0sA	92	44			31		25.0154	20.7	1.7	GDP		22.1473	20.3241	21.5187																								0			21.5187		21.5187
P10126	Elongation factor 1-alpha 1	P10126.B99990003.pdb	P10126wl.pdb	4c0sA	92	51			31		27.759	59	1.7	GDP		12.2332	11.4563	11.2394																								0			11.2394		11.2394
P10126	Elongation factor 1-alpha 1	P10126.B99990003.pdb	P10126wl.pdb	4c0sA	92	55			31		18.7367	52.8	1.7	GDP		17.3118	14.6996	15.2544																								0			15.2544		15.2544
P10126	Elongation factor 1-alpha 1	P10126.B99990003.pdb	P10126wl.pdb	4c0sA	92	62			31		19.8761	44.8	1.7	GDP		18.5919	18.4291	20.805																								0			20.805		20.805
P10126	Elongation factor 1-alpha 1	P10126.B99990003.pdb	P10126wl.pdb	4c0sA	92	64			111		18.1597	21.8	0	GDP		5.69694	7.32516	9.57116																								0			9.57116		9.57116
P10126	Elongation factor 1-alpha 1	P10126.B99990003.pdb	P10126wl.pdb	4c0sA	92	79			31		13.1044	42	1.7	GDP		25.9406	26.3704	28.7711																								0			28.7711		28.7711
P10126	Elongation factor 1-alpha 1	P10126.B99990003.pdb	P10126wl.pdb	4c0sA	92	84			234		9.05762	54.5	1	GDP		29.5014	29.997	31.3412																								0			31.3412		31.3412
P10126	Elongation factor 1-alpha 1	P10126.B99990003.pdb	P10126wl.pdb	4c0sA	92	100			363		18.0983	37.3	0.2	GDP		24.0417	26.2314	28.2594																								0			28.2594		28.2594
P10126	Elongation factor 1-alpha 1	P10126.B99990003.pdb	P10126wl.pdb	4c0sA	92	129			111		24.2324	47.5	0	GDP		22.5059	24.8403	24.3446																								0			24.3446		24.3446
P10126	Elongation factor 1-alpha 1	P10126.B99990003.pdb	P10126wl.pdb	4c0sA	92	146			111		11.441	51.5	0	GDP		26.6073	28.6763	29.6993																								0			29.6993		29.6993
P10126	Elongation factor 1-alpha 1	P10126.B99990003.pdb	P10126wl.pdb	4c0sA	92	154			31		20.5757	39.5	1.7	GDP		7.99951	6.54972	4.34556																								0			4.34556		4.34556
P10126	Elongation factor 1-alpha 1	P10126.B99990003.pdb	P10126wl.pdb	4c0sA	92	165			234		27.059	41.3	1	GDP		27.155	26.793	25.0746																								0			25.0746		25.0746
P10126	Elongation factor 1-alpha 1	P10126.B99990003.pdb	P10126wl.pdb	4c0sA	92	180			111		22.3661	53.5	0	GDP		26.0457	28.1863	27.7724																								0			27.7724		27.7724
P10126	Elongation factor 1-alpha 1	P10126.B99990003.pdb	P10126wl.pdb	4c0sA	92	212			234		18.9806	30.8	1	GDP		27.4699	27.2478	26.4681																								0			26.4681		26.4681
P10126	Elongation factor 1-alpha 1	P10126.B99990003.pdb	P10126wl.pdb	4c0sA	92	215			234		14.2253	36.2	1	GDP		29.8902	30.1217	30.0195																								0			30.0195		30.0195
P10126	Elongation factor 1-alpha 1	P10126.B99990003.pdb	P10126wl.pdb	4c0sA	92	219			234		11.9508	18.3	1	GDP		30.0671	31.7422	32.5293																								0			32.5293		32.5293
P10126	Elongation factor 1-alpha 1	P10126.B99990003.pdb	P10126wl.pdb	4c0sA	92	290			411		26.475	53.5	0	GDP		62.4815	64.7416	66.5085																								0			66.5085		66.5085
P10126	Elongation factor 1-alpha 1	P10126.B99990003.pdb	P10126wl.pdb	4c0sA	92	313			411		24.5788	34.7	0	GDP		61.8682	64.2127	65.8502																								0			65.8502		65.8502
P10126	Elongation factor 1-alpha 1	P10126.B99990003.pdb	P10126wl.pdb	4c0sA	92	318			411		22.0476	59.3	0	GDP		59.9807	62.6803	64.2162																								0			64.2162		64.2162
P10126	Elongation factor 1-alpha 1	P10126.B99990003.pdb	P10126wl.pdb	4c0sA	92	330			411		18.1656	35.3	0	GDP		46.95	49.0787	50.4511																								0			50.4511		50.4511
P10126	Elongation factor 1-alpha 1	P10126.B99990003.pdb	P10126wl.pdb	4c0sA	92	371			370		11.5656	58	0	GDP		41.3376	44.1472	44.8818																								0			44.8818		44.8818
P10126	Elongation factor 1-alpha 1	P10126.B99990003.pdb	P10126wl.pdb	4c0sA	92	376			370		16.0887	49.8	0	GDP		30.498	33.2618	33.608																								0			33.608		33.608
P10126	Elongation factor 1-alpha 1	P10126.B99990003.pdb	P10126wl.pdb	4c0sA	92	378			370		22.1179	24	0	GDP		24.5129	26.9724	27.4819																								0			27.4819		27.4819
P10126	Elongation factor 1-alpha 1	P10126.B99990003.pdb	P10126wl.pdb	4c0sA	92	385			111		25.7098	56.5	0	GDP		14.8372	16.973	16.5932																								0			16.5932		16.5932
P10126	Elongation factor 1-alpha 1	P10126.B99990003.pdb	P10126wl.pdb	4c0sA	92	386			370		25.4337	34.5	0	GDP		21.1082	23.5994	23.3454																								0			23.3454		23.3454
P10126	Elongation factor 1-alpha 1	P10126.B99990003.pdb	P10126wl.pdb	4c0sA	92	444			411		12.0843	44.7	0	GDP		45.2423	48.0395	48.9443																								0			48.9443		48.9443
P10126	Elongation factor 1-alpha 1	P10126.B99990003.pdb	P10126wl.pdb	4c0sA	92	450			411		17.309	19.3	0	GDP		57.4103	60.0467	61.4506																								0			61.4506		61.4506
P10126	Elongation factor 1-alpha 1	P10126.B99990003.pdb	P10126wl.pdb	4c0sA	92	453			411		25.1848	54.3	0	GDP		64.8104	67.3458	68.826																								0			68.826		68.826
P10126	Elongation factor 1-alpha 1	P10126.B99990003.pdb	P10126wl.pdb	4c0sA	92	457			411		30.2335	57.3	0	GDP		66.7641	69.0523	70.5309																								0			70.5309		70.5309
P10126	Elongation factor 1-alpha 1	P10126.B99990003.pdb	P10126wl.pdb	4c0sA	92	460			411		31.6124	37.7	0	GDP		65.1775	67.4127	68.483																								0			68.483		68.483
P10126	Elongation factor 1-alpha 1	P10126.B99990003.pdb	P10126wl.pdb	4c0sA	92	462			411		32.5321	59	0	GDP		67.2607	69.653	70.5302																								0			70.5302		70.5302
D3YVN7	Elongation factor Tu	D3YVN7.B99990003.pdb	D3YVN7wl.pdb	1d2eA	96	256	x	0.00146074	147		16.8908	37.5	0	GDP		31.3881	33.7218	35.6533																							0.00146074			35.6533			35.6533		1
D3YVN7	Elongation factor Tu	D3YVN7.B99990003.pdb	D3YVN7wl.pdb	1d2eA	96	342	x	0.00089378	290		12.1576	36.2	0	GDP		44.7651	47.197	49.0427																							0.00089378			49.0427			49.0427		1
D3YVN7	Elongation factor Tu	D3YVN7.B99990003.pdb	D3YVN7wl.pdb	1d2eA	96	361	x	0.000685714	127		22.0664	19.2	0.5	GDP		27.7068	29.5173	30.0892																							0.000685714			30.0892			30.0892		1
D3YVN7	Elongation factor Tu	D3YVN7.B99990003.pdb	D3YVN7wl.pdb	1d2eA	96	418	x	0.000334585	147		19.4125	58.2	0	GDP		31.7947	34.5514	35.7671																							0.000334585			35.7671			35.7671		1
D3YVN7	Elongation factor Tu	D3YVN7.B99990003.pdb	D3YVN7wl.pdb	1d2eA	96	238	x	0.000277426	222		13.8119	49.2	2	GDP		21.5147	20.9716	21.6432																							0.000277426			21.6432			21.6432		1
D3YVN7	Elongation factor Tu	D3YVN7.B99990003.pdb	D3YVN7wl.pdb	1d2eA	96	447	x	0.000216109	387		17.3978	13	0	GDP		45.3378	48.2754	49.1767																							0.000216109			49.1767			49.1767		1
D3YVN7	Elongation factor Tu	D3YVN7.B99990003.pdb	D3YVN7wl.pdb	1d2eA	96	79	x	0.000103736	222		14.1545	44.2	2	GDP		18.6366	16.4648	17.8253																							0.000103736			17.8253			17.8253		1
D3YVN7	Elongation factor Tu	D3YVN7.B99990003.pdb	D3YVN7wl.pdb	1d2eA	96	32			40		15.7889	46.5	72.5	GDP		80.0585	79.4227	81.4996																								0			81.4996		81.4996
D3YVN7	Elongation factor Tu	D3YVN7.B99990003.pdb	D3YVN7wl.pdb	1d2eA	96	48			40		29.3801	58.3	72.5	GDP		38.2242	37.0328	38.8037																								0			38.8037		38.8037
D3YVN7	Elongation factor Tu	D3YVN7.B99990003.pdb	D3YVN7wl.pdb	1d2eA	96	49			40		26.6188	59.2	72.5	GDP		40.0566	39.2986	41.498																								0			41.498		41.498
D3YVN7	Elongation factor Tu	D3YVN7.B99990003.pdb	D3YVN7wl.pdb	1d2eA	96	55			147		22.6565	44	0	GDP		27.3041	27.2272	29.6689																								0			29.6689		29.6689
D3YVN7	Elongation factor Tu	D3YVN7.B99990003.pdb	D3YVN7wl.pdb	1d2eA	96	70			127		8.80838	9.2	0.5	GDP		3.23608	6.13182	7.55314																								0			7.55314		7.55314
D3YVN7	Elongation factor Tu	D3YVN7.B99990003.pdb	D3YVN7wl.pdb	1d2eA	96	88			127		19.1821	53.7	0.5	GDP		21.3521	20.5697	22.8017																								0			22.8017		22.8017
D3YVN7	Elongation factor Tu	D3YVN7.B99990003.pdb	D3YVN7wl.pdb	1d2eA	96	90			127		14.8947	34.2	0.5	GDP		17.4025	16.9453	19.3157																								0			19.3157		19.3157
D3YVN7	Elongation factor Tu	D3YVN7.B99990003.pdb	D3YVN7wl.pdb	1d2eA	96	91			222		20.6377	41.8	2	GDP		19.1108	17.3362	18.8957																								0			18.8957		18.8957
D3YVN7	Elongation factor Tu	D3YVN7.B99990003.pdb	D3YVN7wl.pdb	1d2eA	96	135			127		10.6855	22.7	0.5	GDP		17.9299	20.1749	21.3207																								0			21.3207		21.3207
D3YVN7	Elongation factor Tu	D3YVN7.B99990003.pdb	D3YVN7wl.pdb	1d2eA	96	169			147		10.1253	21.5	0	GDP		23.1597	25.6617	27.0177																								0			27.0177		27.0177
D3YVN7	Elongation factor Tu	D3YVN7.B99990003.pdb	D3YVN7wl.pdb	1d2eA	96	182			222		10.8651	24.5	2	GDP		8.19817	6.80459	4.95345																								0			4.95345		4.95345
D3YVN7	Elongation factor Tu	D3YVN7.B99990003.pdb	D3YVN7wl.pdb	1d2eA	96	209			147		17.7185	52.8	0	GDP		29.1644	31.139	32.1644																								0			32.1644		32.1644
D3YVN7	Elongation factor Tu	D3YVN7.B99990003.pdb	D3YVN7wl.pdb	1d2eA	96	234			222		12.2426	32.7	2	GDP		23.9584	22.4462	23.2636																								0			23.2636		23.2636
D3YVN7	Elongation factor Tu	D3YVN7.B99990003.pdb	D3YVN7wl.pdb	1d2eA	96	285			290		15.2403	41.2	0	GDP		47.2436	49.1784	51.4208																								0			51.4208		51.4208
D3YVN7	Elongation factor Tu	D3YVN7.B99990003.pdb	D3YVN7wl.pdb	1d2eA	96	286			290		14.7304	53	0	GDP		55.0857	57.0552	59.3716																								0			59.3716		59.3716
D3YVN7	Elongation factor Tu	D3YVN7.B99990003.pdb	D3YVN7wl.pdb	1d2eA	96	297			290		16.2622	21.8	0	GDP		49.2097	51.9507	53.5701																								0			53.5701		53.5701
D3YVN7	Elongation factor Tu	D3YVN7.B99990003.pdb	D3YVN7wl.pdb	1d2eA	96	311			290		24.0417	51.2	0	GDP		49.3703	50.7981	53.3587																								0			53.3587		53.3587
D3YVN7	Elongation factor Tu	D3YVN7.B99990003.pdb	D3YVN7wl.pdb	1d2eA	96	330			290		15.1097	42	0	GDP		59.4708	62.0465	63.947																								0			63.947		63.947
D3YVN7	Elongation factor Tu	D3YVN7.B99990003.pdb	D3YVN7wl.pdb	1d2eA	96	351			387		12.9098	24.2	0	GDP		37.6362	40.5733	41.2936																								0			41.2936		41.2936
D3YVN7	Elongation factor Tu	D3YVN7.B99990003.pdb	D3YVN7wl.pdb	1d2eA	96	368			387		16.3285	30.3	0	GDP		35.0884	37.3436	38.0624																								0			38.0624		38.0624
D3YVN7	Elongation factor Tu	D3YVN7.B99990003.pdb	D3YVN7wl.pdb	1d2eA	96	395			387		18.0549	21	0	GDP		26.0634	28.6135	28.6077																								0			28.6077		28.6077
D3YVN7	Elongation factor Tu	D3YVN7.B99990003.pdb	D3YVN7wl.pdb	1d2eA	96	405			147		16.2614	10.5	0	GDP		23.5303	26.4594	27.2284																								0			27.2284		27.2284
D3YVN7	Elongation factor Tu	D3YVN7.B99990003.pdb	D3YVN7wl.pdb	1d2eA	96	429			387		16.1116	43.3	0	GDP		34.3642	36.564	37.6178																								0			37.6178		37.6178
D3YVN7	Elongation factor Tu	D3YVN7.B99990003.pdb	D3YVN7wl.pdb	1d2eA	96	450			387		18.7493	58.7	0	GDP		53.0072	55.8887	56.744																								0			56.744		56.744
Q8BH95	Enoyl-CoA hydratase, mitochondrial	Q8BH95.B99990002.pdb	Q8BH95wl.pdb	1mj3A	97	101	x	0.0130975	62		10.3662	52	4.7	HXC	15.0672	18.584	15.7876	14.6808			0.0130975			15.0672				15.0672	1											0.0130975			14.6808				14.6808	1
Q8BH95	Enoyl-CoA hydratase, mitochondrial	Q8BH95.B99990002.pdb	Q8BH95wl.pdb	1mj3A	97	217	x	0.00203955	225		18.4388	30	15.2	HXC	32.3809	24.9326	26.5378	26.0823				0.00203955			32.3809			32.3809		1											0.00203955			26.0823			26.0823		1
Q8BH95	Enoyl-CoA hydratase, mitochondrial	Q8BH95.B99990002.pdb	Q8BH95wl.pdb	1mj3A	97	228	x	0.00137062	225		7.0208	52.7	15.2	HXC	36.1	37.2344	38.0923	37.5143				0.00137062			36.1			36.1		1											0.00137062			37.5143			37.5143		1
Q8BH95	Enoyl-CoA hydratase, mitochondrial	Q8BH95.B99990002.pdb	Q8BH95wl.pdb	1mj3A	97	43	x	0.00133295	225		15.5809	42	15.2	HXC	40.2576	38.7187	39.1182	37.7522				0.00133295			40.2576			40.2576		1											0.00133295			37.7522			37.7522		1
Q8BH95	Enoyl-CoA hydratase, mitochondrial	Q8BH95.B99990002.pdb	Q8BH95wl.pdb	1mj3A	97	115	x	0.00113839	111		10.4283	50.7	20.7	HXC	19.6145	33.1935	31.5654	31.04				0.00113839			19.6145			19.6145		1											0.00113839			31.04			31.04		1
Q8BH95	Enoyl-CoA hydratase, mitochondrial	Q8BH95.B99990002.pdb	Q8BH95wl.pdb	1mj3A	97	282	x	0.000378744	225		29.6746	59.5	15.2	HXC	58.1105	60.0431	60.9385	60.316				0.000378744			58.1105			58.1105		1											0.000378744			60.316			60.316		1
Q8BH95	Enoyl-CoA hydratase, mitochondrial	Q8BH95.B99990002.pdb	Q8BH95wl.pdb	1mj3A	97	204	x	0.000356502	225		15.3264	52.2	15.2	HXC	28.6273	27.8497	29.7146	30.4063				0.000356502			28.6273			28.6273		1											0.000356502			30.4063			30.4063		1
Q8BH95	Enoyl-CoA hydratase, mitochondrial	Q8BH95.B99990002.pdb	Q8BH95wl.pdb	1mj3A	97	211	x	0.000207865	225		6.15917	32.3	15.2	HXC	29.4902	30.3956	31.5949	31.5215				0.000207865			29.4902			29.4902		1											0.000207865			31.5215			31.5215		1
Q8BH95	Enoyl-CoA hydratase, mitochondrial	Q8BH95.B99990002.pdb	Q8BH95wl.pdb	1mj3A	97	40			225		18.4751	15.8	15.2	HXC	33.4834	35.4097	34.7661	32.9263					0			33.4834		33.4834			1											0			32.9263		32.9263
Q8BH95	Enoyl-CoA hydratase, mitochondrial	Q8BH95.B99990002.pdb	Q8BH95wl.pdb	1mj3A	97	41			225		16.4783	39.8	15.2	HXC	30.2865	27.4015	27.3585	25.6321					0			30.2865		30.2865			1											0			25.6321		25.6321
Q8BH95	Enoyl-CoA hydratase, mitochondrial	Q8BH95.B99990002.pdb	Q8BH95wl.pdb	1mj3A	97	56			62		13.9978	53.7	4.7	HXC	20.6468	13.122	11.1542	8.70663					0			20.6468		20.6468			1											0			8.70663		8.70663
Q8BH95	Enoyl-CoA hydratase, mitochondrial	Q8BH95.B99990002.pdb	Q8BH95wl.pdb	1mj3A	97	127			149		16.175	33.2	0	HXC	28.9528	38.2043	37.5108	36.5908					0			28.9528		28.9528			1											0			36.5908		36.5908
Q8BH95	Enoyl-CoA hydratase, mitochondrial	Q8BH95.B99990002.pdb	Q8BH95wl.pdb	1mj3A	97	128			149		15.4477	5.5	0	HXC	31.8369	37.0804	36.5864	35.2378					0			31.8369		31.8369			1											0			35.2378		35.2378
Q8BH95	Enoyl-CoA hydratase, mitochondrial	Q8BH95.B99990002.pdb	Q8BH95wl.pdb	1mj3A	97	157			143		18.1627	55.7	0.3	HXC	21.7948	10.9484	13.0661	13.3773					0			21.7948		21.7948			1											0			13.3773		13.3773
Q8BH95	Enoyl-CoA hydratase, mitochondrial	Q8BH95.B99990002.pdb	Q8BH95wl.pdb	1mj3A	97	185			143		19.0443	59.2	0.3	HXC	23.7153	33.0687	33.7947	35.1972					0			23.7153		23.7153			1											0			35.1972		35.1972
Q8BH95	Enoyl-CoA hydratase, mitochondrial	Q8BH95.B99990002.pdb	Q8BH95wl.pdb	1mj3A	97	234			225		14.9989	25	15.2	HXC	36.9996	40.5697	40.3928	39.0536					0			36.9996		36.9996			1											0			39.0536		39.0536
Q8BH95	Enoyl-CoA hydratase, mitochondrial	Q8BH95.B99990002.pdb	Q8BH95wl.pdb	1mj3A	97	257			149		31.5689	36.5	0	HXC	40.3919	51.1282	51.267	51.4555					0			40.3919		40.3919			1											0			51.4555		51.4555
Q8BH95	Enoyl-CoA hydratase, mitochondrial	Q8BH95.B99990002.pdb	Q8BH95wl.pdb	1mj3A	97	260			225		26.6548	49.7	15.2	HXC	44.2996	52.3151	52.7235	52.5945					0			44.2996		44.2996			1											0			52.5945		52.5945
Q8BH95	Enoyl-CoA hydratase, mitochondrial	Q8BH95.B99990002.pdb	Q8BH95wl.pdb	1mj3A	97	284			225		18.1512	58.7	15.2	HXC	46.4161	46.8587	47.4346	46.3712					0			46.4161		46.4161			1											0			46.3712		46.3712
Q8BH95	Enoyl-CoA hydratase, mitochondrial	Q8BH95.B99990002.pdb	Q8BH95wl.pdb	1mj3A	97	288			225		23.5581	10.7	15.2	HXC	47.842	52.1814	52.1786	50.9966					0			47.842		47.842			1											0			50.9966		50.9966
P70694	Estradiol 17 beta-dehydrogenase 5	P70694.B99990002.pdb	P70694wl.pdb	1q5mA	80	201	x	0.00103239	193		11.7568	12	0.2	NDP		21.874	21.9757	24.3488																							0.00103239			24.3488			24.3488		1
P70694	Estradiol 17 beta-dehydrogenase 5	P70694.B99990002.pdb	P70694wl.pdb	1q5mA	80	39	x	0.000859913	98		26.1795	47.2	0.3	NDP		22.28	22.733	21.4549																							0.000859913			21.4549			21.4549		1
P70694	Estradiol 17 beta-dehydrogenase 5	P70694.B99990002.pdb	P70694wl.pdb	1q5mA	80	209	x	0.000812367	206		8.99849	31.7	0	NDP		28.1074	28.6959	31.3449																							0.000812367			31.3449			31.3449		1
P70694	Estradiol 17 beta-dehydrogenase 5	P70694.B99990002.pdb	P70694wl.pdb	1q5mA	80	131	x	0.000689821	87		15.0383	57.5	0	NDP		22.2099	24.7828	24.6594																							0.000689821			24.6594			24.6594		1
P70694	Estradiol 17 beta-dehydrogenase 5	P70694.B99990002.pdb	P70694wl.pdb	1q5mA	80	301	x	0.000632372	193		13.4138	19	0.2	NDP		18.2307	16.9586	18.2529																							0.000632372			18.2529			18.2529		1
P70694	Estradiol 17 beta-dehydrogenase 5	P70694.B99990002.pdb	P70694wl.pdb	1q5mA	80	59	x	0.000497369	98		17.4252	59	0.3	NDP		24.5694	26.6406	25.9428																							0.000497369			25.9428			25.9428		1
P70694	Estradiol 17 beta-dehydrogenase 5	P70694.B99990002.pdb	P70694wl.pdb	1q5mA	80	75	x	0.000441935	188		25.4413	43.7	0.5	NDP		29.6744	29.5249	29.7919																							0.000441935			29.7919			29.7919		1
P70694	Estradiol 17 beta-dehydrogenase 5	P70694.B99990002.pdb	P70694wl.pdb	1q5mA	80	31	x	0.000387111	87		18.3939	19.2	0	NDP		14.6556	16.784	15.6629																							0.000387111			15.6629			15.6629		1
P70694	Estradiol 17 beta-dehydrogenase 5	P70694.B99990002.pdb	P70694wl.pdb	1q5mA	80	161	x	0.000304597	154		14.2181	48.8	0.8	NDP		27.517	28.5993	29.8638																							0.000304597			29.8638			29.8638		1
P70694	Estradiol 17 beta-dehydrogenase 5	P70694.B99990002.pdb	P70694wl.pdb	1q5mA	80	185	x	0.000244285	145		12.9249	37.5	14	NDP		29.9838	31.0682	33.5201																							0.000244285			33.5201			33.5201		1
P70694	Estradiol 17 beta-dehydrogenase 5	P70694.B99990002.pdb	P70694wl.pdb	1q5mA	80	312	x	0.000167279	87		16.9656	58.7	0	NDP		23.2487	25.073	26.0168																							0.000167279			26.0168			26.0168		1
P70694	Estradiol 17 beta-dehydrogenase 5	P70694.B99990002.pdb	P70694wl.pdb	1q5mA	80	270	x	5.5427e-05	193		19.0897	7.2	0.2	NDP		6.50518	7.17604	5.34111																							5.5427e-05			5.34111			5.34111		1
P70694	Estradiol 17 beta-dehydrogenase 5	P70694.B99990002.pdb	P70694wl.pdb	1q5mA	80	4			188		22.2915	20.7	0.5	NDP		22.1483	21.0556	21.2242																								0			21.2242		21.2242
P70694	Estradiol 17 beta-dehydrogenase 5	P70694.B99990002.pdb	P70694wl.pdb	1q5mA	80	33			87		26.8618	31	0	NDP		15.3523	15.6918	13.3992																								0			13.3992		13.3992
P70694	Estradiol 17 beta-dehydrogenase 5	P70694.B99990002.pdb	P70694wl.pdb	1q5mA	80	68			188		26.5248	21	0.5	NDP		22.7868	22.518	21.6134																								0			21.6134		21.6134
P70694	Estradiol 17 beta-dehydrogenase 5	P70694.B99990002.pdb	P70694wl.pdb	1q5mA	80	104			98		13.2245	59	0.3	NDP		29.285	31.6924	31.7696																								0			31.7696		31.7696
P70694	Estradiol 17 beta-dehydrogenase 5	P70694.B99990002.pdb	P70694wl.pdb	1q5mA	80	123			87		14.9084	58.8	0	NDP		31.303	34.2202	35.0602																								0			35.0602		35.0602
P70694	Estradiol 17 beta-dehydrogenase 5	P70694.B99990002.pdb	P70694wl.pdb	1q5mA	80	136			87		17.2505	24.3	0	NDP		28.443	30.8687	31.492																								0			31.492		31.492
P70694	Estradiol 17 beta-dehydrogenase 5	P70694.B99990002.pdb	P70694wl.pdb	1q5mA	80	153			154		9.13687	20.8	0.8	NDP		32.7506	35.0199	36.723																								0			36.723		36.723
P70694	Estradiol 17 beta-dehydrogenase 5	P70694.B99990002.pdb	P70694wl.pdb	1q5mA	80	155			154		11.2966	8	0.8	NDP		26.5227	27.8336	29.6708																								0			29.6708		29.6708
P70694	Estradiol 17 beta-dehydrogenase 5	P70694.B99990002.pdb	P70694wl.pdb	1q5mA	80	175			145		6.30935	52.8	14	NDP		28.505	30.431	32.6704																								0			32.6704		32.6704
P70694	Estradiol 17 beta-dehydrogenase 5	P70694.B99990002.pdb	P70694wl.pdb	1q5mA	80	178			145		11.4314	48.7	14	NDP		32.2773	33.4906	36.0426																								0			36.0426		36.0426
P70694	Estradiol 17 beta-dehydrogenase 5	P70694.B99990002.pdb	P70694wl.pdb	1q5mA	80	179			145		6.58769	6	14	NDP		32.0367	34.016	36.1214																								0			36.1214		36.1214
P70694	Estradiol 17 beta-dehydrogenase 5	P70694.B99990002.pdb	P70694wl.pdb	1q5mA	80	183			154		12.3563	38.5	0.8	NDP		34.3662	36.097	37.9587																								0			37.9587		37.9587
P70694	Estradiol 17 beta-dehydrogenase 5	P70694.B99990002.pdb	P70694wl.pdb	1q5mA	80	225			193		23.5882	25	0.2	NDP		15.9768	16.2279	15.266																								0			15.266		15.266
P70694	Estradiol 17 beta-dehydrogenase 5	P70694.B99990002.pdb	P70694wl.pdb	1q5mA	80	246			193		24.7641	53.5	0.2	NDP		24.4935	21.6253	21.0893																								0			21.0893		21.0893
P70694	Estradiol 17 beta-dehydrogenase 5	P70694.B99990002.pdb	P70694wl.pdb	1q5mA	80	247			193		21.1862	20.5	0.2	NDP		27.6783	25.004	25.9472																								0			25.9472		25.9472
P70694	Estradiol 17 beta-dehydrogenase 5	P70694.B99990002.pdb	P70694wl.pdb	1q5mA	80	275			193		28.3236	59.3	0.2	NDP		19.7433	17.8854	15.6427																								0			15.6427		15.6427
P70694	Estradiol 17 beta-dehydrogenase 5	P70694.B99990002.pdb	P70694wl.pdb	1q5mA	80	278			193		28.1209	43.3	0.2	NDP		21.6794	19.9413	18.6639																								0			18.6639		18.6639
P70694	Estradiol 17 beta-dehydrogenase 5	P70694.B99990002.pdb	P70694wl.pdb	1q5mA	80	294			193		14.5141	51.5	0.2	NDP		26.4432	24.9938	27.12																								0			27.12		27.12
Q6PF96	Etfdh protein	Q6PF96.B99990004.pdb	Q6PF96wl.pdb	2gmhA	95	64	x	0.00305216	57		17.8782	53.8	0.8	FAD		21.7412	23.7698	21.4907																							0.00305216			21.4907			21.4907		1
Q6PF96	Etfdh protein	Q6PF96.B99990004.pdb	Q6PF96wl.pdb	2gmhA	95	71	x	0.0020527	57		16.6123	27.7	0.8	FAD		23.0099	23.4265	22.7082																							0.0020527			22.7082			22.7082		1
Q6PF96	Etfdh protein	Q6PF96.B99990004.pdb	Q6PF96wl.pdb	2gmhA	95	162	x	0.00145545	525		14.3482	51.3	8.7	FAD		31.2608	28.7188	31.7666																							0.00145545			31.7666			31.7666		1
Q6PF96	Etfdh protein	Q6PF96.B99990004.pdb	Q6PF96wl.pdb	2gmhA	95	223	x	0.00124205	57		25.2064	56.5	0.8	FAD		39.0814	38.0599	37.3264																							0.00124205			37.3264			37.3264		1
Q6PF96	Etfdh protein	Q6PF96.B99990004.pdb	Q6PF96wl.pdb	2gmhA	95	379	x	0.00118003	205	x	10.0533	15.5	0.3	FAD		19.0718	21.5106	19.0476																							0.00118003			19.0476			19.0476		1
Q6PF96	Etfdh protein	Q6PF96.B99990004.pdb	Q6PF96wl.pdb	2gmhA	95	315	x	0.000790409	205	x	11.758	9.8	0.3	FAD		20.8213	22.7901	21.8601																							0.000790409			21.8601			21.8601		1
Q6PF96	Etfdh protein	Q6PF96.B99990004.pdb	Q6PF96wl.pdb	2gmhA	95	355	x	0.000700083	40		23.4682	37.2	1.2	FAD		22.0926	24.8975	23.2692																							0.000700083			23.2692			23.2692		1
Q6PF96	Etfdh protein	Q6PF96.B99990004.pdb	Q6PF96wl.pdb	2gmhA	95	385	x	0.000370042	205	x	22.4361	58.7	0.3	FAD		24.6555	27.2459	23.7103																							0.000370042			23.7103			23.7103		1
Q6PF96	Etfdh protein	Q6PF96.B99990004.pdb	Q6PF96wl.pdb	2gmhA	95	92	x	0.000209842	397		24.6048	59.3	8.7	FAD		41.9188	40.8223	39.3815																							0.000209842			39.3815			39.3815		1
Q6PF96	Etfdh protein	Q6PF96.B99990004.pdb	Q6PF96wl.pdb	2gmhA	95	27			40		8.79592	20.7	1.2	FAD		21.1018	22.2273	23.5214																								0			23.5214		23.5214
Q6PF96	Etfdh protein	Q6PF96.B99990004.pdb	Q6PF96wl.pdb	2gmhA	95	35			40		20.0654	19.2	1.2	FAD		28.7855	30.9411	30.7818																								0			30.7818		30.7818
Q6PF96	Etfdh protein	Q6PF96.B99990004.pdb	Q6PF96wl.pdb	2gmhA	95	44			525		8.15788	5.5	8.7	FAD		11.5243	9.10512	12.692																								0			12.692		12.692
Q6PF96	Etfdh protein	Q6PF96.B99990004.pdb	Q6PF96wl.pdb	2gmhA	95	73			40		22.4638	55.7	1.2	FAD		23.1835	24.1323	24.3592																								0			24.3592		24.3592
Q6PF96	Etfdh protein	Q6PF96.B99990004.pdb	Q6PF96wl.pdb	2gmhA	95	151			40		15.3497	39.2	1.2	FAD		26.7382	27.0253	29.096																								0			29.096		29.096
Q6PF96	Etfdh protein	Q6PF96.B99990004.pdb	Q6PF96wl.pdb	2gmhA	95	167			525		18.0178	14.7	8.7	FAD		30.4707	28.2096	31.86																								0			31.86		31.86
Q6PF96	Etfdh protein	Q6PF96.B99990004.pdb	Q6PF96wl.pdb	2gmhA	95	179			40		12.3534	21.3	1.2	FAD		24.0737	25.7915	26.4774																								0			26.4774		26.4774
Q6PF96	Etfdh protein	Q6PF96.B99990004.pdb	Q6PF96wl.pdb	2gmhA	95	193			531		8.93795	6.2	7.2	FAD		19.0457	18.1118	19.2951																								0			19.2951		19.2951
Q6PF96	Etfdh protein	Q6PF96.B99990004.pdb	Q6PF96wl.pdb	2gmhA	95	197			205	x	11.0005	52.8	0.3	FAD		20.3659	20.3564	20.6765																								0			20.6765		20.6765
Q6PF96	Etfdh protein	Q6PF96.B99990004.pdb	Q6PF96wl.pdb	2gmhA	95	198			205	x	19.2024	24.3	0.3	FAD		23.4535	23.7882	25.1292																								0			25.1292		25.1292
Q6PF96	Etfdh protein	Q6PF96.B99990004.pdb	Q6PF96wl.pdb	2gmhA	95	224			57		20.5186	34.8	0.8	FAD		33.6279	32.3885	31.5095																								0			31.5095		31.5095
Q6PF96	Etfdh protein	Q6PF96.B99990004.pdb	Q6PF96wl.pdb	2gmhA	95	226			57		18.242	23.7	0.8	FAD		32.7819	31.9045	30.7826																								0			30.7826		30.7826
Q6PF96	Etfdh protein	Q6PF96.B99990004.pdb	Q6PF96wl.pdb	2gmhA	95	296			57		24.1719	51.5	0.8	FAD		28.2129	25.9667	27.3571																								0			27.3571		27.3571
Q6PF96	Etfdh protein	Q6PF96.B99990004.pdb	Q6PF96wl.pdb	2gmhA	95	335			57		10.7024	17.7	0.8	FAD		16.974	18.7239	15.0347																								0			15.0347		15.0347
Q6PF96	Etfdh protein	Q6PF96.B99990004.pdb	Q6PF96wl.pdb	2gmhA	95	337			57		4.33675	6.2	0.8	FAD		16.627	17.5136	14.3749																								0			14.3749		14.3749
Q6PF96	Etfdh protein	Q6PF96.B99990004.pdb	Q6PF96wl.pdb	2gmhA	95	344			326		16.9508	20.2	35	FAD		16.3061	19.1099	16.5603																								0			16.5603		16.5603
Q6PF96	Etfdh protein	Q6PF96.B99990004.pdb	Q6PF96wl.pdb	2gmhA	95	365			40		24.7383	47.8	1.2	FAD		32.4531	33.7943	34.4159																								0			34.4159		34.4159
Q6PF96	Etfdh protein	Q6PF96.B99990004.pdb	Q6PF96wl.pdb	2gmhA	95	426			205	x	13.5437	59	0.3	FAD		29.4104	30.5315	28.1597																								0			28.1597		28.1597
Q6PF96	Etfdh protein	Q6PF96.B99990004.pdb	Q6PF96wl.pdb	2gmhA	95	428			397		8.03392	12	8.7	FAD		25.0277	24.7309	22.9992																								0			22.9992		22.9992
Q6PF96	Etfdh protein	Q6PF96.B99990004.pdb	Q6PF96wl.pdb	2gmhA	95	436			441		5.50367	54	12.2	FAD		34.7169	33.8898	32.8477																								0			32.8477		32.8477
Q6PF96	Etfdh protein	Q6PF96.B99990004.pdb	Q6PF96wl.pdb	2gmhA	95	439			441		10.4801	44	12.2	FAD		38.9622	37.5564	37.7454																								0			37.7454		37.7454
Q6PF96	Etfdh protein	Q6PF96.B99990004.pdb	Q6PF96wl.pdb	2gmhA	95	448			500	x	20.2697	58.8	0	FAD		39.5873	37.0665	38.1269																								0			38.1269		38.1269
Q6PF96	Etfdh protein	Q6PF96.B99990004.pdb	Q6PF96wl.pdb	2gmhA	95	479			531		12.1793	46.2	7.2	FAD		24.679	23.762	24.9776																								0			24.9776		24.9776
Q6PF96	Etfdh protein	Q6PF96.B99990004.pdb	Q6PF96wl.pdb	2gmhA	95	529			187		8.40631	7.2	0	FAD		11.4133	9.65961	12.14																								0			12.14		12.14
Q6P5F9	Exportin-1	Q6P5F9.B99990005.pdb	Q6P5F9wl.pdb	3gjxA	100	693	x	0.00182546	699		14.5745	32.5	0.3	GTP		29.3376	27.0164	25.0333																							0.00182546			25.0333			25.0333		1
Q6P5F9	Exportin-1	Q6P5F9.B99990005.pdb	Q6P5F9wl.pdb	3gjxA	100	560	x	0.000607135	595		17.1379	59.2	0	GTP		62.5547	61.3988	59.2904																							0.000607135			59.2904			59.2904		1
Q6P5F9	Exportin-1	Q6P5F9.B99990005.pdb	Q6P5F9wl.pdb	3gjxA	100	22			34		20.0756	26.3	32.3	GTP		36.0957	37.3861	39.8642																								0			39.8642		39.8642
Q6P5F9	Exportin-1	Q6P5F9.B99990005.pdb	Q6P5F9wl.pdb	3gjxA	100	54			99		21.6873	50.8	0.8	GTP		34.2461	35.772	37.856																								0			37.856		37.856
Q6P5F9	Exportin-1	Q6P5F9.B99990005.pdb	Q6P5F9wl.pdb	3gjxA	100	76			119		8.77362	19.2	4.3	GTP		33.4999	35.8942	37.9782																								0			37.9782		37.9782
Q6P5F9	Exportin-1	Q6P5F9.B99990005.pdb	Q6P5F9wl.pdb	3gjxA	100	88			99		15.0258	9.5	0.8	GTP		24.1284	26.7486	27.8304																								0			27.8304		27.8304
Q6P5F9	Exportin-1	Q6P5F9.B99990005.pdb	Q6P5F9wl.pdb	3gjxA	100	104			99		11.1461	44.8	0.8	GTP		45.3708	47.9977	49.578																								0			49.578		49.578
Q6P5F9	Exportin-1	Q6P5F9.B99990005.pdb	Q6P5F9wl.pdb	3gjxA	100	112			119		11.6693	58	4.3	GTP		40.1112	42.5643	44.6195																								0			44.6195		44.6195
Q6P5F9	Exportin-1	Q6P5F9.B99990005.pdb	Q6P5F9wl.pdb	3gjxA	100	122			119		8.65004	32.2	4.3	GTP		36.5687	38.7876	40.8589																								0			40.8589		40.8589
Q6P5F9	Exportin-1	Q6P5F9.B99990005.pdb	Q6P5F9wl.pdb	3gjxA	100	124			119		4.7305	38.7	4.3	GTP		34.3192	36.8541	38.3642																								0			38.3642		38.3642
Q6P5F9	Exportin-1	Q6P5F9.B99990005.pdb	Q6P5F9wl.pdb	3gjxA	100	129			34		14.8365	18.8	32.3	GTP		22.4171	25.0763	26.8281																								0			26.8281		26.8281
Q6P5F9	Exportin-1	Q6P5F9.B99990005.pdb	Q6P5F9wl.pdb	3gjxA	100	144			99		9.69169	11	0.8	GTP		36.8918	39.4211	40.3541																								0			40.3541		40.3541
Q6P5F9	Exportin-1	Q6P5F9.B99990005.pdb	Q6P5F9wl.pdb	3gjxA	100	172			267		11.0655	37	0	GTP		28.8138	31.43	32.3229																								0			32.3229		32.3229
Q6P5F9	Exportin-1	Q6P5F9.B99990005.pdb	Q6P5F9wl.pdb	3gjxA	100	190			99		14.8938	8.3	0.8	GTP		28.7845	31.1822	31.8731																								0			31.8731		31.8731
Q6P5F9	Exportin-1	Q6P5F9.B99990005.pdb	Q6P5F9wl.pdb	3gjxA	100	192			199		11.7273	39.5	35.5	GTP		34.4423	36.7188	36.6278																								0			36.6278		36.6278
Q6P5F9	Exportin-1	Q6P5F9.B99990005.pdb	Q6P5F9wl.pdb	3gjxA	100	195			199		5.57691	35.3	35.5	GTP		36.4502	38.8752	38.8882																								0			38.8882		38.8882
Q6P5F9	Exportin-1	Q6P5F9.B99990005.pdb	Q6P5F9wl.pdb	3gjxA	100	245			209		15.7423	53.5	2.7	GTP		53.8497	56.3107	56.611																								0			56.611		56.611
Q6P5F9	Exportin-1	Q6P5F9.B99990005.pdb	Q6P5F9wl.pdb	3gjxA	100	253			209		13.2952	14.2	2.7	GTP		49.4728	51.9041	52.4026																								0			52.4026		52.4026
Q6P5F9	Exportin-1	Q6P5F9.B99990005.pdb	Q6P5F9wl.pdb	3gjxA	100	266			267		7.47575	28	0	GTP		30.799	33.0772	33.5488																								0			33.5488		33.5488
Q6P5F9	Exportin-1	Q6P5F9.B99990005.pdb	Q6P5F9wl.pdb	3gjxA	100	295			369		20.1997	36.7	0	GTP		52.5702	54.2038	53.8514																								0			53.8514		53.8514
Q6P5F9	Exportin-1	Q6P5F9.B99990005.pdb	Q6P5F9wl.pdb	3gjxA	100	312			369		21.8036	43.3	0	GTP		33.5497	34.9968	35.7386																								0			35.7386		35.7386
Q6P5F9	Exportin-1	Q6P5F9.B99990005.pdb	Q6P5F9wl.pdb	3gjxA	100	331			327		3.58844	16.7	3.2	GTP		33.5273	35.0628	34.1814																								0			34.1814		34.1814
Q6P5F9	Exportin-1	Q6P5F9.B99990005.pdb	Q6P5F9wl.pdb	3gjxA	100	339			327		19.2293	16	3.2	GTP		50.4779	52.1712	51.2732																								0			51.2732		51.2732
Q6P5F9	Exportin-1	Q6P5F9.B99990005.pdb	Q6P5F9wl.pdb	3gjxA	100	367			369		11.9612	6.3	0	GTP		23.2778	24.1378	23.2171																								0			23.2171		23.2171
Q6P5F9	Exportin-1	Q6P5F9.B99990005.pdb	Q6P5F9wl.pdb	3gjxA	100	415			369		16.7735	35	0	GTP		49.3517	50.0368	48.9285																								0			48.9285		48.9285
Q6P5F9	Exportin-1	Q6P5F9.B99990005.pdb	Q6P5F9wl.pdb	3gjxA	100	426			498		13.6984	45.2	1.2	GTP		30.7836	30.7703	29.5945																								0			29.5945		29.5945
Q6P5F9	Exportin-1	Q6P5F9.B99990005.pdb	Q6P5F9wl.pdb	3gjxA	100	446			699		17.4003	58.7	0.3	GTP		24.0995	22.9655	20.4858																								0			20.4858		20.4858
Q6P5F9	Exportin-1	Q6P5F9.B99990005.pdb	Q6P5F9wl.pdb	3gjxA	100	455			327		19.7511	42.8	3.2	GTP		30.2245	30.1351	28.0943																								0			28.0943		28.0943
Q6P5F9	Exportin-1	Q6P5F9.B99990005.pdb	Q6P5F9wl.pdb	3gjxA	100	478			498		16.9511	49.7	1.2	GTP		55.1937	55.2913	54.048																								0			54.048		54.048
Q6P5F9	Exportin-1	Q6P5F9.B99990005.pdb	Q6P5F9wl.pdb	3gjxA	100	479			498		13.5887	21.5	1.2	GTP		46.5842	46.8569	45.6934																								0			45.6934		45.6934
Q6P5F9	Exportin-1	Q6P5F9.B99990005.pdb	Q6P5F9wl.pdb	3gjxA	100	492			498		13.3683	36.2	1.2	GTP		37.614	37.6585	36.8153																								0			36.8153		36.8153
Q6P5F9	Exportin-1	Q6P5F9.B99990005.pdb	Q6P5F9wl.pdb	3gjxA	100	514			595		15.5435	42.2	0	GTP		58.743	58.0478	55.9583																								0			55.9583		55.9583
Q6P5F9	Exportin-1	Q6P5F9.B99990005.pdb	Q6P5F9wl.pdb	3gjxA	100	522			528		16.4788	50.5	25.2	GTP		59.0537	58.4853	56.7344																								0			56.7344		56.7344
Q6P5F9	Exportin-1	Q6P5F9.B99990005.pdb	Q6P5F9wl.pdb	3gjxA	100	531			528		10.249	8.5	25.2	GTP		50.9282	50.4191	49.2763																								0			49.2763		49.2763
Q6P5F9	Exportin-1	Q6P5F9.B99990005.pdb	Q6P5F9wl.pdb	3gjxA	100	534			528		10.8876	7.7	25.2	GTP		46.4998	45.1195	43.8602																								0			43.8602		43.8602
Q6P5F9	Exportin-1	Q6P5F9.B99990005.pdb	Q6P5F9wl.pdb	3gjxA	100	537			528		6.28102	51.3	25.2	GTP		51.5226	50.3197	48.9593																								0			48.9593		48.9593
Q6P5F9	Exportin-1	Q6P5F9.B99990005.pdb	Q6P5F9wl.pdb	3gjxA	100	563			595		14.512	20.7	0	GTP		58.0074	56.4877	54.3206																								0			54.3206		54.3206
Q6P5F9	Exportin-1	Q6P5F9.B99990005.pdb	Q6P5F9wl.pdb	3gjxA	100	568			528		9.07538	35	25.2	GTP		52.5587	51.2696	49.4739																								0			49.4739		49.4739
Q6P5F9	Exportin-1	Q6P5F9.B99990005.pdb	Q6P5F9wl.pdb	3gjxA	100	590			498		12.1189	7.2	1.2	GTP		36.3704	35.3986	33.3825																								0			33.3825		33.3825
Q6P5F9	Exportin-1	Q6P5F9.B99990005.pdb	Q6P5F9wl.pdb	3gjxA	100	594			595		8.60906	53	0	GTP		42.3702	41.4573	39.0654																								0			39.0654		39.0654
Q6P5F9	Exportin-1	Q6P5F9.B99990005.pdb	Q6P5F9wl.pdb	3gjxA	100	656			623		17.074	36.8	16.5	GTP		54.3321	52.1788	50.0201																								0			50.0201		50.0201
Q6P5F9	Exportin-1	Q6P5F9.B99990005.pdb	Q6P5F9wl.pdb	3gjxA	100	674			723		15.8656	57	31.7	GTP		53.5743	50.8534	49.4144																								0			49.4144		49.4144
Q6P5F9	Exportin-1	Q6P5F9.B99990005.pdb	Q6P5F9wl.pdb	3gjxA	100	680			723		10.1656	51.3	31.7	GTP		41.8018	39.0386	38.0567																								0			38.0567		38.0567
Q6P5F9	Exportin-1	Q6P5F9.B99990005.pdb	Q6P5F9wl.pdb	3gjxA	100	686			585		16.9054	48.3	0.2	GTP		36.4643	34.0117	32.573																								0			32.573		32.573
Q6P5F9	Exportin-1	Q6P5F9.B99990005.pdb	Q6P5F9wl.pdb	3gjxA	100	700			699		9.76573	50.8	0.3	GTP		31.3547	29.6443	27.2313																								0			27.2313		27.2313
Q6P5F9	Exportin-1	Q6P5F9.B99990005.pdb	Q6P5F9wl.pdb	3gjxA	100	722			723		7.70809	26.8	31.7	GTP		41.6713	39.1465	37.4996																								0			37.4996		37.4996
Q6P5F9	Exportin-1	Q6P5F9.B99990005.pdb	Q6P5F9wl.pdb	3gjxA	100	741			723		26.5299	53.3	31.7	GTP		21.4633	18.8967	18.6129																								0			18.6129		18.6129
Q6P5F9	Exportin-1	Q6P5F9.B99990005.pdb	Q6P5F9wl.pdb	3gjxA	100	836			829		11.3627	39.8	9.2	GTP		24.2123	22.2834	22.0125																								0			22.0125		22.0125
Q6P5F9	Exportin-1	Q6P5F9.B99990005.pdb	Q6P5F9wl.pdb	3gjxA	100	872			829		16.6401	30.8	9.2	GTP		35.1479	34.1303	33.3237																								0			33.3237		33.3237
Q6P5F9	Exportin-1	Q6P5F9.B99990005.pdb	Q6P5F9wl.pdb	3gjxA	100	883			920		15.6945	40.3	19	GTP		22.429	22.4217	22.2497																								0			22.2497		22.2497
Q6P5F9	Exportin-1	Q6P5F9.B99990005.pdb	Q6P5F9wl.pdb	3gjxA	100	957			920		5.78955	5.5	19	GTP		40.4438	40.7011	39.8981																								0			39.8981		39.8981
Q6P5F9	Exportin-1	Q6P5F9.B99990005.pdb	Q6P5F9wl.pdb	3gjxA	100	983			920		19.8197	14.3	19	GTP		36.6001	38.1719	38.8196																								0			38.8196		38.8196
Q6P5F9	Exportin-1	Q6P5F9.B99990005.pdb	Q6P5F9wl.pdb	3gjxA	100	995			920		18.8145	59.7	19	GTP		42.8615	44.3847	44.4914																								0			44.4914		44.4914
Q6P5F9	Exportin-1	Q6P5F9.B99990005.pdb	Q6P5F9wl.pdb	3gjxA	100	1012			920		25.6158	36.8	19	GTP		23.3976	24.6742	23.5581																								0			23.5581		23.5581
Q6P5F9	Exportin-1	Q6P5F9.B99990005.pdb	Q6P5F9wl.pdb	3gjxA	100	1023			99		21.6298	36.7	0.8	GTP		18.7331	20.7151	21.6902																								0			21.6902		21.6902
Q6P5F9	Exportin-1	Q6P5F9.B99990005.pdb	Q6P5F9wl.pdb	3gjxA	100	1049			920		19.187	15.3	19	GTP		40.531	41.6164	40.653																								0			40.653		40.653
Q6P5F9	Exportin-1	Q6P5F9.B99990005.pdb	Q6P5F9wl.pdb	3gjxA	100	1051			920		30.3383	26	19	GTP		47.9372	49.3053	48.3074																								0			48.3074		48.3074
Q9R0N0	Galactokinase	Q9R0N0.B99990003.pdb	Q9R0N0wl.pdb	1wuuA	88	217	x	0.000486528	351		26.7769	58.7	0	ANP		33.8941	36.726	37.2155																							0.000486528			37.2155			37.2155		1
Q9R0N0	Galactokinase	Q9R0N0.B99990003.pdb	Q9R0N0wl.pdb	1wuuA	88	272	x	0.000176765	243		16.964	50.3	0	ANP		34.3293	33.8668	36.4053																							0.000176765			36.4053			36.4053		1
Q9R0N0	Galactokinase	Q9R0N0.B99990003.pdb	Q9R0N0wl.pdb	1wuuA	88	80			351		13.823	41.8	0	ANP		13.8907	14.6493	12.7307																								0			12.7307		12.7307
Q9R0N0	Galactokinase	Q9R0N0.B99990003.pdb	Q9R0N0wl.pdb	1wuuA	88	111			170		16.6389	10.7	0.8	ANP		19.119	16.8987	15.3355																								0			15.3355		15.3355
Q9R0N0	Galactokinase	Q9R0N0.B99990003.pdb	Q9R0N0wl.pdb	1wuuA	88	195			351		20.5489	54.5	0	ANP		22.5032	24.8678	24.1123																								0			24.1123		24.1123
Q9R0N0	Galactokinase	Q9R0N0.B99990003.pdb	Q9R0N0wl.pdb	1wuuA	88	252			243		15.626	43.7	0	ANP		33.2818	33.3899	35.5531																								0			35.5531		35.5531
Q9R0N0	Galactokinase	Q9R0N0.B99990003.pdb	Q9R0N0wl.pdb	1wuuA	88	301			351		27.2518	58.7	0	ANP		33.9993	36.5656	37.8223																								0			37.8223		37.8223
Q9JK38	Glucosamine 6-phosphate N-acetyltransferase	Q9JK38.B99990005.pdb	Q9JK38wl.pdb	2o28A	98	73	x	0.000996756	45		19.2269	38.8	0	COA	28.586	33.4695	35.2454	37.4767				0.000996756			28.586			28.586		1											0.000996756			37.4767			37.4767		1
Q9JK38	Glucosamine 6-phosphate N-acetyltransferase	Q9JK38.B99990005.pdb	Q9JK38wl.pdb	2o28A	98	2			45		15.9796	43.8	0	COA	36.9507	37.5129	38.6781	41.1995					0			36.9507		36.9507			1											0			41.1995		41.1995
Q9JK38	Glucosamine 6-phosphate N-acetyltransferase	Q9JK38.B99990005.pdb	Q9JK38wl.pdb	2o28A	98	15			45		15.3926	17	0	COA	24.7724	20.2055	18.8639	20.7327					0			24.7724		24.7724			1											0			20.7327		20.7327
Q9JK38	Glucosamine 6-phosphate N-acetyltransferase	Q9JK38.B99990005.pdb	Q9JK38wl.pdb	2o28A	98	51			45		4.71832	9.2	0	COA	25.6488	22.3506	23.103	25.6077					0			25.6488		25.6488			1											0			25.6077		25.6077
Q9JK38	Glucosamine 6-phosphate N-acetyltransferase	Q9JK38.B99990005.pdb	Q9JK38wl.pdb	2o28A	98	55			128	x	7.39924	7.8	14	COA	18.009	14.0762	16.2218	18.281					0			18.009		18.009			1											0			18.281		18.281
Q9JK38	Glucosamine 6-phosphate N-acetyltransferase	Q9JK38.B99990005.pdb	Q9JK38wl.pdb	2o28A	98	79			45		12.692	52.8	0	COA	28.8933	31.2159	31.6262	33.9557					0			28.8933		28.8933			1											0			33.9557		33.9557
Q9JK38	Glucosamine 6-phosphate N-acetyltransferase	Q9JK38.B99990005.pdb	Q9JK38wl.pdb	2o28A	98	80			45		20.3857	58.8	0	COA	31.1715	36.2442	36.9546	39.116					0			31.1715		31.1715			1											0			39.116		39.116
Q9JK38	Glucosamine 6-phosphate N-acetyltransferase	Q9JK38.B99990005.pdb	Q9JK38wl.pdb	2o28A	98	115			150		5.46753	12.8	0	COA	24.0871	28.9915	28.397	29.6672					0			24.0871		24.0871			1											0			29.6672		29.6672
Q9JK38	Glucosamine 6-phosphate N-acetyltransferase	Q9JK38.B99990005.pdb	Q9JK38wl.pdb	2o28A	98	131			128	x	7.75251	34	14	COA	20.2944	9.2499	9.02305	9.85945					0			20.2944		20.2944			1											0			9.85945		9.85945
Q9JK38	Glucosamine 6-phosphate N-acetyltransferase	Q9JK38.B99990005.pdb	Q9JK38wl.pdb	2o28A	98	135			128	x	14.7628	28.7	14	COA	16.1916	7.68061	4.96316	3.65702					0			16.1916		16.1916			1											0			3.65702		3.65702
Q9JK38	Glucosamine 6-phosphate N-acetyltransferase	Q9JK38.B99990005.pdb	Q9JK38wl.pdb	2o28A	98	146			150		11.8398	50.3	0	COA	23.6698	25.2897	23.5686	23.8817					0			23.6698		23.6698			1											0			23.8817		23.8817
Q9JK38	Glucosamine 6-phosphate N-acetyltransferase	Q9JK38.B99990005.pdb	Q9JK38wl.pdb	2o28A	98	147			150		11.3318	26.3	0	COA	25.8165	26.5079	25.2871	26.7546					0			25.8165		25.8165			1											0			26.7546		26.7546
Q9JK38	Glucosamine 6-phosphate N-acetyltransferase	Q9JK38.B99990005.pdb	Q9JK38wl.pdb	2o28A	98	152			150		11.0713	36	0	COA	17.2784	25.828	25.7665	26.1515					0			17.2784		17.2784			1											0			26.1515		26.1515
Q9JK38	Glucosamine 6-phosphate N-acetyltransferase	Q9JK38.B99990005.pdb	Q9JK38wl.pdb	2o28A	98	166			157		10.8278	23	7.7	COA	13.8204	17.5326	17.0298	15.7996					0			13.8204		13.8204			1											0			15.7996		15.7996
Q9JK38	Glucosamine 6-phosphate N-acetyltransferase	Q9JK38.B99990005.pdb	Q9JK38wl.pdb	2o28A	98	167			157		14.1584	59.5	7.7	COA	16.0935	12.4602	10.7371	8.71081					0			16.0935		16.0935			1											0			8.71081		8.71081
Q9JK38	Glucosamine 6-phosphate N-acetyltransferase	Q9JK38.B99990005.pdb	Q9JK38wl.pdb	2o28A	98	184			179		11.9853	52	39.8	COA	22.0993	31.282	33.5608	34.8276					0			22.0993		22.0993			1											0			34.8276		34.8276
P26443	Glutamate dehydrogenase 1, mitochondrial	P26443.B99990002.pdb	P26443wl.pdb	3mw9A	98	503	x	0.0162905	327		26.294	59.5	0	GTP		5.88901	6.16263	7.52214																						0.0162905			7.52214				7.52214	1
P26443	Glutamate dehydrogenase 1, mitochondrial	P26443.B99990002.pdb	P26443wl.pdb	3mw9A	98	84	x	0.00879101	172		21.8052	20	0	NAI		18.6637	16.8212	15.0799																						0.00879101			15.0799				15.0799	1
P26443	Glutamate dehydrogenase 1, mitochondrial	P26443.B99990002.pdb	P26443wl.pdb	3mw9A	98	90	x	0.00655307	172		28.7696	19.3	0	NAI		23.5465	21.6936	19.5889																						0.00655307			19.5889				19.5889	1
P26443	Glutamate dehydrogenase 1, mitochondrial	P26443.B99990002.pdb	P26443wl.pdb	3mw9A	98	346	x	0.00476872	327		16.0247	40.7	0	GTP		12.3126	10.6762	10.6643																						0.00476872			10.6643				10.6643	1
P26443	Glutamate dehydrogenase 1, mitochondrial	P26443.B99990002.pdb	P26443wl.pdb	3mw9A	98	527	x	0.00414935	172		21.5824	21.8	0	NAI		20.2176	18.3804	17.2146																						0.00414935			17.2146				17.2146	1
P26443	Glutamate dehydrogenase 1, mitochondrial	P26443.B99990002.pdb	P26443wl.pdb	3mw9A	98	415	x	0.00141553	376		22.2528	47.7	0.2	NAI		30.0879	31.9202	30.8431																							0.00141553			30.8431			30.8431		1
P26443	Glutamate dehydrogenase 1, mitochondrial	P26443.B99990002.pdb	P26443wl.pdb	3mw9A	98	363	x	0.00113583	327		11.6537	42	0	NAI		22.7025	22.3325	21.9685																							0.00113583			21.9685			21.9685		1
P26443	Glutamate dehydrogenase 1, mitochondrial	P26443.B99990002.pdb	P26443wl.pdb	3mw9A	98	457	x	0.000940259	254		36.9034	30.2	0	NAI		21.8947	19.9302	21.9998																							0.000940259			21.9998			21.9998		1
P26443	Glutamate dehydrogenase 1, mitochondrial	P26443.B99990002.pdb	P26443wl.pdb	3mw9A	98	162	x	0.000937967	112	x	6.20983	46.8	0	NAI		23.8329	25.1306	26.0728																							0.000937967			26.0728			26.0728		1
P26443	Glutamate dehydrogenase 1, mitochondrial	P26443.B99990002.pdb	P26443wl.pdb	3mw9A	98	352	x	0.000843775	327		13.2293	22.5	0	NAI		9.42744	7.1032	5.74967																							0.000843775			5.74967			5.74967		1
P26443	Glutamate dehydrogenase 1, mitochondrial	P26443.B99990002.pdb	P26443wl.pdb	3mw9A	98	399	x	0.000736537	376		11.1519	31.7	0.2	NAI		28.1767	29.4661	27.6699																							0.000736537			27.6699			27.6699		1
P26443	Glutamate dehydrogenase 1, mitochondrial	P26443.B99990002.pdb	P26443wl.pdb	3mw9A	98	545	x	0.000451513	172		12.2771	35.2	0	NAI		8.61831	7.29481	6.61815																							0.000451513			6.61815			6.61815		1
P26443	Glutamate dehydrogenase 1, mitochondrial	P26443.B99990002.pdb	P26443wl.pdb	3mw9A	98	110	x	0.000351778	112	x	12.0076	24.5	0	NAI		27.0063	27.307	25.5346																							0.000351778			25.5346			25.5346		1
P26443	Glutamate dehydrogenase 1, mitochondrial	P26443.B99990002.pdb	P26443wl.pdb	3mw9A	98	191	x	0.000315463	327		20.187	49	0	NAI		13.5625	11.0203	10.1375																							0.000315463			10.1375			10.1375		1
P26443	Glutamate dehydrogenase 1, mitochondrial	P26443.B99990002.pdb	P26443wl.pdb	3mw9A	98	480	x	0.000270144	172		56.4435	54	0	NAI		46.1346	44.3928	45.9075																							0.000270144			45.9075			45.9075		1
P26443	Glutamate dehydrogenase 1, mitochondrial	P26443.B99990002.pdb	P26443wl.pdb	3mw9A	98	386	x	0.000174711	112	x	16.1745	5.7	0	NAI		17.1244	18.0409	17.4117																							0.000174711			17.4117			17.4117		1
P26443	Glutamate dehydrogenase 1, mitochondrial	P26443.B99990002.pdb	P26443wl.pdb	3mw9A	98	211	x	0.000108668	254		15.6583	39.5	0	NAI		29.3782	29.498	31.7773																							0.000108668			31.7773			31.7773		1
P26443	Glutamate dehydrogenase 1, mitochondrial	P26443.B99990002.pdb	P26443wl.pdb	3mw9A	98	68			112	x	12.7831	25	0	NAI		25.284	26.5419	26.6236																								0			26.6236		26.6236
P26443	Glutamate dehydrogenase 1, mitochondrial	P26443.B99990002.pdb	P26443wl.pdb	3mw9A	98	98			172		29.7338	20.7	0	NAI		26.2798	24.8814	22.4713																								0			22.4713		22.4713
P26443	Glutamate dehydrogenase 1, mitochondrial	P26443.B99990002.pdb	P26443wl.pdb	3mw9A	98	187			112	x	15.9904	32.2	0	NAI		19.2438	18.9773	19.6716																								0			19.6716		19.6716
P26443	Glutamate dehydrogenase 1, mitochondrial	P26443.B99990002.pdb	P26443wl.pdb	3mw9A	98	212			146		17.1598	55.8	2	NAI		29.1695	29.6161	31.6508																								0			31.6508		31.6508
P26443	Glutamate dehydrogenase 1, mitochondrial	P26443.B99990002.pdb	P26443wl.pdb	3mw9A	98	326			327		10.8018	44.5	0	NAI		25.2226	26.1429	24.8324																								0			24.8324		24.8324
P26443	Glutamate dehydrogenase 1, mitochondrial	P26443.B99990002.pdb	P26443wl.pdb	3mw9A	98	365			327		14.8825	53.3	0	NAI		28.5287	27.4087	24.9866																								0			24.9866		24.9866
P26443	Glutamate dehydrogenase 1, mitochondrial	P26443.B99990002.pdb	P26443wl.pdb	3mw9A	98	390			376		22.5874	41.8	0.2	NAI		28.2856	29.1779	27.7239																								0			27.7239		27.7239
P26443	Glutamate dehydrogenase 1, mitochondrial	P26443.B99990002.pdb	P26443wl.pdb	3mw9A	98	397			376		9.99854	18.8	0.2	NAI		26.0955	26.391	24.0203																								0			24.0203		24.0203
P26443	Glutamate dehydrogenase 1, mitochondrial	P26443.B99990002.pdb	P26443wl.pdb	3mw9A	98	444			254		14.5855	11.5	0	NAI		3.62782	5.7552	7.17026																								0			7.17026		7.17026
P26443	Glutamate dehydrogenase 1, mitochondrial	P26443.B99990002.pdb	P26443wl.pdb	3mw9A	98	477			172		40.9128	55	0	NAI		30.9473	29.1141	30.7039																								0			30.7039		30.7039
P26443	Glutamate dehydrogenase 1, mitochondrial	P26443.B99990002.pdb	P26443wl.pdb	3mw9A	98	548			172		20.7653	23.8	0	NAI		16.0751	14.7127	12.2824																								0			12.2824		12.2824
P15105	Glutamine synthetase	P15105.B99990001.pdb	P15105wl.pdb	2ojwA	95	14	x	0.00149916	42		13.5863	24.5	27.7	ADP		33.4104	30.9882	31.6241																							0.00149916			31.6241			31.6241		1
P15105	Glutamine synthetase	P15105.B99990001.pdb	P15105wl.pdb	2ojwA	95	276	x	0.000939215	359		9.34259	48.2	0	ADP		26.7219	27.517	25.6393																							0.000939215			25.6393			25.6393		1
P15105	Glutamine synthetase	P15105.B99990001.pdb	P15105wl.pdb	2ojwA	95	259	x	0.000627224	269	x	13.6082	58.3	18.5	ADP		25.2049	23.9539	21.3301																							0.000627224			21.3301			21.3301		1
P15105	Glutamine synthetase	P15105.B99990001.pdb	P15105wl.pdb	2ojwA	95	103	x	0.000599577	99		18.3364	43.7	0	ADP		38.3267	37.25	36.276																							0.000599577			36.276			36.276		1
P15105	Glutamine synthetase	P15105.B99990001.pdb	P15105wl.pdb	2ojwA	95	268	x	0.000560127	269	x	7.06397	35.2	18.5	ADP		25.7639	26.493	24.4006																							0.000560127			24.4006			24.4006		1
P15105	Glutamine synthetase	P15105.B99990001.pdb	P15105wl.pdb	2ojwA	95	291	x	0.000112524	346	x	13.949	38.5	0	ADP		27.2811	27.2356	27.6419																							0.000112524			27.6419			27.6419		1
P15105	Glutamine synthetase	P15105.B99990001.pdb	P15105wl.pdb	2ojwA	95	11			229		13.2041	30.5	0	ADP		33.7903	32.0586	33.4717																								0			33.4717		33.4717
P15105	Glutamine synthetase	P15105.B99990001.pdb	P15105wl.pdb	2ojwA	95	25			49		7.04878	25.7	43.2	ADP		45.7974	43.0453	42.3153																								0			42.3153		42.3153
P15105	Glutamine synthetase	P15105.B99990001.pdb	P15105wl.pdb	2ojwA	95	43			99		9.7198	13.2	0	ADP		38.7692	36.6571	36.159																								0			36.159		36.159
P15105	Glutamine synthetase	P15105.B99990001.pdb	P15105wl.pdb	2ojwA	95	52			49		7.86116	42.8	43.2	ADP		38.7743	35.848	34.6507																								0			34.6507		34.6507
P15105	Glutamine synthetase	P15105.B99990001.pdb	P15105wl.pdb	2ojwA	95	91			183	x	18.0194	59	0	ADP		34.9063	32.1306	32.3637																								0			32.3637		32.3637
P15105	Glutamine synthetase	P15105.B99990001.pdb	P15105wl.pdb	2ojwA	95	107			99		19.9291	30.7	0	ADP		42.8353	41.5174	40.0709																								0			40.0709		40.0709
P15105	Glutamine synthetase	P15105.B99990001.pdb	P15105wl.pdb	2ojwA	95	118			117		10.9795	58.3	0.2	ADP		30.5094	28.5394	26.5188																								0			26.5188		26.5188
P15105	Glutamine synthetase	P15105.B99990001.pdb	P15105wl.pdb	2ojwA	95	169			163		12.2805	19.7	26.3	ADP		21.487	22.1427	24.8203																								0			24.8203		24.8203
P15105	Glutamine synthetase	P15105.B99990001.pdb	P15105wl.pdb	2ojwA	95	189			209		7.99978	59.7	2.8	ADP		16.6354	13.8181	12.353																								0			12.353		12.353
P15105	Glutamine synthetase	P15105.B99990001.pdb	P15105wl.pdb	2ojwA	95	241			252		16.073	16.2	0.2	ADP		19.9113	21.3221	22.983																								0			22.983		22.983
P15105	Glutamine synthetase	P15105.B99990001.pdb	P15105wl.pdb	2ojwA	95	279			359		11.4382	32.7	0	ADP		25.4458	26.9375	25.6257																								0			25.6257		25.6257
P15105	Glutamine synthetase	P15105.B99990001.pdb	P15105wl.pdb	2ojwA	95	333			269	x	14.2806	58.8	18.5	ADP		22.6792	23.9183	22.4825																								0			22.4825		22.4825
P15105	Glutamine synthetase	P15105.B99990001.pdb	P15105wl.pdb	2ojwA	95	334			269	x	14.3946	17	18.5	ADP		19.106	19.0836	17.2537																								0			17.2537		17.2537
P15105	Glutamine synthetase	P15105.B99990001.pdb	P15105wl.pdb	2ojwA	95	372			117		20.8752	46.3	0.2	ADP		39.3907	39.1484	37.2353																								0			37.2353		37.2353
Q60759	Glutaryl-CoA dehydrogenase, mitochondrial	Q60759.B99990005.pdb	Q60759wl.pdb	1siqA	90	361	x	0.000797582	350		18.6495	37.3	0	FAD		35.6993	36.0134	33.9709																							0.000797582			33.9709			33.9709		1
Q60759	Glutaryl-CoA dehydrogenase, mitochondrial	Q60759.B99990005.pdb	Q60759wl.pdb	1siqA	90	240	x	0.000449465	176		12.1602	43.8	0	FAD		28.7692	31.4783	27.0949																							0.000449465			27.0949			27.0949		1
Q60759	Glutaryl-CoA dehydrogenase, mitochondrial	Q60759.B99990005.pdb	Q60759wl.pdb	1siqA	90	163	x	4.95773e-05	176		14.131	14.7	0	FAD		31.393	33.8601	29.2165																							4.95773e-05			29.2165			29.2165		1
Q60759	Glutaryl-CoA dehydrogenase, mitochondrial	Q60759.B99990005.pdb	Q60759wl.pdb	1siqA	90	35			350		21.8698	47.3	0	FAD		45.0351	45.4643	43.7187																								0			43.7187		43.7187
Q60759	Glutaryl-CoA dehydrogenase, mitochondrial	Q60759.B99990005.pdb	Q60759wl.pdb	1siqA	90	65			75		17.5993	48.8	0	FAD		41.462	42.7454	39.6358																								0			39.6358		39.6358
Q60759	Glutaryl-CoA dehydrogenase, mitochondrial	Q60759.B99990005.pdb	Q60759wl.pdb	1siqA	90	111			115		10.0284	40.2	0.2	FAD		32.6903	34.1544	30.3506																								0			30.3506		30.3506
Q60759	Glutaryl-CoA dehydrogenase, mitochondrial	Q60759.B99990005.pdb	Q60759wl.pdb	1siqA	90	170			115		10.2575	54.3	0.2	FAD		37.0346	39.4966	34.6448																								0			34.6448		34.6448
Q60759	Glutaryl-CoA dehydrogenase, mitochondrial	Q60759.B99990005.pdb	Q60759wl.pdb	1siqA	90	334			308		17.8839	16.8	0.3	FAD		35.4386	35.071	35.3048																								0			35.3048		35.3048
Q60759	Glutaryl-CoA dehydrogenase, mitochondrial	Q60759.B99990005.pdb	Q60759wl.pdb	1siqA	90	335			308		13.095	19.3	0.3	FAD		30.3186	30.1633	30.5813																								0			30.5813		30.5813
Q60759	Glutaryl-CoA dehydrogenase, mitochondrial	Q60759.B99990005.pdb	Q60759wl.pdb	1siqA	90	357			289		11.4263	22	0	FAD		24.726	25.9785	22.518																								0			22.518		22.518
Q60759	Glutaryl-CoA dehydrogenase, mitochondrial	Q60759.B99990005.pdb	Q60759wl.pdb	1siqA	90	377			375		10.4013	23.8	0	FAD		23.2839	22.762	22.9564																								0			22.9564		22.9564
Q60759	Glutaryl-CoA dehydrogenase, mitochondrial	Q60759.B99990005.pdb	Q60759wl.pdb	1siqA	90	438			375		28.5377	59.2	0	FAD		21.972	19.2581	23.9833																								0			23.9833		23.9833
P47791-2	Glutathione reductase, mitochondrial	P47791-2.B99990002.pdb	P47791-2wl.pdb	3dk9A	88	357	x	0.00141322	329		15.7974	35.2	0.2	FAD		21.2775	24.2029	21.6825																							0.00141322			21.6825			21.6825		1
P47791-2	Glutathione reductase, mitochondrial	P47791-2.B99990002.pdb	P47791-2wl.pdb	3dk9A	88	49			54		15.5287	50.2	13	FAD		16.7291	13.909	17.0944																								0			17.0944		17.0944
P47791-2	Glutathione reductase, mitochondrial	P47791-2.B99990002.pdb	P47791-2wl.pdb	3dk9A	88	62			59		6.15501	18.3	20.8	FAD		14.1312	13.9181	11.6219																								0			11.6219		11.6219
P47791-2	Glutathione reductase, mitochondrial	P47791-2.B99990002.pdb	P47791-2wl.pdb	3dk9A	88	63			59		10.2761	44.8	20.8	FAD		19.2506	19.1207	17.2441																								0			17.2441		17.2441
P47791-2	Glutathione reductase, mitochondrial	P47791-2.B99990002.pdb	P47791-2wl.pdb	3dk9A	88	89			86		14.3483	58.7	50.5	FAD		37.3871	35.2407	35.7227																								0			35.7227		35.7227
P47791-2	Glutathione reductase, mitochondrial	P47791-2.B99990002.pdb	P47791-2wl.pdb	3dk9A	88	96			280		16.2743	37.7	2.3	FAD		24.3198	21.7081	23.515																								0			23.515		23.515
P47791-2	Glutathione reductase, mitochondrial	P47791-2.B99990002.pdb	P47791-2wl.pdb	3dk9A	88	98			86		13.7456	37.8	50.5	FAD		27.8956	26.2392	26.4355																								0			26.4355		26.4355
P47791-2	Glutathione reductase, mitochondrial	P47791-2.B99990002.pdb	P47791-2wl.pdb	3dk9A	88	116			54		18.0582	38.7	13	FAD		20.4237	20.2274	21.321																								0			21.321		21.321
P47791-2	Glutathione reductase, mitochondrial	P47791-2.B99990002.pdb	P47791-2wl.pdb	3dk9A	88	141			329		27.0406	47.5	0.2	FAD		23.4534	22.3056	25.7778																								0			25.7778		25.7778
P47791-2	Glutathione reductase, mitochondrial	P47791-2.B99990002.pdb	P47791-2wl.pdb	3dk9A	88	142			329		23.5573	10.8	0.2	FAD		23.9242	23.3551	26.265																								0			26.265		26.265
P47791-2	Glutathione reductase, mitochondrial	P47791-2.B99990002.pdb	P47791-2wl.pdb	3dk9A	88	208			280		13.1495	12.7	2.3	FAD		33.5474	32.3476	31.2126																								0			31.2126		31.2126
P47791-2	Glutathione reductase, mitochondrial	P47791-2.B99990002.pdb	P47791-2wl.pdb	3dk9A	88	217			230		11.0923	37.7	0.3	FAD		32.6781	33.3791	30.2543																								0			30.2543		30.2543
P47791-2	Glutathione reductase, mitochondrial	P47791-2.B99990002.pdb	P47791-2wl.pdb	3dk9A	88	248			280		21.3111	37.2	2.3	FAD		33.1398	32.5567	31.5956																								0			31.5956		31.5956
P47791-2	Glutathione reductase, mitochondrial	P47791-2.B99990002.pdb	P47791-2wl.pdb	3dk9A	88	251			280		20.2287	42.3	2.3	FAD		38.9391	37.3656	37.6208																								0			37.6208		37.6208
P47791-2	Glutathione reductase, mitochondrial	P47791-2.B99990002.pdb	P47791-2wl.pdb	3dk9A	88	252			280		13.6145	21.7	2.3	FAD		35.1949	32.8961	33.9969																								0			33.9969		33.9969
P47791-2	Glutathione reductase, mitochondrial	P47791-2.B99990002.pdb	P47791-2wl.pdb	3dk9A	88	269			230		25.9906	20	0.3	FAD		43.9797	43.5357	41.8709																								0			41.8709		41.8709
P47791-2	Glutathione reductase, mitochondrial	P47791-2.B99990002.pdb	P47791-2wl.pdb	3dk9A	88	292			329		18.5232	59.3	0.2	FAD		18.5586	17.4833	18.8326																								0			18.8326		18.8326
P47791-2	Glutathione reductase, mitochondrial	P47791-2.B99990002.pdb	P47791-2wl.pdb	3dk9A	88	298			329		22.5206	57.5	0.2	FAD		25.0056	24.6383	26.9124																								0			26.9124		26.9124
P47791-2	Glutathione reductase, mitochondrial	P47791-2.B99990002.pdb	P47791-2wl.pdb	3dk9A	88	306			329		15.5282	53.5	0.2	FAD		19.5127	20.0991	18.8469																								0			18.8469		18.8469
P47791-2	Glutathione reductase, mitochondrial	P47791-2.B99990002.pdb	P47791-2wl.pdb	3dk9A	88	320			329		14.0951	37.7	0.2	FAD		21.7709	23.9428	23.4647																								0			23.4647		23.4647
P47791-2	Glutathione reductase, mitochondrial	P47791-2.B99990002.pdb	P47791-2wl.pdb	3dk9A	88	331			329		5.25258	17.2	0.2	FAD		13.5895	16.1017	13.8035																								0			13.8035		13.8035
P47791-2	Glutathione reductase, mitochondrial	P47791-2.B99990002.pdb	P47791-2wl.pdb	3dk9A	88	344			352		14.4557	42.5	55.7	FAD		18.8853	21.5322	19.4097																								0			19.4097		19.4097
P47791-2	Glutathione reductase, mitochondrial	P47791-2.B99990002.pdb	P47791-2wl.pdb	3dk9A	88	353			352		10.6662	26.2	55.7	FAD		21.3931	23.8548	22.3764																								0			22.3764		22.3764
P47791-2	Glutathione reductase, mitochondrial	P47791-2.B99990002.pdb	P47791-2wl.pdb	3dk9A	88	386			419		15.9402	57.2	0	FAD		26.5532	29.1372	25.5693																								0			25.5693		25.5693
P47791-2	Glutathione reductase, mitochondrial	P47791-2.B99990002.pdb	P47791-2wl.pdb	3dk9A	88	389			419		18.2183	58.8	0	FAD		41.6454	43.533	39.8642																								0			39.8642		39.8642
P47791-2	Glutathione reductase, mitochondrial	P47791-2.B99990002.pdb	P47791-2wl.pdb	3dk9A	88	393			419		8.48438	44.8	0	FAD		41.7592	43.7037	39.8512																								0			39.8512		39.8512
P47791-2	Glutathione reductase, mitochondrial	P47791-2.B99990002.pdb	P47791-2wl.pdb	3dk9A	88	410			413		15.9221	34	0	FAD		42.7782	42.6862	40.2309																								0			40.2309		40.2309
P47791-2	Glutathione reductase, mitochondrial	P47791-2.B99990002.pdb	P47791-2wl.pdb	3dk9A	88	412			413		9.43404	34.3	0	FAD		35.0711	35.6976	32.5108																								0			32.5108		32.5108
P47791-2	Glutathione reductase, mitochondrial	P47791-2.B99990002.pdb	P47791-2wl.pdb	3dk9A	88	416			419		11.9457	9.7	0	FAD		31.3347	32.785	29.0915																								0			29.0915		29.0915
P47791-2	Glutathione reductase, mitochondrial	P47791-2.B99990002.pdb	P47791-2wl.pdb	3dk9A	88	422			419		13.1829	43.3	0	FAD		42.1796	44.7112	40.966																								0			40.966		40.966
P47791-2	Glutathione reductase, mitochondrial	P47791-2.B99990002.pdb	P47791-2wl.pdb	3dk9A	88	425			419		9.80537	22	0	FAD		27.9244	30.4395	26.7229																								0			26.7229		26.7229
P47791-2	Glutathione reductase, mitochondrial	P47791-2.B99990002.pdb	P47791-2wl.pdb	3dk9A	88	448			419		17.7593	26.7	0	FAD		20.1104	22.7248	19.3485																								0			19.3485		19.3485
P51855	Glutathione synthetase	P51855.B99990004.pdb	P51855wl.pdb	2hgsA	89	108	x	0.000152831	294		23.4742	15.3	0	ADP		25.7391	26.5584	28.9238																							0.000152831			28.9238			28.9238		1
P51855	Glutathione synthetase	P51855.B99990004.pdb	P51855wl.pdb	2hgsA	89	13			409		15.9457	46	0.2	ADP		41.1512	40.8808	38.5996																								0			38.5996		38.5996
P51855	Glutathione synthetase	P51855.B99990004.pdb	P51855wl.pdb	2hgsA	89	20			409		13.5983	44.7	0.2	ADP		36.6842	37.0929	34.9328																								0			34.9328		34.9328
P51855	Glutathione synthetase	P51855.B99990004.pdb	P51855wl.pdb	2hgsA	89	95			294		29.8133	40.8	0	ADP		25.0349	25.5169	27.4462																								0			27.4462		27.4462
P51855	Glutathione synthetase	P51855.B99990004.pdb	P51855wl.pdb	2hgsA	89	96			294		32.4619	13.3	0	ADP		23.035	23.249	24.6601																								0			24.6601		24.6601
P51855	Glutathione synthetase	P51855.B99990004.pdb	P51855wl.pdb	2hgsA	89	112			294		24.7142	53.7	0	ADP		31.5029	33.1973	35.1374																								0			35.1374		35.1374
P51855	Glutathione synthetase	P51855.B99990004.pdb	P51855wl.pdb	2hgsA	89	138			132		7.23609	39.5	24	ADP		23.3086	21.1435	20.5788																								0			20.5788		20.5788
P51855	Glutathione synthetase	P51855.B99990004.pdb	P51855wl.pdb	2hgsA	89	141			132		9.48073	11.3	24	ADP		19.3817	16.661	17.4826																								0			17.4826		17.4826
P51855	Glutathione synthetase	P51855.B99990004.pdb	P51855wl.pdb	2hgsA	89	174			409		20.0229	33	0.2	ADP		37.9116	37.0508	35.9045																								0			35.9045		35.9045
P51855	Glutathione synthetase	P51855.B99990004.pdb	P51855wl.pdb	2hgsA	89	178			422		22.3418	58.8	0	ADP		32.1726	30.9771	30.5913																								0			30.5913		30.5913
P51855	Glutathione synthetase	P51855.B99990004.pdb	P51855wl.pdb	2hgsA	89	186			294		19.4411	59.5	0	ADP		29.8476	30.5984	31.247																								0			31.247		31.247
P51855	Glutathione synthetase	P51855.B99990004.pdb	P51855wl.pdb	2hgsA	89	194			294		16.0452	47.7	0	ADP		31.8762	32.7813	34.4295																								0			34.4295		34.4295
P51855	Glutathione synthetase	P51855.B99990004.pdb	P51855wl.pdb	2hgsA	89	213			294		25.1465	59.2	0	ADP		22.6725	25.3393	24.3569																								0			24.3569		24.3569
P51855	Glutathione synthetase	P51855.B99990004.pdb	P51855wl.pdb	2hgsA	89	231			294		20.4101	36.2	0	ADP		37.1255	39.148	39.7831																								0			39.7831		39.7831
P51855	Glutathione synthetase	P51855.B99990004.pdb	P51855wl.pdb	2hgsA	89	364			132		17.7791	10.5	24	ADP		7.0254	4.43455	6.10335																								0			6.10335		6.10335
P51855	Glutathione synthetase	P51855.B99990004.pdb	P51855wl.pdb	2hgsA	89	387			132		30.1913	34.5	24	ADP		25.82	24.5322	24.597																								0			24.597		24.597
P51855	Glutathione synthetase	P51855.B99990004.pdb	P51855wl.pdb	2hgsA	89	400			132		12.9482	15.7	24	ADP		14.0996	11.7072	10.6583																								0			10.6583		10.6583
P51855	Glutathione synthetase	P51855.B99990004.pdb	P51855wl.pdb	2hgsA	89	443			294		15.5187	33.7	0	ADP		26.436	26.8957	28.2822																								0			28.2822		28.2822
P51855	Glutathione synthetase	P51855.B99990004.pdb	P51855wl.pdb	2hgsA	89	452			422		9.51475	7.3	0	ADP		9.77763	8.41654	6.3708																								0			6.3708		6.3708
P16858	Glyceraldehyde-3-phosphate dehydrogenase	P16858.B99990001.pdb	P16858wl.pdb	4o59O	95	213	x	0.0029301	150		14.6409	32.7	15	NAD		19.5911	21.6419	21.6494																							0.0029301			21.6494			21.6494		1
P16858	Glyceraldehyde-3-phosphate dehydrogenase	P16858.B99990001.pdb	P16858wl.pdb	4o59O	95	249	x	0.00228573	245	x	15.1387	52.7	0.2	NAD		41.7959	44.6662	45.637																							0.00228573			45.637			45.637		1
P16858	Glyceraldehyde-3-phosphate dehydrogenase	P16858.B99990001.pdb	P16858wl.pdb	4o59O	95	184	x	0.00147524	150		19.0455	54.8	15	NAD		12.9951	11.1766	12.1652																							0.00147524			12.1652			12.1652		1
P16858	Glyceraldehyde-3-phosphate dehydrogenase	P16858.B99990001.pdb	P16858wl.pdb	4o59O	95	105	x	0.00135511	150		19.4159	41	15	NAD		15.3522	15.4283	13.8511																							0.00135511			13.8511			13.8511		1
P16858	Glyceraldehyde-3-phosphate dehydrogenase	P16858.B99990001.pdb	P16858wl.pdb	4o59O	95	217	x	0.000893121	150		13.8548	5.3	15	NAD		19.2356	21.5307	21.4737																							0.000893121			21.4737			21.4737		1
P16858	Glyceraldehyde-3-phosphate dehydrogenase	P16858.B99990001.pdb	P16858wl.pdb	4o59O	95	192	x	0.000700627	150		18.2478	58.5	15	NAD		16.8823	17.1252	16.8453																							0.000700627			16.8453			16.8453		1
P16858	Glyceraldehyde-3-phosphate dehydrogenase	P16858.B99990001.pdb	P16858wl.pdb	4o59O	95	143	x	0.000283313	150		27.9668	21.7	15	NAD		26.7953	28.2011	26.3615																							0.000283313			26.3615			26.3615		1
P16858	Glyceraldehyde-3-phosphate dehydrogenase	P16858.B99990001.pdb	P16858wl.pdb	4o59O	95	59	x	0.000281523	22		18.6245	34.5	38.5	NAD		27.14	26.3839	25.7945																							0.000281523			25.7945			25.7945		1
P16858	Glyceraldehyde-3-phosphate dehydrogenase	P16858.B99990001.pdb	P16858wl.pdb	4o59O	95	332	x	0.000240363	22		24.6611	47.2	38.5	NAD		29.4415	31.7598	30.9546																							0.000240363			30.9546			30.9546		1
P16858	Glyceraldehyde-3-phosphate dehydrogenase	P16858.B99990001.pdb	P16858wl.pdb	4o59O	95	252	x	0.00017412	245	x	15.9895	39	0.2	NAD		44.2701	46.9535	48.4901																							0.00017412			48.4901			48.4901		1
P16858	Glyceraldehyde-3-phosphate dehydrogenase	P16858.B99990001.pdb	P16858wl.pdb	4o59O	95	64	x	0.000149751	22		22.8524	52.5	38.5	NAD		26.3906	25.6503	23.8558																							0.000149751			23.8558			23.8558		1
P16858	Glyceraldehyde-3-phosphate dehydrogenase	P16858.B99990001.pdb	P16858wl.pdb	4o59O	95	261	x	0.000131437	154		19.754	52.7	0	NAD		35.7487	38.3562	39.8699																							0.000131437			39.8699			39.8699		1
P16858	Glyceraldehyde-3-phosphate dehydrogenase	P16858.B99990001.pdb	P16858wl.pdb	4o59O	95	137	x	0.000124311	154		18.9993	8.7	0	NAD		26.3624	29.0026	28.729																							0.000124311			28.729			28.729		1
P16858	Glyceraldehyde-3-phosphate dehydrogenase	P16858.B99990001.pdb	P16858wl.pdb	4o59O	95	225	x	6.23325e-05	245	x	12.8675	43.8	0.2	NAD		32.9622	35.4635	35.9939																							6.23325e-05			35.9939			35.9939		1
P16858	Glyceraldehyde-3-phosphate dehydrogenase	P16858.B99990001.pdb	P16858wl.pdb	4o59O	95	3			22		18.3283	47.3	38.5	NAD		25.8567	26.3084	24.7256																								0			24.7256		24.7256
P16858	Glyceraldehyde-3-phosphate dehydrogenase	P16858.B99990001.pdb	P16858wl.pdb	4o59O	95	25			22		10.1473	43.7	38.5	NAD		23.4202	25.3542	25.1386																								0			25.1386		25.1386
P16858	Glyceraldehyde-3-phosphate dehydrogenase	P16858.B99990001.pdb	P16858wl.pdb	4o59O	95	53			22		14.9109	6.3	38.5	NAD		20.8359	20.1571	20.8661																								0			20.8661		20.8661
P16858	Glyceraldehyde-3-phosphate dehydrogenase	P16858.B99990001.pdb	P16858wl.pdb	4o59O	95	84			22		29.6187	24.7	38.5	NAD		23.6783	22.4253	19.8721																								0			19.8721		19.8721
P16858	Glyceraldehyde-3-phosphate dehydrogenase	P16858.B99990001.pdb	P16858wl.pdb	4o59O	95	111			150		32.2957	46	15	NAD		26.806	26.6736	24.0867																								0			24.0867		24.0867
P16858	Glyceraldehyde-3-phosphate dehydrogenase	P16858.B99990001.pdb	P16858wl.pdb	4o59O	95	115			22		25.7044	36.5	38.5	NAD		26.0567	26.6286	24.4302																								0			24.4302		24.4302
P16858	Glyceraldehyde-3-phosphate dehydrogenase	P16858.B99990001.pdb	P16858wl.pdb	4o59O	95	160			154		15.6881	35.2	0	NAD		27.9262	30.8032	31.1574																								0			31.1574		31.1574
P16858	Glyceraldehyde-3-phosphate dehydrogenase	P16858.B99990001.pdb	P16858wl.pdb	4o59O	95	257			245	x	16.5303	43.3	0.2	NAD		36.0082	38.5261	40.3543																								0			40.3543		40.3543
P16858	Glyceraldehyde-3-phosphate dehydrogenase	P16858.B99990001.pdb	P16858wl.pdb	4o59O	95	258			245	x	15.1287	25.5	0.2	NAD		37.6752	40.5303	41.6775																								0			41.6775		41.6775
P16858	Glyceraldehyde-3-phosphate dehydrogenase	P16858.B99990001.pdb	P16858wl.pdb	4o59O	95	269			22		17.6624	59.7	38.5	NAD		29.8051	32.251	33.1771																								0			33.1771		33.1771
P16858	Glyceraldehyde-3-phosphate dehydrogenase	P16858.B99990001.pdb	P16858wl.pdb	4o59O	95	307			245	x	10.9791	56.7	0.2	NAD		29.0303	31.1448	33.0921																								0			33.0921		33.0921
Q9CZD3	Glycine--tRNA ligase	Q9CZD3.B99990001.pdb	Q9CZD3wl.pdb	5e6mA	96	194	x	0.00138184	201		14.1486	58.7	52.2	GAP			27.2742	29.4458																							0.00138184			29.4458			29.4458		1
Q9CZD3	Glycine--tRNA ligase	Q9CZD3.B99990001.pdb	Q9CZD3wl.pdb	5e6mA	96	70			434		27.9647	30.3	13.2	GAP			33.7015	35.2374																								0			35.2374		35.2374
Q9CZD3	Glycine--tRNA ligase	Q9CZD3.B99990001.pdb	Q9CZD3wl.pdb	5e6mA	96	75			432		21.2357	50.7	0	GAP			33.4433	35.0304																								0			35.0304		35.0304
Q9CZD3	Glycine--tRNA ligase	Q9CZD3.B99990001.pdb	Q9CZD3wl.pdb	5e6mA	96	89			434		14.2175	36.7	13.2	GAP			15.0771	16.4653																								0			16.4653		16.4653
Q9CZD3	Glycine--tRNA ligase	Q9CZD3.B99990001.pdb	Q9CZD3wl.pdb	5e6mA	96	98			434		28.7973	20.8	13.2	GAP			29.9642	30.5738																								0			30.5738		30.5738
Q9CZD3	Glycine--tRNA ligase	Q9CZD3.B99990001.pdb	Q9CZD3wl.pdb	5e6mA	96	105			362		25.4281	45	44.8	GAP			34.1293	32.9822																								0			32.9822		32.9822
Q9CZD3	Glycine--tRNA ligase	Q9CZD3.B99990001.pdb	Q9CZD3wl.pdb	5e6mA	96	113			145		25.0602	24.8	39	GAP			34.4344	33.0772																								0			33.0772		33.0772
Q9CZD3	Glycine--tRNA ligase	Q9CZD3.B99990001.pdb	Q9CZD3wl.pdb	5e6mA	96	119			145		17.3344	57	39	GAP			26.9516	26.1172																								0			26.1172		26.1172
Q9CZD3	Glycine--tRNA ligase	Q9CZD3.B99990001.pdb	Q9CZD3wl.pdb	5e6mA	96	180			461		11.1346	48.8	35.8	GAP			22.6709	24.267																								0			24.267		24.267
Q9CZD3	Glycine--tRNA ligase	Q9CZD3.B99990001.pdb	Q9CZD3wl.pdb	5e6mA	96	187			461		10.8846	59.5	35.8	GAP			10.7171	13.1651																								0			13.1651		13.1651
Q9CZD3	Glycine--tRNA ligase	Q9CZD3.B99990001.pdb	Q9CZD3wl.pdb	5e6mA	96	197			201		14.7047	58.5	52.2	GAP			32.1366	34.6137																								0			34.6137		34.6137
Q9CZD3	Glycine--tRNA ligase	Q9CZD3.B99990001.pdb	Q9CZD3wl.pdb	5e6mA	96	209			201		25.6979	51.5	52.2	GAP			61.5713	63.6752																								0			63.6752		63.6752
Q9CZD3	Glycine--tRNA ligase	Q9CZD3.B99990001.pdb	Q9CZD3wl.pdb	5e6mA	96	214			221		23.2468	50.5	52.2	GAP			74.1882	75.9596																								0			75.9596		75.9596
Q9CZD3	Glycine--tRNA ligase	Q9CZD3.B99990001.pdb	Q9CZD3wl.pdb	5e6mA	96	219			221		4.24796	18.5	52.2	GAP			91.8989	93.8175																								0			93.8175		93.8175
Q9CZD3	Glycine--tRNA ligase	Q9CZD3.B99990001.pdb	Q9CZD3wl.pdb	5e6mA	96	220			221		9.46745	52.7	52.2	GAP			92.889	94.6232																								0			94.6232		94.6232
Q9CZD3	Glycine--tRNA ligase	Q9CZD3.B99990001.pdb	Q9CZD3wl.pdb	5e6mA	96	225			221		19.9036	52.7	52.2	GAP			114.226	115.99																								0			115.99		115.99
Q9CZD3	Glycine--tRNA ligase	Q9CZD3.B99990001.pdb	Q9CZD3wl.pdb	5e6mA	96	226			221		23.6425	48.8	52.2	GAP			115.6	117.283																								0			117.283		117.283
Q9CZD3	Glycine--tRNA ligase	Q9CZD3.B99990001.pdb	Q9CZD3wl.pdb	5e6mA	96	254			201		21.1046	54.7	52.2	GAP			41.8748	43.5115																								0			43.5115		43.5115
Q9CZD3	Glycine--tRNA ligase	Q9CZD3.B99990001.pdb	Q9CZD3wl.pdb	5e6mA	96	299			170		16.6716	31.2	11.2	GAP			28.5697	28.6716																								0			28.6716		28.6716
Q9CZD3	Glycine--tRNA ligase	Q9CZD3.B99990001.pdb	Q9CZD3wl.pdb	5e6mA	96	308			170		22.0145	53	11.2	GAP			31.4008	30.0835																								0			30.0835		30.0835
Q9CZD3	Glycine--tRNA ligase	Q9CZD3.B99990001.pdb	Q9CZD3wl.pdb	5e6mA	96	354			451		15.1711	10	3.7	GAP			25.3815	23.3801																								0			23.3801		23.3801
Q9CZD3	Glycine--tRNA ligase	Q9CZD3.B99990001.pdb	Q9CZD3wl.pdb	5e6mA	96	369			362		19.9433	40.3	44.8	GAP			27.6635	28.1939																								0			28.1939		28.1939
Q9CZD3	Glycine--tRNA ligase	Q9CZD3.B99990001.pdb	Q9CZD3wl.pdb	5e6mA	96	379			362		5.62647	51.2	44.8	GAP			27.0697	25.647																								0			25.647		25.647
Q9CZD3	Glycine--tRNA ligase	Q9CZD3.B99990001.pdb	Q9CZD3wl.pdb	5e6mA	96	409			451		15.4047	31.8	3.7	GAP			23.6923	21.2143																								0			21.2143		21.2143
Q9CZD3	Glycine--tRNA ligase	Q9CZD3.B99990001.pdb	Q9CZD3wl.pdb	5e6mA	96	416			362		19.6557	26.3	44.8	GAP			23.8126	22.3741																								0			22.3741		22.3741
Q9CZD3	Glycine--tRNA ligase	Q9CZD3.B99990001.pdb	Q9CZD3wl.pdb	5e6mA	96	440			362		17.7316	24.5	44.8	GAP			23.0616	22.1371																								0			22.1371		22.1371
Q9CZD3	Glycine--tRNA ligase	Q9CZD3.B99990001.pdb	Q9CZD3wl.pdb	5e6mA	96	467			461		13.5049	42.5	35.8	GAP			30.4164	31.6456																								0			31.6456		31.6456
Q9CZD3	Glycine--tRNA ligase	Q9CZD3.B99990001.pdb	Q9CZD3wl.pdb	5e6mA	96	474			456		15.8292	13.2	29.7	GAP			30.6789	30.387																								0			30.387		30.387
Q9CZD3	Glycine--tRNA ligase	Q9CZD3.B99990001.pdb	Q9CZD3wl.pdb	5e6mA	96	477			456		27.6872	55.5	29.7	GAP			40.9465	40.1905																								0			40.1905		40.1905
Q9CZD3	Glycine--tRNA ligase	Q9CZD3.B99990001.pdb	Q9CZD3wl.pdb	5e6mA	96	480			456		19.7485	26.2	29.7	GAP			36.4698	36.3986																								0			36.3986		36.3986
Q9CZD3	Glycine--tRNA ligase	Q9CZD3.B99990001.pdb	Q9CZD3wl.pdb	5e6mA	96	491			456		47.7785	58.5	29.7	GAP			63.6448	63.7092																								0			63.7092		63.7092
Q9CZD3	Glycine--tRNA ligase	Q9CZD3.B99990001.pdb	Q9CZD3wl.pdb	5e6mA	96	496			456		37.6646	50.7	29.7	GAP			57.1635	57.9698																								0			57.9698		57.9698
Q9CZD3	Glycine--tRNA ligase	Q9CZD3.B99990001.pdb	Q9CZD3wl.pdb	5e6mA	96	499			512		40.4582	59.2	58.8	GAP			70.7525	71.5367																								0			71.5367		71.5367
Q9CZD3	Glycine--tRNA ligase	Q9CZD3.B99990001.pdb	Q9CZD3wl.pdb	5e6mA	96	500			512		35.8849	44.8	58.8	GAP			61.9211	62.9693																								0			62.9693		62.9693
Q9CZD3	Glycine--tRNA ligase	Q9CZD3.B99990001.pdb	Q9CZD3wl.pdb	5e6mA	96	503			512		26.2684	32.3	58.8	GAP			74.8165	75.8522																								0			75.8522		75.8522
Q9CZD3	Glycine--tRNA ligase	Q9CZD3.B99990001.pdb	Q9CZD3wl.pdb	5e6mA	96	527			512		15.4677	55.3	58.8	GAP			87.8726	89.1285																								0			89.1285		89.1285
Q9CZD3	Glycine--tRNA ligase	Q9CZD3.B99990001.pdb	Q9CZD3wl.pdb	5e6mA	96	537			512		32.2688	48	58.8	GAP			63.2317	64.1438																								0			64.1438		64.1438
Q9CZD3	Glycine--tRNA ligase	Q9CZD3.B99990001.pdb	Q9CZD3wl.pdb	5e6mA	96	543			456		31.7991	58.5	29.7	GAP			49.3416	50.1746																								0			50.1746		50.1746
Q9CZD3	Glycine--tRNA ligase	Q9CZD3.B99990001.pdb	Q9CZD3wl.pdb	5e6mA	96	549			456		17.5028	42.8	29.7	GAP			37.3872	38.1571																								0			38.1571		38.1571
Q9CZD3	Glycine--tRNA ligase	Q9CZD3.B99990001.pdb	Q9CZD3wl.pdb	5e6mA	96	553			456		21.6897	59.7	29.7	GAP			41.134	41.9891																								0			41.9891		41.9891
Q9CZD3	Glycine--tRNA ligase	Q9CZD3.B99990001.pdb	Q9CZD3wl.pdb	5e6mA	96	605			606		10.9646	5.2	0	GAP			29.0814	26.5074																								0			26.5074		26.5074
Q9CZD3	Glycine--tRNA ligase	Q9CZD3.B99990001.pdb	Q9CZD3wl.pdb	5e6mA	96	622			606		17.0081	47.8	0	GAP			48.7262	46.4371																								0			46.4371		46.4371
Q9CZD3	Glycine--tRNA ligase	Q9CZD3.B99990001.pdb	Q9CZD3wl.pdb	5e6mA	96	636			606		12.7193	56	0	GAP			34.8363	32.7051																								0			32.7051		32.7051
Q9CZD3	Glycine--tRNA ligase	Q9CZD3.B99990001.pdb	Q9CZD3wl.pdb	5e6mA	96	669			606		20.9884	10.7	0	GAP			59.2862	56.8287																								0			56.8287		56.8287
Q9CZD3	Glycine--tRNA ligase	Q9CZD3.B99990001.pdb	Q9CZD3wl.pdb	5e6mA	96	723			606		29.738	22.3	0	GAP			64.9302	62.7577																								0			62.7577		62.7577
Q9CZD3	Glycine--tRNA ligase	Q9CZD3.B99990001.pdb	Q9CZD3wl.pdb	5e6mA	96	724			606		28.178	55.7	0	GAP			62.8336	60.599																								0			60.599		60.599
Q9ET01	Glycogen phosphorylase, liver form	Q9ET01.B99990002.pdb	Q9ET01wl.pdb	1fa9A	95	29	x	0.00256511	109		11.7315	8.7	0.3	AMP			35.7874	33.1921																							0.00256511			33.1921			33.1921		1
Q9ET01	Glycogen phosphorylase, liver form	Q9ET01.B99990002.pdb	Q9ET01wl.pdb	1fa9A	95	42	x	0.00178775	109		21.0558	36.2	0.3	AMP			31.6254	29.9538																							0.00178775			29.9538			29.9538		1
Q9ET01	Glycogen phosphorylase, liver form	Q9ET01.B99990002.pdb	Q9ET01wl.pdb	1fa9A	95	730	x	0.00128618	581	x	22.6139	37	2.5	AMP			64.6024	64.704																							0.00128618			64.704			64.704		1
Q9ET01	Glycogen phosphorylase, liver form	Q9ET01.B99990002.pdb	Q9ET01wl.pdb	1fa9A	95	787	x	0.00101484	784		5.24722	23	4.3	AMP			57.5319	56.6967																							0.00101484			56.6967			56.6967		1
Q9ET01	Glycogen phosphorylase, liver form	Q9ET01.B99990002.pdb	Q9ET01wl.pdb	1fa9A	95	804	x	0.000664887	784		15.7744	33.8	4.3	AMP			51.5568	50.324																							0.000664887			50.324			50.324		1
Q9ET01	Glycogen phosphorylase, liver form	Q9ET01.B99990002.pdb	Q9ET01wl.pdb	1fa9A	95	552	x	0.000488722	496		22.4703	55.2	0.2	AMP			45.3347	43.4764																							0.000488722			43.4764			43.4764		1
Q9ET01	Glycogen phosphorylase, liver form	Q9ET01.B99990002.pdb	Q9ET01wl.pdb	1fa9A	95	724	x	0.000476782	784		28.1198	55.2	4.3	AMP			57.4182	57.9102																							0.000476782			57.9102			57.9102		1
Q9ET01	Glycogen phosphorylase, liver form	Q9ET01.B99990002.pdb	Q9ET01wl.pdb	1fa9A	95	364	x	0.000432382	79		17.6501	31.7	4.7	AMP			24.9568	27.1406																							0.000432382			27.1406			27.1406		1
Q9ET01	Glycogen phosphorylase, liver form	Q9ET01.B99990002.pdb	Q9ET01wl.pdb	1fa9A	95	557	x	0.000425209	581	x	24.5038	46	2.5	AMP			54.8353	53.0158																							0.000425209			53.0158			53.0158		1
Q9ET01	Glycogen phosphorylase, liver form	Q9ET01.B99990002.pdb	Q9ET01wl.pdb	1fa9A	95	783	x	0.000419313	784		9.81893	33	4.3	AMP			61.965	61.0334																							0.000419313			61.0334			61.0334		1
Q9ET01	Glycogen phosphorylase, liver form	Q9ET01.B99990002.pdb	Q9ET01wl.pdb	1fa9A	95	359	x	0.000391226	79		22.725	23.8	4.7	AMP			23.5353	26.2579																							0.000391226			26.2579			26.2579		1
Q9ET01	Glycogen phosphorylase, liver form	Q9ET01.B99990002.pdb	Q9ET01wl.pdb	1fa9A	95	823	x	0.000355796	450		21.9232	58.5	0	AMP			30.3933	30.219																							0.000355796			30.219			30.219		1
Q9ET01	Glycogen phosphorylase, liver form	Q9ET01.B99990002.pdb	Q9ET01wl.pdb	1fa9A	95	640	x	0.000333829	581	x	18.4854	6.7	2.5	AMP			63.8454	62.4674																							0.000333829			62.4674			62.4674		1
Q9ET01	Glycogen phosphorylase, liver form	Q9ET01.B99990002.pdb	Q9ET01wl.pdb	1fa9A	95	470	x	0.000315129	446		22.7126	58.2	0	AMP			47.0554	47.9993																							0.000315129			47.9993			47.9993		1
Q9ET01	Glycogen phosphorylase, liver form	Q9ET01.B99990002.pdb	Q9ET01wl.pdb	1fa9A	95	410	x	0.000273024	450		18.0535	23.8	0	AMP			33.8594	36.1647																							0.000273024			36.1647			36.1647		1
Q9ET01	Glycogen phosphorylase, liver form	Q9ET01.B99990002.pdb	Q9ET01wl.pdb	1fa9A	95	438	x	0.000261441	446		21.5522	34	0	AMP			44.1179	45.9571																							0.000261441			45.9571			45.9571		1
Q9ET01	Glycogen phosphorylase, liver form	Q9ET01.B99990002.pdb	Q9ET01wl.pdb	1fa9A	95	421	x	0.000252898	450		30.3548	41.7	0	AMP			53.0227	54.798																							0.000252898			54.798			54.798		1
Q9ET01	Glycogen phosphorylase, liver form	Q9ET01.B99990002.pdb	Q9ET01wl.pdb	1fa9A	95	545	x	0.000236588	496		11.383	5.8	0.2	AMP			39.619	37.7785																							0.000236588			37.7785			37.7785		1
Q9ET01	Glycogen phosphorylase, liver form	Q9ET01.B99990002.pdb	Q9ET01wl.pdb	1fa9A	95	290	x	0.000232155	446		16.3516	34	0	AMP			36.149	37.2434																							0.000232155			37.2434			37.2434		1
Q9ET01	Glycogen phosphorylase, liver form	Q9ET01.B99990002.pdb	Q9ET01wl.pdb	1fa9A	95	521	x	0.000219104	496		22.6811	29.8	0.2	AMP			39.5525	38.0256																							0.000219104			38.0256			38.0256		1
Q9ET01	Glycogen phosphorylase, liver form	Q9ET01.B99990002.pdb	Q9ET01wl.pdb	1fa9A	95	192	x	0.000171142	109		22.2918	36.5	0.3	AMP			14.6008	13.5559																							0.000171142			13.5559			13.5559		1
Q9ET01	Glycogen phosphorylase, liver form	Q9ET01.B99990002.pdb	Q9ET01wl.pdb	1fa9A	95	618	x	0.000152535	581	x	18.3098	9.3	2.5	AMP			42.4417	42.2291																							0.000152535			42.2291			42.2291		1
Q9ET01	Glycogen phosphorylase, liver form	Q9ET01.B99990002.pdb	Q9ET01wl.pdb	1fa9A	95	395	x	0.000137919	446		23.4515	48.2	0	AMP			38.5331	40.2557																							0.000137919			40.2557			40.2557		1
Q9ET01	Glycogen phosphorylase, liver form	Q9ET01.B99990002.pdb	Q9ET01wl.pdb	1fa9A	95	465	x	0.000119553	450		16.9692	45.2	0	AMP			38.5818	39.2744																							0.000119553			39.2744			39.2744		1
Q9ET01	Glycogen phosphorylase, liver form	Q9ET01.B99990002.pdb	Q9ET01wl.pdb	1fa9A	95	514	x	0.000109621	143		18.4204	26.2	0	AMP			25.6571	23.9914																							0.000109621			23.9914			23.9914		1
Q9ET01	Glycogen phosphorylase, liver form	Q9ET01.B99990002.pdb	Q9ET01wl.pdb	1fa9A	95	3			79		23.6738	46.3	4.7	AMP			25.2115	24.6811																								0			24.6811		24.6811
Q9ET01	Glycogen phosphorylase, liver form	Q9ET01.B99990002.pdb	Q9ET01wl.pdb	1fa9A	95	10			79		27.6092	54	4.7	AMP			19.3299	18.6934																								0			18.6934		18.6934
Q9ET01	Glycogen phosphorylase, liver form	Q9ET01.B99990002.pdb	Q9ET01wl.pdb	1fa9A	95	30			109		15.774	36.3	0.3	AMP			30.3947	27.8821																								0			27.8821		27.8821
Q9ET01	Glycogen phosphorylase, liver form	Q9ET01.B99990002.pdb	Q9ET01wl.pdb	1fa9A	95	78			79		10.7932	27.2	4.7	AMP			16.0739	15.1358																								0			15.1358		15.1358
Q9ET01	Glycogen phosphorylase, liver form	Q9ET01.B99990002.pdb	Q9ET01wl.pdb	1fa9A	95	81			79		11.6387	14.7	4.7	AMP			19.3784	20.2795																								0			20.2795		20.2795
Q9ET01	Glycogen phosphorylase, liver form	Q9ET01.B99990002.pdb	Q9ET01wl.pdb	1fa9A	95	170			581	x	21.8973	34.3	2.5	AMP			40.4674	39.3357																								0			39.3357		39.3357
Q9ET01	Glycogen phosphorylase, liver form	Q9ET01.B99990002.pdb	Q9ET01wl.pdb	1fa9A	95	215			450		27.8166	9.8	0	AMP			29.4209	32.086																								0			32.086		32.086
Q9ET01	Glycogen phosphorylase, liver form	Q9ET01.B99990002.pdb	Q9ET01wl.pdb	1fa9A	95	295			446		21.959	19	0	AMP			29.9351	31.218																								0			31.218		31.218
Q9ET01	Glycogen phosphorylase, liver form	Q9ET01.B99990002.pdb	Q9ET01wl.pdb	1fa9A	95	313			79		14.8782	25.3	4.7	AMP			15.5147	18.1994																								0			18.1994		18.1994
Q9ET01	Glycogen phosphorylase, liver form	Q9ET01.B99990002.pdb	Q9ET01wl.pdb	1fa9A	95	316			79		7.14717	34	4.7	AMP			14.2894	14.495																								0			14.495		14.495
Q9ET01	Glycogen phosphorylase, liver form	Q9ET01.B99990002.pdb	Q9ET01wl.pdb	1fa9A	95	320			79		15.0772	55	4.7	AMP			19.1956	21.1175																								0			21.1175		21.1175
Q9ET01	Glycogen phosphorylase, liver form	Q9ET01.B99990002.pdb	Q9ET01wl.pdb	1fa9A	95	370			450		9.65566	31.2	0	AMP			30.3437	31.874																								0			31.874		31.874
Q9ET01	Glycogen phosphorylase, liver form	Q9ET01.B99990002.pdb	Q9ET01wl.pdb	1fa9A	95	371			450		13.7322	51	0	AMP			25.0151	26.6																								0			26.6		26.6
Q9ET01	Glycogen phosphorylase, liver form	Q9ET01.B99990002.pdb	Q9ET01wl.pdb	1fa9A	95	458			143		20.5578	13.2	0	AMP			40.5743	40.3352																								0			40.3352		40.3352
Q9ET01	Glycogen phosphorylase, liver form	Q9ET01.B99990002.pdb	Q9ET01wl.pdb	1fa9A	95	479			450		7.96048	15.5	0	AMP			31.3041	32.7164																								0			32.7164		32.7164
Q9ET01	Glycogen phosphorylase, liver form	Q9ET01.B99990002.pdb	Q9ET01wl.pdb	1fa9A	95	537			496		17.75	39	0.2	AMP			48.6043	46.4435																								0			46.4435		46.4435
Q9ET01	Glycogen phosphorylase, liver form	Q9ET01.B99990002.pdb	Q9ET01wl.pdb	1fa9A	95	555			581	x	22.4655	23.8	2.5	AMP			47.4433	45.9241																								0			45.9241		45.9241
Q9ET01	Glycogen phosphorylase, liver form	Q9ET01.B99990002.pdb	Q9ET01wl.pdb	1fa9A	95	569			143		14.8127	13.7	0	AMP			38.7879	38.0365																								0			38.0365		38.0365
Q9ET01	Glycogen phosphorylase, liver form	Q9ET01.B99990002.pdb	Q9ET01wl.pdb	1fa9A	95	575			143		15.7401	15.2	0	AMP			37.1864	36.8007																								0			36.8007		36.8007
Q9ET01	Glycogen phosphorylase, liver form	Q9ET01.B99990002.pdb	Q9ET01wl.pdb	1fa9A	95	592			581	x	16.1455	29.7	2.5	AMP			66.4729	65.3627																								0			65.3627		65.3627
Q9ET01	Glycogen phosphorylase, liver form	Q9ET01.B99990002.pdb	Q9ET01wl.pdb	1fa9A	95	593			581	x	17.1812	50.2	2.5	AMP			68.1963	67.292																								0			67.292		67.292
Q9ET01	Glycogen phosphorylase, liver form	Q9ET01.B99990002.pdb	Q9ET01wl.pdb	1fa9A	95	596			581	x	27.7358	55	2.5	AMP			74.9184	73.5412																								0			73.5412		73.5412
Q9ET01	Glycogen phosphorylase, liver form	Q9ET01.B99990002.pdb	Q9ET01wl.pdb	1fa9A	95	597			581	x	16.7131	5.8	2.5	AMP			63.0542	61.8483																								0			61.8483		61.8483
Q9ET01	Glycogen phosphorylase, liver form	Q9ET01.B99990002.pdb	Q9ET01wl.pdb	1fa9A	95	609			143		17.1416	11.3	0	AMP			32.504	31.8543																								0			31.8543		31.8543
Q9ET01	Glycogen phosphorylase, liver form	Q9ET01.B99990002.pdb	Q9ET01wl.pdb	1fa9A	95	622			581	x	12.5256	13.3	2.5	AMP			53.4027	52.7854																								0			52.7854		52.7854
Q9ET01	Glycogen phosphorylase, liver form	Q9ET01.B99990002.pdb	Q9ET01wl.pdb	1fa9A	95	642			581	x	15.9733	14.7	2.5	AMP			56.1828	54.7265																								0			54.7265		54.7265
Q9ET01	Glycogen phosphorylase, liver form	Q9ET01.B99990002.pdb	Q9ET01wl.pdb	1fa9A	95	656			496		10.6438	11.3	0.2	AMP			34.5925	32.8164																								0			32.8164		32.8164
Q9ET01	Glycogen phosphorylase, liver form	Q9ET01.B99990002.pdb	Q9ET01wl.pdb	1fa9A	95	681			143		6.02162	15.8	0	AMP			30.5184	29.5299																								0			29.5299		29.5299
Q9ET01	Glycogen phosphorylase, liver form	Q9ET01.B99990002.pdb	Q9ET01wl.pdb	1fa9A	95	725			784		21.8119	15.2	4.3	AMP			59.7931	59.9042																								0			59.9042		59.9042
Q9ET01	Glycogen phosphorylase, liver form	Q9ET01.B99990002.pdb	Q9ET01wl.pdb	1fa9A	95	740			581	x	17.7301	43.7	2.5	AMP			69.2278	68.6774																								0			68.6774		68.6774
Q9ET01	Glycogen phosphorylase, liver form	Q9ET01.B99990002.pdb	Q9ET01wl.pdb	1fa9A	95	760			581	x	16.1629	15.7	2.5	AMP			63.1993	62.9144																								0			62.9144		62.9144
Q9ET01	Glycogen phosphorylase, liver form	Q9ET01.B99990002.pdb	Q9ET01wl.pdb	1fa9A	95	773			784		20.383	15.2	4.3	AMP			52.1145	52.2517																								0			52.2517		52.2517
Q9ET01	Glycogen phosphorylase, liver form	Q9ET01.B99990002.pdb	Q9ET01wl.pdb	1fa9A	95	796			784		20.5451	30.8	4.3	AMP			55.6337	54.0525																								0			54.0525		54.0525
Q9ET01	Glycogen phosphorylase, liver form	Q9ET01.B99990002.pdb	Q9ET01wl.pdb	1fa9A	95	819			143		13.3606	7.2	0	AMP			27.5887	26.5313																								0			26.5313		26.5313
Q9ET01	Glycogen phosphorylase, liver form	Q9ET01.B99990002.pdb	Q9ET01wl.pdb	1fa9A	95	834			109		18.6557	17.3	0.3	AMP			22.4226	20.1724																								0			20.1724		20.1724
Q9ET01	Glycogen phosphorylase, liver form	Q9ET01.B99990002.pdb	Q9ET01wl.pdb	1fa9A	95	850			109		39.3868	52.5	0.3	AMP			48.8826	46.8004																								0			46.8004		46.8004
Q91Z53	Glyoxylate reductase/hydroxypyruvate reductase	Q91Z53.B99990001.pdb	Q91Z53wl.pdb	2gcgA	86	327	x	0.00123134	57		18.5518	35.8	0	NDP		16.3742	15.1441	16.961																							0.00123134			16.961			16.961		1
Q91Z53	Glyoxylate reductase/hydroxypyruvate reductase	Q91Z53.B99990001.pdb	Q91Z53wl.pdb	2gcgA	86	43	x	0.00077013	57		18.7904	29.7	0	NDP		34.934	35.9715	35.8589																							0.00077013			35.8589			35.8589		1
Q91Z53	Glyoxylate reductase/hydroxypyruvate reductase	Q91Z53.B99990001.pdb	Q91Z53wl.pdb	2gcgA	86	66	x	0.000659291	57		15.6452	38.2	0	NDP		27.126	27.2145	26.3427																							0.000659291			26.3427			26.3427		1
Q91Z53	Glyoxylate reductase/hydroxypyruvate reductase	Q91Z53.B99990001.pdb	Q91Z53wl.pdb	2gcgA	86	233	x	0.000267856	226		9.5865	19	0.3	NDP		23.9439	22.964	20.4803																							0.000267856			20.4803			20.4803		1
Q91Z53	Glyoxylate reductase/hydroxypyruvate reductase	Q91Z53.B99990001.pdb	Q91Z53wl.pdb	2gcgA	86	94	x	0.000184177	57		19.3543	43	0	NDP		21.7171	19.9449	20.3453																							0.000184177			20.3453			20.3453		1
Q91Z53	Glyoxylate reductase/hydroxypyruvate reductase	Q91Z53.B99990001.pdb	Q91Z53wl.pdb	2gcgA	86	173	x	0.000110766	123		18.3602	55.7	0	NDP		23.181	23.8772	24.1402																							0.000110766			24.1402			24.1402		1
Q91Z53	Glyoxylate reductase/hydroxypyruvate reductase	Q91Z53.B99990001.pdb	Q91Z53wl.pdb	2gcgA	86	2			29		22.1892	57	0	NDP		47.7932	48.2364	49.1278																								0			49.1278		49.1278
Q91Z53	Glyoxylate reductase/hydroxypyruvate reductase	Q91Z53.B99990001.pdb	Q91Z53wl.pdb	2gcgA	86	8			29		12.3722	15.2	0	NDP		32.2785	33.1422	33.8597																								0			33.8597		33.8597
Q91Z53	Glyoxylate reductase/hydroxypyruvate reductase	Q91Z53.B99990001.pdb	Q91Z53wl.pdb	2gcgA	86	65			57		18.0426	48.3	0	NDP		28.8216	28.0512	27.6588																								0			27.6588		27.6588
Q91Z53	Glyoxylate reductase/hydroxypyruvate reductase	Q91Z53.B99990001.pdb	Q91Z53wl.pdb	2gcgA	86	95			57		18.8285	42	0	NDP		26.0654	24.7802	24.4297																								0			24.4297		24.4297
Q91Z53	Glyoxylate reductase/hydroxypyruvate reductase	Q91Z53.B99990001.pdb	Q91Z53wl.pdb	2gcgA	86	134			288		23.764	51	0	NDP		40.5257	42.9008	42.1548																								0			42.1548		42.1548
Q91Z53	Glyoxylate reductase/hydroxypyruvate reductase	Q91Z53.B99990001.pdb	Q91Z53wl.pdb	2gcgA	86	228			226		14.396	31.8	0.3	NDP		30.6274	30.2185	27.6784																								0			27.6784		27.6784
Q91Z53	Glyoxylate reductase/hydroxypyruvate reductase	Q91Z53.B99990001.pdb	Q91Z53wl.pdb	2gcgA	86	235			123		12.2665	21.5	0	NDP		25.8147	25.8877	24.149																								0			24.149		24.149
Q91Z53	Glyoxylate reductase/hydroxypyruvate reductase	Q91Z53.B99990001.pdb	Q91Z53wl.pdb	2gcgA	86	286			147		14.0061	36.3	32.2	NDP		35.0758	36.7423	35.2495																								0			35.2495		35.2495
Q91Z53	Glyoxylate reductase/hydroxypyruvate reductase	Q91Z53.B99990001.pdb	Q91Z53wl.pdb	2gcgA	86	300			123		24.6695	58.8	0	NDP		20.4006	23.0547	24.4309																								0			24.4309		24.4309
Q99L27	GMP reductase 2	Q99L27.B99990005.pdb	Q99L27wl.pdb	2c6qG	96	13	x	0.0004642	222		13.4282	22.3	0	NDP		33.8885	33.7535	32.198																							0.0004642			32.198			32.198		1
Q99L27	GMP reductase 2	Q99L27.B99990005.pdb	Q99L27wl.pdb	2c6qG	96	9			205		17.8168	59.3	0	NDP		43.1779	42.8475	41.0227																								0			41.0227		41.0227
Q99L27	GMP reductase 2	Q99L27.B99990005.pdb	Q99L27wl.pdb	2c6qG	96	20			316		14.0972	26.3	0	NDP		25.2102	23.4618	21.2332																								0			21.2332		21.2332
Q99L27	GMP reductase 2	Q99L27.B99990005.pdb	Q99L27wl.pdb	2c6qG	96	25			316		17.4065	59	0	NDP		15.5495	14.7465	13.3196																								0			13.3196		13.3196
Q99L27	GMP reductase 2	Q99L27.B99990005.pdb	Q99L27wl.pdb	2c6qG	96	42			205		19.4917	40.8	0	NDP		49.2267	49.2347	46.7207																								0			46.7207		46.7207
Q99L27	GMP reductase 2	Q99L27.B99990005.pdb	Q99L27wl.pdb	2c6qG	96	69			68		10.1498	26.3	18.8	NDP		23.547	25.4741	24.1898																								0			24.1898		24.1898
Q99L27	GMP reductase 2	Q99L27.B99990005.pdb	Q99L27wl.pdb	2c6qG	96	78			127		9.53225	35.5	0	NDP		47.9563	49.0637	47.1842																								0			47.1842		47.1842
Q99L27	GMP reductase 2	Q99L27.B99990005.pdb	Q99L27wl.pdb	2c6qG	96	124			98		14.0208	18.3	10.3	NDP		46.3581	47.2011	45.0043																								0			45.0043		45.0043
Q99L27	GMP reductase 2	Q99L27.B99990005.pdb	Q99L27wl.pdb	2c6qG	96	143			205		19.0776	44.3	0	NDP		57.1149	57.2076	54.7797																								0			54.7797		54.7797
Q99L27	GMP reductase 2	Q99L27.B99990005.pdb	Q99L27wl.pdb	2c6qG	96	147			127		21.522	59	0	NDP		60.4142	60.9656	58.6331																								0			58.6331		58.6331
Q99L27	GMP reductase 2	Q99L27.B99990005.pdb	Q99L27wl.pdb	2c6qG	96	191			186		11.214	37.5	6.8	NDP		51.5236	52.3926	50.9006																								0			50.9006		50.9006
Q99L27	GMP reductase 2	Q99L27.B99990005.pdb	Q99L27wl.pdb	2c6qG	96	213			205		16.8586	54.8	0	NDP		42.2273	41.6183	39.0175																								0			39.0175		39.0175
Q99L27	GMP reductase 2	Q99L27.B99990005.pdb	Q99L27wl.pdb	2c6qG	96	230			224		8.52364	9	49.2	NDP		24.0455	23.7517	21.7928																								0			21.7928		21.7928
Q99L27	GMP reductase 2	Q99L27.B99990005.pdb	Q99L27wl.pdb	2c6qG	96	261			224		21.6914	55.5	49.2	NDP		32.7819	34.8442	34.8207																								0			34.8207		34.8207
Q99L27	GMP reductase 2	Q99L27.B99990005.pdb	Q99L27wl.pdb	2c6qG	96	262			224		24.6944	57	49.2	NDP		33.7665	36.2413	36.0376																								0			36.0376		36.0376
Q99L27	GMP reductase 2	Q99L27.B99990005.pdb	Q99L27wl.pdb	2c6qG	96	264			186		18.1168	6.8	6.8	NDP		36.1728	38.1774	37.1556																								0			37.1556		37.1556
Q99L27	GMP reductase 2	Q99L27.B99990005.pdb	Q99L27wl.pdb	2c6qG	96	276			186		17.0945	51.2	6.8	NDP		50.5228	52.251	51.0188																								0			51.0188		51.0188
Q99L27	GMP reductase 2	Q99L27.B99990005.pdb	Q99L27wl.pdb	2c6qG	96	277			186		15.1164	31.2	6.8	NDP		47.5885	49.2715	47.9182																								0			47.9182		47.9182
Q99L27	GMP reductase 2	Q99L27.B99990005.pdb	Q99L27wl.pdb	2c6qG	96	291			186		10.5803	35.8	6.8	NDP		40.3665	41.477	40.3411																								0			40.3411		40.3411
Q99L27	GMP reductase 2	Q99L27.B99990005.pdb	Q99L27wl.pdb	2c6qG	96	298			224		11.4419	8.2	49.2	NDP		28.3712	29.9759	28.8065																								0			28.8065		28.8065
Q99L27	GMP reductase 2	Q99L27.B99990005.pdb	Q99L27wl.pdb	2c6qG	96	323			316		10.8541	46.3	0	NDP		24.0425	23.6901	21.2972																								0			21.2972		21.2972
Q99L27	GMP reductase 2	Q99L27.B99990005.pdb	Q99L27wl.pdb	2c6qG	96	325			316		10.5881	30	0	NDP		26.7597	25.9599	23.3991																								0			23.3991		23.3991
P62827	GTP-binding nuclear protein Ran	P62827.B99990005.pdb	P62827wl.pdb	3gj0A	100	99	x	0.000575174	120		21.5395	57	0	GDP		20.9146	22.7383	21.6975																							0.000575174			21.6975			21.6975		1
P62827	GTP-binding nuclear protein Ran	P62827.B99990005.pdb	P62827wl.pdb	3gj0A	100	60	x	0.000225602	85		14.1342	28.7	0	GDP		23.3956	23.7458	26.2861																							0.000225602			26.2861			26.2861		1
P62827	GTP-binding nuclear protein Ran	P62827.B99990005.pdb	P62827wl.pdb	3gj0A	100	28			120		17.8478	9.3	0	GDP		10.0342	9.01095	11.3018																								0			11.3018		11.3018
P62827	GTP-binding nuclear protein Ran	P62827.B99990005.pdb	P62827wl.pdb	3gj0A	100	37			85		19.7847	15.5	0	GDP		12.4729	11.7564	14.0573																								0			14.0573		14.0573
P62827	GTP-binding nuclear protein Ran	P62827.B99990005.pdb	P62827wl.pdb	3gj0A	100	38			85		15.0717	44.7	0	GDP		20.331	21.2451	23.8624																								0			23.8624		23.8624
P62827	GTP-binding nuclear protein Ran	P62827.B99990005.pdb	P62827wl.pdb	3gj0A	100	71			120		21.0831	48.7	0	GDP		10.5558	12.177	11.4006																								0			11.4006		11.4006
P62827	GTP-binding nuclear protein Ran	P62827.B99990005.pdb	P62827wl.pdb	3gj0A	100	123			120		14.9876	32.3	0	GDP		9.24734	8.22804	6.0325																								0			6.0325		6.0325
P62827	GTP-binding nuclear protein Ran	P62827.B99990005.pdb	P62827wl.pdb	3gj0A	100	127			120		24.6888	56	0	GDP		23.3254	21.6005	19.4715																								0			19.4715		19.4715
P62827	GTP-binding nuclear protein Ran	P62827.B99990005.pdb	P62827wl.pdb	3gj0A	100	130			120		21.6119	35.7	0	GDP		20.7752	20.4257	18.2371																								0			18.2371		18.2371
P62827	GTP-binding nuclear protein Ran	P62827.B99990005.pdb	P62827wl.pdb	3gj0A	100	132			120		18.5711	19.3	0	GDP		22.7722	22.4639	20.9011																								0			20.9011		20.9011
P62827	GTP-binding nuclear protein Ran	P62827.B99990005.pdb	P62827wl.pdb	3gj0A	100	134			120		22.1187	56	0	GDP		28.3234	29.0607	27.8572																								0			27.8572		27.8572
P62827	GTP-binding nuclear protein Ran	P62827.B99990005.pdb	P62827wl.pdb	3gj0A	100	141			120		18.9276	51.5	0	GDP		27.8547	29.6014	29.5518																								0			29.5518		29.5518
P62827	GTP-binding nuclear protein Ran	P62827.B99990005.pdb	P62827wl.pdb	3gj0A	100	142			112		15.586	55.2	4.2	GDP		24.0508	26.4241	26.9123																								0			26.9123		26.9123
P62827	GTP-binding nuclear protein Ran	P62827.B99990005.pdb	P62827wl.pdb	3gj0A	100	152			120		16.0396	35	0	GDP		9.60355	6.86553	6.33373																								0			6.33373		6.33373
P62827	GTP-binding nuclear protein Ran	P62827.B99990005.pdb	P62827wl.pdb	3gj0A	100	159			120		10.783	34	0	GDP		22.2632	21.947	22.5551																								0			22.5551		22.5551
P62827	GTP-binding nuclear protein Ran	P62827.B99990005.pdb	P62827wl.pdb	3gj0A	100	167			85		13.0497	58.7	0	GDP		27.5153	28.8015	30.0556																								0			30.0556		30.0556
Q9CQC9	GTP-binding protein SAR1b	Q9CQC9.B99990002.pdb	Q9CQC9wl.pdb	1f6bA	99	182	x	0.00048301	178		9.17129	35.8	0.3	GDP		18.0121	16.4174	15.1793																							0.00048301			15.1793			15.1793		1
Q9CQC9	GTP-binding protein SAR1b	Q9CQC9.B99990002.pdb	Q9CQC9wl.pdb	1f6bA	99	46	x	0.000169097	178		18.4825	30	0.3	GDP		13.0847	12.2474	14.8284																							0.000169097			14.8284			14.8284		1
Q9CQC9	GTP-binding protein SAR1b	Q9CQC9.B99990002.pdb	Q9CQC9wl.pdb	1f6bA	99	23			178		29.0959	59.2	0.3	GDP		33.9274	34.0648	36.052																								0			36.052		36.052
Q9CQC9	GTP-binding protein SAR1b	Q9CQC9.B99990002.pdb	Q9CQC9wl.pdb	1f6bA	99	24			178		19.1298	20.8	0.3	GDP		26.1699	26.5956	28.0621																								0			28.0621		28.0621
Q9CQC9	GTP-binding protein SAR1b	Q9CQC9.B99990002.pdb	Q9CQC9wl.pdb	1f6bA	99	27			178		25.0653	41.8	0.3	GDP		22.4336	24.0578	26.4038																								0			26.4038		26.4038
Q9CQC9	GTP-binding protein SAR1b	Q9CQC9.B99990002.pdb	Q9CQC9wl.pdb	1f6bA	99	87			178		25.0978	32.8	0.3	GDP		19.4382	22.3055	23.2952																								0			23.2952		23.2952
Q9CQC9	GTP-binding protein SAR1b	Q9CQC9.B99990002.pdb	Q9CQC9wl.pdb	1f6bA	99	112			102		16.6876	34.3	0	GDP		22.1657	24.1166	23.2364																								0			23.2364		23.2364
Q9CQC9	GTP-binding protein SAR1b	Q9CQC9.B99990002.pdb	Q9CQC9wl.pdb	1f6bA	99	135			102		8.97524	20.7	0	GDP		7.07158	6.26152	3.70453																								0			3.70453		3.70453
Q9CQC9	GTP-binding protein SAR1b	Q9CQC9.B99990002.pdb	Q9CQC9wl.pdb	1f6bA	99	160			178		10.8647	22.3	0.3	GDP		22.6996	22.9634	22.6006																								0			22.6006		22.6006
Q9CQC9	GTP-binding protein SAR1b	Q9CQC9.B99990002.pdb	Q9CQC9wl.pdb	1f6bA	99	166			178		28.4285	33.2	0.3	GDP		35.1546	36.4437	37.6194																								0			37.6194		37.6194
Q9WTP7	GTP:AMP phosphotransferase AK3, mitochondrial	Q9WTP7.B99990005.pdb	Q9WTP7wl.pdb	2ak3A	89	29	x	0.0100149	85		19.7062	36.5	5.3	AMP			18.7671	20.9017																						0.0100149			20.9017				20.9017	1
Q9WTP7	GTP:AMP phosphotransferase AK3, mitochondrial	Q9WTP7.B99990005.pdb	Q9WTP7wl.pdb	2ak3A	89	80	x	0.00836735	85		13.4158	36.7	5.3	AMP			23.6616	23.7871																						0.00836735			23.7871				23.7871	1
Q9WTP7	GTP:AMP phosphotransferase AK3, mitochondrial	Q9WTP7.B99990005.pdb	Q9WTP7wl.pdb	2ak3A	89	34	x	0.00652749	85		4.96592	43.5	5.3	AMP			21.4948	23.0121																						0.00652749			23.0121				23.0121	1
Q9WTP7	GTP:AMP phosphotransferase AK3, mitochondrial	Q9WTP7.B99990005.pdb	Q9WTP7wl.pdb	2ak3A	89	203	x	0.00385236	85		32.7687	35.8	5.3	AMP			27.1513	29.4486																							0.00385236			29.4486			29.4486		1
Q9WTP7	GTP:AMP phosphotransferase AK3, mitochondrial	Q9WTP7.B99990005.pdb	Q9WTP7wl.pdb	2ak3A	89	165	x	0.00147307	85		42.7639	38.3	5.3	AMP			22.7401	22.354																							0.00147307			22.354			22.354		1
Q9WTP7	GTP:AMP phosphotransferase AK3, mitochondrial	Q9WTP7.B99990005.pdb	Q9WTP7wl.pdb	2ak3A	89	189	x	0.00100246	85		31.0123	26.3	5.3	AMP			26.3134	27.5988																							0.00100246			27.5988			27.5988		1
Q9WTP7	GTP:AMP phosphotransferase AK3, mitochondrial	Q9WTP7.B99990005.pdb	Q9WTP7wl.pdb	2ak3A	89	64	x	0.000991232	85		33.4754	44.5	5.3	AMP			16.7443	14.7116																							0.000991232			14.7116			14.7116		1
Q9WTP7	GTP:AMP phosphotransferase AK3, mitochondrial	Q9WTP7.B99990005.pdb	Q9WTP7wl.pdb	2ak3A	89	20			85		19.3198	11	5.3	AMP			5.7882	8.31275																								0			8.31275		8.31275
Q9WTP7	GTP:AMP phosphotransferase AK3, mitochondrial	Q9WTP7.B99990005.pdb	Q9WTP7wl.pdb	2ak3A	89	57			85		32.0376	40.3	5.3	AMP			16.6685	14.161																								0			14.161		14.161
Q9WTP7	GTP:AMP phosphotransferase AK3, mitochondrial	Q9WTP7.B99990005.pdb	Q9WTP7wl.pdb	2ak3A	89	104			85		23.7738	54.7	5.3	AMP			23.8809	24.0719																								0			24.0719		24.0719
[truncated: 1,837 more rows]
[truncated: 8 more columns]
