# Supplementary material for: Nucleotide-binding sites can enhance N-acylation of nearby protein lysine residues
Source: Sci Rep. 2020 Nov 20;10:20254. doi: 10.1038/s41598-020-77261-1 (PMC7680127; doi:10.1038/s41598-020-77261-1)
Supplement: Supplementary file 3 — Supplementary Table S2. [file 41598_2020_77261_MOESM3_ESM.xlsx]

## Sheet: Legend
Table S2 Malonylation of Glutamate Dehydrogenase occurs near its binding sites for NAD(P)H, GTP and ADP
A-6DHQ+GTP	Distances in the PDB: 6DHQ structure of glutamate dehydrogenase
(A) Chain	Hexamer subunit of the lysine residue
(B) Lys Residue	Number of the lysine residue in the PDB file of the folded protein
(C) Lys Surface Area	Surface area of the lysine NZ amine
(D) Ligand	Bound CoA-like ligand
(E) Ligand Number	Number of the ligand in PDB file of the folded protein
(F) Ligand Letter	Hexamer subunit the ligand is bound to
(G) Distance	Distance between the lysine amine atom and the ß-phosphateof the GTP ligand bound to each subunit
(H) Minimum Allosteric Site Distance	Identifying the closest GTP - minimum distance for each lysine amine atom to the ß-phosphate of each bound GTP in the structure
(I) Average Allosteric Site Distance	Average distance for each lysine amine atom to the closest ß-phosphate of each bound GTP in the 6 subunits of the hexameric structure
(J) Average Lys Surface Area	Average surface area for each lysine amine atom in the 6 subunits of the hexameric structure
B-6DHK+ADP	Distances in the PDB: 6DHK structure of glutamate dehydrogenase
(A) Chain	Hexamer subunit of the lysine residue
(B) Lys Residue	Number of the lysine residue in the PDB file of the folded protein
(C) Lys Surface Area	Surface area of the lysine NZ amine
(D) Ligand	Bound CoA-like ligand
(E) Ligand Number	Number of the ligand in PDB file of the folded protein
(F) Ligand Letter	Hexamer subunit the ligand is bound to
(G) Distance	Distance between the lysine amine atom and the ß-phosphateof the ADP ligand bound to each subunit
(H) Minimum Allosteric Site Distance	Identifying the closest ADP - minimum distance for each lysine amine atom to the ß-phosphate of each bound ADP in the structure
(I) Average Allosteric Site Distance	Average distance for each lysine amine atom to the closest ß-phosphate of each bound ADP in the 6 subunits of the hexameric structure
(J) Average Lys Surface Area	Average surface area for each lysine amine atom in the 6 subunits of the hexameric structure
C-6DHQ+NADPH	Distances in the PDB: 6DHQ structure of glutamate dehydrogenase
(A) Chain	Hexamer subunit of the lysine residue
(B) Lys Residue	Number of the lysine residue in the PDB file of the folded protein
(C) Lys Surface Area	Surface area of the lysine NZ amine
(D) Ligand	Bound CoA-like ligand
(E) Ligand Number	Number of the ligand in PDB file of the folded protein
(F) Ligand Letter	Hexamer subunit the ligand is bound to
(G) Distance	Distance between the lysine amine atom and the ß-phosphate of the NADPH ligand bound to each subunit
(H) Minimum Active Site Distance	Identifying the closest NADPH - minimum distance for each lysine amine atom to the ß-phosphate of each bound NADPH in the structure
(I) Average Active Site Distance	Average distance for each lysine amine atom to the closest ß-phosphate of each bound NADPH in the 6 subunits of the hexameric structure
(J) Average Lys Surface Area	Average surface area for each lysine amine atom in the 6 subunits of the hexameric structure
D-6DHD+NADH	Distances in the PDB: 6DHD structure of glutamate dehydrogenase
(A) Chain	Hexamer subunit of the lysine residue
(B) Lys Residue	Number of the lysine residue in the PDB file of the folded protein
(C) Lys Surface Area	Surface area of the lysine NZ amine
(D) Ligand	Bound CoA-like ligand
(E) Ligand Number	Number of the ligand in PDB file of the folded protein
(F) Ligand Letter	Hexamer subunit the ligand is bound to
(G) Active Site Distance	Distance between the lysine amine atom and the ß-phosphate of the NADH ligand bound in the active site of each subunit
(H) Allosteric Site Distance	Distance between the lysine amine atom and the ß-phosphate of the NADH ligand bound in the allosteric site of each subunit
(I) Minimum Active Site Distance	Identifying the closest active site NADH - minimum distance for each lysine amine atom to the ß-phosphate of each bound NADH in the active site of the structure
(J) Minimum Allosteric Site Distance	Identifying the closest allosteric site NADH - minimum distance for each lysine amine atom to the ß-phosphate of each bound NADH in the allosteric site of the structure
(K) Average Active Site Distance	Average distance for each lysine amine atom to the closest ß-phosphate of each bound NADH in the active site of the 6 subunits of the hexameric structure
(L) Average Allosteric Site Distance	Average distance for each lysine amine atom to the closest ß-phosphate of each bound NADH in the allosteric site of the 6 subunits of the hexameric structure
(M) Average Lys Surface Area	Average surface area for each lysine amine atom in the 6 subunits of the hexameric structure
E-6DHD+GTP	Distances in the PDB: 6DHQ structure of glutamate dehydrogenase
(A) Chain	Hexamer subunit of the lysine residue
(B) Lys Residue	Number of the lysine residue in the PDB file of the folded protein
(C) Lys Surface Area	Surface area of the lysine NZ amine
(D) Ligand	Bound CoA-like ligand
(E) Ligand Number	Number of the ligand in PDB file of the folded protein
(F) Ligand Letter	Hexamer subunit the ligand is bound to
(G) Distance	Distance between the lysine amine atom and the ß-phosphateof the GTP ligand bound to each subunit
(H) Minimum Allosteric Site Distance	Identifying the closest GTP - minimum distance for each lysine amine atom to the ß-phosphate of each bound GTP in the structure
(I) Average Allosteric Site Distance	Average distance for each lysine amine atom to the closest ß-phosphate of each bound GTP in the 6 subunits of the hexameric structure
(J) Average Lys Surface Area	Average surface area for each lysine amine atom in the 6 subunits of the hexameric structure
F-All Peptides	Quantification of in vitro malonylation and exisiting acetylation and succinylation of glutamate dehydrogenase
(A) PDB Lys Residue	Number of the lysine residue in the PDB file of the folded protein
(B) Seq Lys Residue	Number of the lysine residue in the translated protein sequence that includes the mitochondrial targetting sequence
(C) Trypsin Miscleaved Dipeptide Sequence	Trypsin-cleaved dipeptide sequences. Tryspin does not cleave at acylated lysine residues. The peptides that would be present in the absence of acylation are coloured red and black
(D) Peptide Length	Dipeptide length
(E) Maximum Lys Surface Area	Maximum surface area of each lysine of hexameric GDH in PDB file 6dhd, 6dhk or 6dhq
(F) Closest Nucleotide Distance	Minimum distance from each lysine NZ atom to the ß-phosphate of a bound NADH, NADPH, GTP or ADP in PDB file 6dhd, 6dhk or 6dhq of hexameric GDH
(G) Lys Surface Area	Surface area of each lysine of hexameric GDH in PDB file 6dhd
(H) Closest Nucleotide Distance	Distance from each lysine NZ atom to closest ß-phosphate of a bound NADH or GTP nucleotide in hexameric GDH in PDB file 6dhd
(I) Closest Nucleotide	Closest nucleotide in hexameric GDH in PDB file 6dhd
(J) Closest NADH Distance	Distance from each lysine NZ atom to closest ß-phosphate of any NADH bound by hexameric GDH in PDB file 6dhd
(K) Active Site NADH Distance	Distance from each lysine NZ atom to closest ß-phosphate of an NADH bound in the active site of hexameric GDH in PDB file 6dhd
(L) Allosteric Site NADH Distance	Distance from each lysine NZ atom to closest ß-phosphate of an NADH bound in the 'ADP' allosteric site of hexameric GDH in PDB file 6dhd
(M) Allosteric Site GTP Distance	Distance from each lysine NZ atom to closest ß-phosphate of an GTP bound in an 'GTP' allosteric site of hexameric GDH in PDB file 6dhd
(N) Lys Surface Area	Surface area of each lysine of hexameric GDH in PDB file 6dhq
(O) Closest Nucleotide Distance	Distance from each lysine NZ atom to closest ß-phosphate of a bound NADPH or GTP nucleotide in hexameric GDH in PDB file 6dhq
(P) Closest Nucleotide	Closest nucleotide in hexameric GDH in PDB file 6dhq
(Q) Active Site NADPH Distance	Distance from each lysine NZ atom to closest ß-phosphate of an NADPH bound in the active site of hexameric GDH in PDB file 6dhq
(R) Allosteric Site GTP Distance	Distance from each lysine NZ atom to closest ß-phosphate of GTP bound in the 'GTP' allosteric site of hexameric GDH in PDB file 6dhq
(S) Lys Surface Area	Surface area of each lysine of hexameric GDH in PDB file 6dhk
(T) Closest Nucleotide	Closest nucleotide in hexameric GDH in PDB file 6dhk
(U) Allosteric Site ADP Distance	Distance from each lysine NZ atom to closest ß-phosphate of ADP bound in the 'ADP' allosteric site of hexameric GDH in PDB file 6dhk
(V) In vivo Acetylation % (Weinert, 2015)	In vivo N-acetylation stoichiometry in mouse liver from Weinert 2015. Peptides were considered too long or too short if they were longer or shorter than the longest or shortest detected dipeptide in that study.
(W) Retention Time	Retention time of dipeptides in this study. The first 10 min of the run was directed to waste so K390 was sometimes not detectable. Peptides were considered too long or too short if they were longer or shorter than the longest or shortest detected dipeptide in this study.
(X) Modification	Observed modifications
(Y) m/z	Observed m/z of the N-malonylated dipeptide
(Z) m/z Metox	Observed m/z of the methionine oxidised N-malonylated dipeptide
(AA, AF, AK, AP) No Malonyl-CoA	N-malonylation of GDH incubated for 6h
(AB, AG, AL, AQ) Malonyl-CoA	N-malonylation of GDH incubated for 6h with 2 mM malonyl-CoA
(AC, AH, AM, AR) Malonyl-CoA + NADPH	N-malonylation of GDH incubated for 6h with 2 mM malonyl-CoA and 10 mM NADPH
(AD, AI, AN, AS) Malonyl-CoA + GTP	N-malonylation of GDH incubated for 6h with 2 mM malonyl-CoA and 10 mM GTP
(AJ, AO, AT, AU) Malonyl-CoA + ADP	N-malonylation of GDH incubated for 6h with 2 mM malonyl-CoA and 10 mM ADP
(AV) Modification	Observed modifications
(AW) m/z	Observed m/z of the N-acetylated dipeptide
(AX) m/z Metox	Observed m/z of the methionine oxidised N-acetylated dipeptide
(AY, BD, BI, BN) No malonyl-CoA	N-acetylation of GDH incubated for 6h
(AZ, BE, BJ, BO) Malonyl-CoA	N-acetylation of GDH incubated for 6h with 2 mM malonyl-CoA
(BA, BF, BK, BP) Malonyl-CoA + NADPH	N-acetylation of GDH incubated for 6h with 2 mM malonyl-CoA and 10 mM NADPH
(BB, BG, BL, BQ) Malonyl-CoA + GTP	N-acetylation of GDH incubated for 6h with 2 mM malonyl-CoA and 10 mM GTP
(BH, BM, BR, BS) Malonyl-CoA + ADP	N-acetylation of GDH incubated for 6h with 2 mM malonyl-CoA and 10 mM ADP
(BT) Modification	Observed modifications
(BU) m/z	Observed m/z of the N-succinylated dipeptide
(BV) m/z Metox	Observed m/z of the methionine oxidised N-succinylated dipeptide
(BW, CB, CG, CL) No malonyl-CoA	N-succinylation of GDH incubated for 6h
(BX, CC, CH, CM) Malonyl-CoA	N-succinylation of GDH incubated for 6h with 2 mM malonyl-CoA
(BY, CD, CI, CN) Malonyl-CoA + NADPH	N-succinylation of GDH incubated for 6h with 2 mM malonyl-CoA and 10 mM NADPH
(BZ, CE, CJ, CO) Malonyl-CoA + GTP	N-succinylation of GDH incubated for 6h with 2 mM malonyl-CoA and 10 mM GTP
(CF, CK, CP, CQ) Malonyl-CoA + ADP	N-succinylation of GDH incubated for 6h with 2 mM malonyl-CoA and 10 mM ADP
F-Acylated Peptides	Relative quantification of in vitro malonylation and exisiting acetylation and succinylation of from acylated peptides of glutamate dehydrogenase
(A) PDB Lys Residue	Number of the lysine residue in the PDB file of the folded protein
(B) Seq Lys Residue	Number of the lysine residue in the translated protein sequence that includes the mitochondrial targetting sequence
(C) Trypsin Miscleaved Dipeptide Sequence	Trypsin-cleaved dipeptide sequences. Tryspin does not cleave at acylated lysine residues. The peptides that would be present in the absence of acylation are coloured red and black
(D) Closest Nucleotide Distance	Minimum distance from each lysine NZ atom to the ß-phosphate of a bound NADH, NADPH, GTP or ADP in PDB file 6dhd, 6dhk or 6dhq of hexameric GDH
(E) Lys Surface Area	Surface area of each lysine of hexameric GDH in PDB file 6dhd
(F) Closest Nucleotide Distance	Distance from each lysine NZ atom to closest ß-phosphate of a bound NADH or GTP nucleotide in hexameric GDH in PDB file 6dhd
(G) Closest Nucleotide	Closest nucleotide in hexameric GDH in PDB file 6dhd
(H) Closest NADH Distance	Distance from each lysine NZ atom to closest ß-phosphate of any NADH bound by hexameric GDH in PDB file 6dhd
(I) Active Site NADH Distance	Distance from each lysine NZ atom to closest ß-phosphate of an NADH bound in the active site of hexameric GDH in PDB file 6dhd
(J) Allosteric Site NADH Distance	Distance from each lysine NZ atom to closest ß-phosphate of an NADH bound in the 'ADP' allosteric site of hexameric GDH in PDB file 6dhd
(K) Allosteric Site GTP Distance	Distance from each lysine NZ atom to closest ß-phosphate of an GTP bound in an 'GTP' allosteric site of hexameric GDH in PDB file 6dhd
(L) Lys Surface Area	Surface area of each lysine of hexameric GDH in PDB file 6dhq
(M) Closest Nucleotide Distance	Distance from each lysine NZ atom to closest ß-phosphate of a bound NADPH or GTP nucleotide in hexameric GDH in PDB file 6dhq
(N) Closest Nucleotide	Closest nucleotide in hexameric GDH in PDB file 6dhq
(O) Active Site NADPH Distance	Distance from each lysine NZ atom to closest ß-phosphate of an NADPH bound in the active site of hexameric GDH in PDB file 6dhq
(P) Allosteric Site GTP Distance	Distance from each lysine NZ atom to closest ß-phosphate of GTP bound in the 'GTP' allosteric site of hexameric GDH in PDB file 6dhq
(Q) Lys Surface Area	Surface area of each lysine of hexameric GDH in PDB file 6dhk
(R) Closest Nucleotide	Closest nucleotide in hexameric GDH in PDB file 6dhk
(S) Allosteric Site ADP Distance	Distance from each lysine NZ atom to closest ß-phosphate of ADP bound in the 'ADP' allosteric site of hexameric GDH in PDB file 6dhk
(T) In vivo Acetylation % (Weinert, 2015)	In vivo N-acetylation stoichiometry in mouse liver from Weinert 2015. Peptides were considered too long or too short if they were longer or shorter than the longest or shortest detected dipeptide in that study.
(X) Modification	Observed modifications
(Y) m/z	Observed m/z of the N-malonylated dipeptide
(Z) m/z Metox	Observed m/z of the methionine oxidised N-malonylated dipeptide
(AA, AF, AK, AP) No Malonyl-CoA	N-malonylation of GDH incubated for 6h
(AB, AG, AL, AQ) Malonyl-CoA	N-malonylation of GDH incubated for 6h with 2 mM malonyl-CoA
(AC, AH, AM, AR) Malonyl-CoA + NADPH	N-malonylation of GDH incubated for 6h with 2 mM malonyl-CoA and 10 mM NADPH
(AD, AI, AN, AS) Malonyl-CoA + GTP	N-malonylation of GDH incubated for 6h with 2 mM malonyl-CoA and 10 mM GTP
(AJ, AO, AT, AU) Malonyl-CoA + ADP	N-malonylation of GDH incubated for 6h with 2 mM malonyl-CoA and 10 mM ADP
(AV) Modification	Observed modifications
(AW) m/z	Observed m/z of the N-acetylated dipeptide
(AX) m/z Metox	Observed m/z of the methionine oxidised N-acetylated dipeptide
(AY, BD, BI, BN) No malonyl-CoA	N-acetylation of GDH incubated for 6h
(AZ, BE, BJ, BO) Malonyl-CoA	N-acetylation of GDH incubated for 6h with 2 mM malonyl-CoA
(BA, BF, BK, BP) Malonyl-CoA + NADPH	N-acetylation of GDH incubated for 6h with 2 mM malonyl-CoA and 10 mM NADPH
(BB, BG, BL, BQ) Malonyl-CoA + GTP	N-acetylation of GDH incubated for 6h with 2 mM malonyl-CoA and 10 mM GTP
(BH, BM, BR, BS) Malonyl-CoA + ADP	N-acetylation of GDH incubated for 6h with 2 mM malonyl-CoA and 10 mM ADP
(BT) Modification	Observed modifications
(BU) m/z	Observed m/z of the N-succinylated dipeptide
(BV) m/z Metox	Observed m/z of the methionine oxidised N-succinylated dipeptide
(BW, CB, CG, CL) No malonyl-CoA	N-succinylation of GDH incubated for 6h
(BX, CC, CH, CM) Malonyl-CoA	N-succinylation of GDH incubated for 6h with 2 mM malonyl-CoA
(BY, CD, CI, CN) Malonyl-CoA + NADPH	N-succinylation of GDH incubated for 6h with 2 mM malonyl-CoA and 10 mM NADPH
(BZ, CE, CJ, CO) Malonyl-CoA + GTP	N-succinylation of GDH incubated for 6h with 2 mM malonyl-CoA and 10 mM GTP
(CF, CK, CP, CQ) Malonyl-CoA + ADP	N-succinylation of GDH incubated for 6h with 2 mM malonyl-CoA and 10 mM ADP
H-Ion Counts Relative to Control Peptide Ion Counts
Total Ion Currents (TICs) of the acylated peptide normalised to the TIC of control peptide DDGSWEVIEGR - from Sheet G
I-Inhibition of Relative Ion Counts by Nucleotides
Total Ion Currents (TICs) of the acylated peptide from the nucleotide inhibited reaction normalised to the TIC of control peptide DDGSWEVIEGR as a percentage of TICs of the acylated peptide from the uninhibited reaction normalised to the TIC of control peptide DDGSWEVIEGR - from Sheet G

## Sheet: A-6DHQ+GTP
Distances in the PDB: 6DHQ structure of glutamate dehydrogenase with GTP
Chain	Lys Residue	Lys Surface Area	Ligand	Ligand Number	Ligand Letter	Distance	Minimum Allosteric Site Distance	Average Allosteric Site Distance	Average Lys Surface Area
A	11	42.5	GTP	603	A	43.1879	43.1879	43.2405	42.0333
A	11	42.5	GTP	603	F	44.2253
A	11	42.5	GTP	603	D	48.8929
A	11	42.5	GTP	603	E	61.1101
A	11	42.5	GTP	603	B	66.8445
A	11	42.5	GTP	603	C	73.2622
B	11	44	GTP	603	B	43.0456	43.0456
B	11	44	GTP	603	A	44.2716
B	11	44	GTP	603	E	48.7895
B	11	44	GTP	603	C	60.7237
B	11	44	GTP	603	F	66.9442
B	11	44	GTP	603	D	73.1919
C	11	43	GTP	603	C	43.1965	43.1965
C	11	43	GTP	603	D	44.1197
C	11	43	GTP	603	F	49.0957
C	11	43	GTP	603	B	60.7739
C	11	43	GTP	603	E	66.8399
C	11	43	GTP	603	A	73.4283
D	11	43.8	GTP	603	D	43.6562	43.6562
D	11	43.8	GTP	603	E	44.406
D	11	43.8	GTP	603	A	49.0992
D	11	43.8	GTP	603	F	61.5086
D	11	43.8	GTP	603	C	67.3078
D	11	43.8	GTP	603	B	73.4272
E	11	35.2	GTP	603	E	43.0209	43.0209
E	11	35.2	GTP	603	C	43.5135
E	11	35.2	GTP	603	B	49.1178
E	11	35.2	GTP	603	A	61.774
E	11	35.2	GTP	603	D	66.9747
E	11	35.2	GTP	603	F	73.6358
F	11	43.7	GTP	603	F	43.3359	43.3359
F	11	43.7	GTP	603	B	44.1088
F	11	43.7	GTP	603	C	48.8758
F	11	43.7	GTP	603	D	60.7873
F	11	43.7	GTP	603	A	67.1401
F	11	43.7	GTP	603	E	73.0113
A	27	28.8	GTP	603	F	20.9581	20.9581	21.3136	23.4333
A	27	28.8	GTP	603	A	37.9793
A	27	28.8	GTP	603	B	54.8861
A	27	28.8	GTP	603	D	67.4541
A	27	28.8	GTP	603	E	81.1871
A	27	28.8	GTP	603	C	83.6664
B	27	18.3	GTP	603	A	20.7537	20.7537
B	27	18.3	GTP	603	B	38.3972
B	27	18.3	GTP	603	F	55.0035
B	27	18.3	GTP	603	E	67.6013
B	27	18.3	GTP	603	C	81.2143
B	27	18.3	GTP	603	D	83.6186
C	27	25.8	GTP	603	D	25.9232	25.9232
C	27	25.8	GTP	603	C	44.5648
C	27	25.8	GTP	603	E	61.7571
C	27	25.8	GTP	603	F	68.0498
C	27	25.8	GTP	603	B	84.189
C	27	25.8	GTP	603	A	86.9793
D	27	20.7	GTP	603	E	19.6661	19.6661
D	27	20.7	GTP	603	D	38.9007
D	27	20.7	GTP	603	C	53.6953
D	27	20.7	GTP	603	A	65.8219
D	27	20.7	GTP	603	F	79.8978
D	27	20.7	GTP	603	B	81.1408
E	27	22.2	GTP	603	C	20.4562	20.4562
E	27	22.2	GTP	603	E	37.5649
E	27	22.2	GTP	603	D	54.6417
E	27	22.2	GTP	603	B	66.8519
E	27	22.2	GTP	603	A	80.7449
E	27	22.2	GTP	603	F	83.0721
F	27	24.8	GTP	603	B	20.1244	20.1244
F	27	24.8	GTP	603	F	38.1177
F	27	24.8	GTP	603	A	54.4073
F	27	24.8	GTP	603	C	66.8934
F	27	24.8	GTP	603	D	80.5166
F	27	24.8	GTP	603	E	82.5969
A	33	55.2	GTP	603	F	16.6652	16.6652	17.8622	53.9
A	33	55.2	GTP	603	A	47.1001
A	33	55.2	GTP	603	B	51.1923
A	33	55.2	GTP	603	D	60.1273
A	33	55.2	GTP	603	C	72.811
A	33	55.2	GTP	603	E	78.0759
B	33	53.8	GTP	603	A	20.9262	20.9262
B	33	53.8	GTP	603	B	50.2821
B	33	53.8	GTP	603	F	54.1469
B	33	53.8	GTP	603	E	57.0978
B	33	53.8	GTP	603	D	70.6128
B	33	53.8	GTP	603	C	76.6121
C	33	53.2	GTP	603	D	18.5124	18.5124
C	33	53.2	GTP	603	C	50.7981
C	33	53.2	GTP	603	E	56.4371
C	33	53.2	GTP	603	F	64.9566
C	33	53.2	GTP	603	A	79.3192
C	33	53.2	GTP	603	B	84.1279
D	33	60.5	GTP	603	E	20.1701	20.1701
D	33	60.5	GTP	603	D	50.6013
D	33	60.5	GTP	603	C	57.7376
D	33	60.5	GTP	603	A	65.3896
D	33	60.5	GTP	603	B	80.4675
D	33	60.5	GTP	603	F	84.7822
E	33	55.5	GTP	603	C	14.9394	14.9394
E	33	55.5	GTP	603	E	45.8016
E	33	55.5	GTP	603	D	49.8438
E	33	55.5	GTP	603	B	61.0464
E	33	55.5	GTP	603	F	73.029
E	33	55.5	GTP	603	A	78.4757
F	33	45.2	GTP	603	B	15.9597	15.9597
F	33	45.2	GTP	603	F	42.497
F	33	45.2	GTP	603	A	50.607
F	33	45.2	GTP	603	C	60.7509
F	33	45.2	GTP	603	E	74.0301
F	33	45.2	GTP	603	D	76.6531
A	41	22.8	GTP	603	F	24.536	24.536	24.5307	16.4
A	41	22.8	GTP	603	A	50.7364
A	41	22.8	GTP	603	D	60.5357
A	41	22.8	GTP	603	B	60.7331
A	41	22.8	GTP	603	C	78.7048
A	41	22.8	GTP	603	E	81.0941
B	41	10	GTP	603	A	24.3225	24.3225
B	41	10	GTP	603	B	50.4969
B	41	10	GTP	603	E	60.3023
B	41	10	GTP	603	F	60.3824
B	41	10	GTP	603	D	78.0078
B	41	10	GTP	603	C	80.4101
C	41	12.7	GTP	603	D	24.4249	24.4249
C	41	12.7	GTP	603	C	50.828
C	41	12.7	GTP	603	F	60.4633
C	41	12.7	GTP	603	E	60.7999
C	41	12.7	GTP	603	A	78.516
C	41	12.7	GTP	603	B	80.6302
D	41	24.2	GTP	603	E	25.0468	25.0468
D	41	24.2	GTP	603	D	51.0029
D	41	24.2	GTP	603	A	60.3147
D	41	24.2	GTP	603	C	60.7928
D	41	24.2	GTP	603	B	78.1171
D	41	24.2	GTP	603	F	80.7599
E	41	13.7	GTP	603	C	24.2966	24.2966
E	41	13.7	GTP	603	E	50.3856
E	41	13.7	GTP	603	B	60.2408
E	41	13.7	GTP	603	D	60.6536
E	41	13.7	GTP	603	F	78.3697
E	41	13.7	GTP	603	A	80.9425
F	41	15	GTP	603	B	24.5571	24.5571
F	41	15	GTP	603	F	50.9668
F	41	15	GTP	603	C	60.2026
F	41	15	GTP	603	A	60.936
F	41	15	GTP	603	E	78.0432
F	41	15	GTP	603	D	80.7071
A	53	26.7	GTP	603	F	37.5089	37.5089	36.5625	23.2
A	53	26.7	GTP	603	A	42.436
A	53	26.7	GTP	603	D	52.4352
A	53	26.7	GTP	603	B	64.1191
A	53	26.7	GTP	603	E	67.0333
A	53	26.7	GTP	603	C	75.4076
B	53	34.5	GTP	603	A	37.4848	37.4848
B	53	34.5	GTP	603	B	42.8175
B	53	34.5	GTP	603	E	51.5417
B	53	34.5	GTP	603	F	64.125
B	53	34.5	GTP	603	C	66.2028
B	53	34.5	GTP	603	D	74.5058
C	53	26.8	GTP	603	D	36.1364	36.1364
C	53	26.8	GTP	603	C	42.8688
C	53	26.8	GTP	603	F	52.2857
C	53	26.8	GTP	603	E	63.4633
C	53	26.8	GTP	603	B	67.0446
C	53	26.8	GTP	603	A	74.897
D	53	20.7	GTP	603	E	36.1982	36.1982
D	53	20.7	GTP	603	D	41.6885
D	53	20.7	GTP	603	A	52.425
D	53	20.7	GTP	603	C	62.6331
D	53	20.7	GTP	603	F	66.6883
D	53	20.7	GTP	603	B	74.3104
E	53	0	GTP	603	E	35.6866	35.6866
E	53	0	GTP	603	C	36.2989
E	53	0	GTP	603	B	53.242
E	53	0	GTP	603	D	59.4178
E	53	0	GTP	603	A	63.5356
E	53	0	GTP	603	F	73.5731
F	53	30.5	GTP	603	B	36.3602	36.3602
F	53	30.5	GTP	603	F	42.9791
F	53	30.5	GTP	603	C	51.7935
F	53	30.5	GTP	603	A	63.7443
F	53	30.5	GTP	603	D	66.7535
F	53	30.5	GTP	603	E	74.25
A	90	0	GTP	603	A	21.3687	21.3687	21.2972	0
A	90	0	GTP	603	F	34.2306
A	90	0	GTP	603	B	42.9062
A	90	0	GTP	603	E	57.9107
A	90	0	GTP	603	D	58.382
A	90	0	GTP	603	C	67.6874
B	90	0	GTP	603	B	21.0939	21.0939
B	90	0	GTP	603	A	34.4075
B	90	0	GTP	603	F	43.1132
B	90	0	GTP	603	C	57.7064
B	90	0	GTP	603	E	58.3356
B	90	0	GTP	603	D	67.7345
C	90	0	GTP	603	C	21.3271	21.3271
C	90	0	GTP	603	D	34.3037
C	90	0	GTP	603	E	42.9068
C	90	0	GTP	603	B	57.5342
C	90	0	GTP	603	F	58.4482
C	90	0	GTP	603	A	67.8449
D	90	0	GTP	603	D	21.3449	21.3449
D	90	0	GTP	603	E	34.4353
D	90	0	GTP	603	C	43.1578
D	90	0	GTP	603	F	57.7484
D	90	0	GTP	603	A	58.4311
D	90	0	GTP	603	B	67.507
E	90	0	GTP	603	E	21.2435	21.2435
E	90	0	GTP	603	C	34.1492
E	90	0	GTP	603	D	43.2428
E	90	0	GTP	603	A	57.8787
E	90	0	GTP	603	B	58.1206
E	90	0	GTP	603	F	67.7566
F	90	0	GTP	603	F	21.4051	21.4051
F	90	0	GTP	603	B	34.1455
F	90	0	GTP	603	A	43.2723
F	90	0	GTP	603	D	57.6871
F	90	0	GTP	603	C	58.3651
F	90	0	GTP	603	E	67.6992
A	105	52.5	GTP	603	A	40.3973	40.3973	40.3723	50.5167
A	105	52.5	GTP	603	F	43.7085
A	105	52.5	GTP	603	D	45.6606
A	105	52.5	GTP	603	E	55.0231
A	105	52.5	GTP	603	B	62.4827
A	105	52.5	GTP	603	C	67.5529
B	105	49	GTP	603	B	40.2137	40.2137
B	105	49	GTP	603	A	43.8133
B	105	49	GTP	603	E	45.5912
B	105	49	GTP	603	C	54.6965
B	105	49	GTP	603	F	62.6517
B	105	49	GTP	603	D	67.5681
C	105	47.3	GTP	603	C	40.387	40.387
C	105	47.3	GTP	603	D	43.6545
C	105	47.3	GTP	603	F	45.8534
C	105	47.3	GTP	603	B	54.6905
C	105	47.3	GTP	603	E	62.5294
C	105	47.3	GTP	603	A	67.7573
D	105	50.3	GTP	603	D	40.4432	40.4432
D	105	50.3	GTP	603	E	44.0432
D	105	50.3	GTP	603	A	45.6312
D	105	50.3	GTP	603	F	54.7173
D	105	50.3	GTP	603	C	62.665
D	105	50.3	GTP	603	B	67.2933
E	105	54	GTP	603	E	40.3095	40.3095
E	105	54	GTP	603	C	43.5603
E	105	54	GTP	603	B	45.3702
E	105	54	GTP	603	A	54.9212
E	105	54	GTP	603	D	62.7155
E	105	54	GTP	603	F	67.4845
F	105	50	GTP	603	F	40.4834	40.4834
F	105	50	GTP	603	B	43.5274
F	105	50	GTP	603	C	45.7021
F	105	50	GTP	603	D	54.7792
F	105	50	GTP	603	A	62.7757
F	105	50	GTP	603	E	67.3942
A	114	0	GTP	603	A	22.6438	22.6438	22.6331	0.0666667
A	114	0	GTP	603	F	34.6909
A	114	0	GTP	603	B	50.4352
A	114	0	GTP	603	D	61.5699
A	114	0	GTP	603	E	64.2102
A	114	0	GTP	603	C	75.666
B	114	0	GTP	603	B	22.5221	22.5221
B	114	0	GTP	603	A	34.8005
B	114	0	GTP	603	F	50.6075
B	114	0	GTP	603	E	61.5562
B	114	0	GTP	603	C	64.0173
B	114	0	GTP	603	D	75.7447
C	114	0	GTP	603	C	22.6921	22.6921
C	114	0	GTP	603	D	34.6998
C	114	0	GTP	603	E	50.3605
C	114	0	GTP	603	F	61.6956
C	114	0	GTP	603	B	63.8568
C	114	0	GTP	603	A	75.8377
D	114	0.2	GTP	603	D	22.6847	22.6847
D	114	0.2	GTP	603	E	34.9496
D	114	0.2	GTP	603	C	50.6046
D	114	0.2	GTP	603	A	61.6513
D	114	0.2	GTP	603	F	64.0532
D	114	0.2	GTP	603	B	75.4974
E	114	0.2	GTP	603	E	22.4652	22.4652
E	114	0.2	GTP	603	C	34.5178
E	114	0.2	GTP	603	D	50.6612
E	114	0.2	GTP	603	B	61.3564
E	114	0.2	GTP	603	A	64.1755
E	114	0.2	GTP	603	F	75.7065
F	114	0	GTP	603	F	22.7909	22.7909
F	114	0	GTP	603	B	34.5695
F	114	0	GTP	603	A	50.7295
F	114	0	GTP	603	C	61.5963
F	114	0	GTP	603	D	64.0046
F	114	0	GTP	603	E	75.6413
A	126	0	GTP	603	A	24.5491	24.5491	24.5134	0
A	126	0	GTP	603	F	38.5448
A	126	0	GTP	603	B	51.4284
A	126	0	GTP	603	D	57.8341
A	126	0	GTP	603	E	58.82
A	126	0	GTP	603	C	71.9394
B	126	0	GTP	603	B	24.3345	24.3345
B	126	0	GTP	603	A	38.7109
B	126	0	GTP	603	F	51.5821
B	126	0	GTP	603	E	57.7688
B	126	0	GTP	603	C	58.5337
B	126	0	GTP	603	D	71.9728
C	126	0	GTP	603	C	24.5691	24.5691
C	126	0	GTP	603	D	38.5956
C	126	0	GTP	603	E	51.4437
C	126	0	GTP	603	F	57.9938
C	126	0	GTP	603	B	58.5012
C	126	0	GTP	603	A	72.1976
D	126	0	GTP	603	D	24.5603	24.5603
D	126	0	GTP	603	E	38.8189
D	126	0	GTP	603	C	51.6254
D	126	0	GTP	603	A	57.8749
D	126	0	GTP	603	F	58.5968
D	126	0	GTP	603	B	71.7442
E	126	0	GTP	603	E	24.435	24.435
E	126	0	GTP	603	C	38.409
E	126	0	GTP	603	D	51.6581
E	126	0	GTP	603	B	57.5717
E	126	0	GTP	603	A	58.7168
E	126	0	GTP	603	F	71.9356
F	126	0	GTP	603	F	24.6321	24.6321
F	126	0	GTP	603	B	38.3962
F	126	0	GTP	603	A	51.6676
F	126	0	GTP	603	C	57.8301
F	126	0	GTP	603	D	58.5397
F	126	0	GTP	603	E	71.8557
A	130	54.5	GTP	603	A	39.5871	39.5871	39.3964	52.2
A	130	54.5	GTP	603	E	49.5393
A	130	54.5	GTP	603	D	50.8223
A	130	54.5	GTP	603	F	55.3892
A	130	54.5	GTP	603	B	66.8108
A	130	54.5	GTP	603	C	70.888
B	130	53.7	GTP	603	B	39.425	39.425
B	130	53.7	GTP	603	C	49.0517
B	130	53.7	GTP	603	E	50.5822
B	130	53.7	GTP	603	A	55.5696
B	130	53.7	GTP	603	F	66.9927
B	130	53.7	GTP	603	D	70.8931
C	130	43	GTP	603	C	38.4896	38.4896
C	130	43	GTP	603	B	50.0701
C	130	43	GTP	603	F	52.6623
C	130	43	GTP	603	D	55.4577
C	130	43	GTP	603	E	66.4858
C	130	43	GTP	603	A	72.3163
D	130	54.2	GTP	603	D	39.5716	39.5716
D	130	54.2	GTP	603	F	49.0912
D	130	54.2	GTP	603	A	50.8853
D	130	54.2	GTP	603	E	55.828
D	130	54.2	GTP	603	C	67.0462
D	130	54.2	GTP	603	B	70.7235
E	130	54	GTP	603	E	39.6428	39.6428
E	130	54	GTP	603	A	49.2669
E	130	54	GTP	603	B	50.5585
E	130	54	GTP	603	C	55.3759
E	130	54	GTP	603	D	67.1193
E	130	54	GTP	603	F	70.8788
F	130	53.8	GTP	603	F	39.6625	39.6625
F	130	53.8	GTP	603	D	49.1621
F	130	53.8	GTP	603	C	50.935
F	130	53.8	GTP	603	B	55.3288
F	130	53.8	GTP	603	A	67.1281
F	130	53.8	GTP	603	E	70.8732
A	134	30.2	GTP	603	A	27.6414	27.6414	27.626	35.1167
A	134	30.2	GTP	603	F	56.2719
A	134	30.2	GTP	603	E	59.5784
A	134	30.2	GTP	603	B	61.9651
A	134	30.2	GTP	603	D	67.9971
A	134	30.2	GTP	603	C	81.8829
B	134	60	GTP	603	B	25.4612	25.4612
B	134	60	GTP	603	A	55.7018
B	134	60	GTP	603	C	57.0345
B	134	60	GTP	603	F	58.628
B	134	60	GTP	603	E	67.389
B	134	60	GTP	603	D	79.2624
C	134	33.3	GTP	603	C	28.1754	28.1754
C	134	33.3	GTP	603	D	56.1667
C	134	33.3	GTP	603	B	58.8255
C	134	33.3	GTP	603	E	62.107
C	134	33.3	GTP	603	F	67.3839
C	134	33.3	GTP	603	A	81.7461
D	134	29.5	GTP	603	D	28.6174	28.6174
D	134	29.5	GTP	603	E	55.985
D	134	29.5	GTP	603	F	58.5827
D	134	29.5	GTP	603	C	62.7432
D	134	29.5	GTP	603	A	66.3226
D	134	29.5	GTP	603	B	80.9005
E	134	34.5	GTP	603	E	27.8479	27.8479
E	134	34.5	GTP	603	C	55.8613
E	134	34.5	GTP	603	A	58.7201
E	134	34.5	GTP	603	D	61.9641
E	134	34.5	GTP	603	B	66.9819
E	134	34.5	GTP	603	F	81.1866
F	134	23.2	GTP	603	F	28.0128	28.0128
F	134	23.2	GTP	603	B	55.5373
F	134	23.2	GTP	603	D	58.6445
F	134	23.2	GTP	603	A	62.1341
F	134	23.2	GTP	603	C	66.8718
F	134	23.2	GTP	603	E	81.132
A	143	0	GTP	603	E	36.6776	36.6776	36.8324	19.2833
A	143	0	GTP	603	A	38.536
A	143	0	GTP	603	D	49.441
A	143	0	GTP	603	F	57.6287
A	143	0	GTP	603	B	57.7277
A	143	0	GTP	603	C	58.8798
B	143	19	GTP	603	B	37.4014	37.4014
B	143	19	GTP	603	C	38.3782
B	143	19	GTP	603	E	55.2103
B	143	19	GTP	603	F	58.7332
B	143	19	GTP	603	A	61.3613
B	143	19	GTP	603	D	63.1491
C	143	11.3	GTP	603	C	37.6853	37.6853
C	143	11.3	GTP	603	B	38.1128
C	143	11.3	GTP	603	F	55.1757
C	143	11.3	GTP	603	E	58.5899
C	143	11.3	GTP	603	D	61.1492
C	143	11.3	GTP	603	A	63.1333
D	143	34	GTP	603	D	36.2727	36.2727
D	143	34	GTP	603	F	38.2429
D	143	34	GTP	603	A	55.0468
D	143	34	GTP	603	C	55.7307
D	143	34	GTP	603	E	59.3065
D	143	34	GTP	603	B	60.928
E	143	28.7	GTP	603	A	36.7066	36.7066
E	143	28.7	GTP	603	E	38.5067
E	143	28.7	GTP	603	B	52.8615
E	143	28.7	GTP	603	D	58.0328
E	143	28.7	GTP	603	C	60.1872
E	143	28.7	GTP	603	F	60.5802
F	143	22.7	GTP	603	F	36.2508	36.2508
F	143	22.7	GTP	603	D	38.9245
F	143	22.7	GTP	603	C	56.1848
F	143	22.7	GTP	603	A	56.5898
F	143	22.7	GTP	603	B	59.8703
F	143	22.7	GTP	603	E	62.6282
A	154	14.2	GTP	603	E	35.8708	35.8708	35.1647	8.81667
A	154	14.2	GTP	603	A	40.5627
A	154	14.2	GTP	603	D	41.5281
A	154	14.2	GTP	603	C	51.1704
A	154	14.2	GTP	603	F	51.3974
A	154	14.2	GTP	603	B	54.1248
B	154	4	GTP	603	C	35.0115	35.0115
B	154	4	GTP	603	B	40.8603
B	154	4	GTP	603	E	40.8938
B	154	4	GTP	603	D	50.43
B	154	4	GTP	603	A	51.848
B	154	4	GTP	603	F	54.3807
C	154	8	GTP	603	B	34.8869	34.8869
C	154	8	GTP	603	C	41.0622
C	154	8	GTP	603	F	41.1149
C	154	8	GTP	603	A	50.6358
C	154	8	GTP	603	D	51.7412
C	154	8	GTP	603	E	54.3114
D	154	3.2	GTP	603	F	35.0555	35.0555
D	154	3.2	GTP	603	D	41.0498
D	154	3.2	GTP	603	A	41.1505
D	154	3.2	GTP	603	B	50.215
D	154	3.2	GTP	603	E	51.8542
D	154	3.2	GTP	603	C	54.3661
E	154	11	GTP	603	A	35.2025	35.2025
E	154	11	GTP	603	B	40.8273
E	154	11	GTP	603	E	41.1241
E	154	11	GTP	603	F	50.4763
E	154	11	GTP	603	C	51.6716
E	154	11	GTP	603	D	54.4547
F	154	12.5	GTP	603	D	34.9608	34.9608
F	154	12.5	GTP	603	C	41.0619
F	154	12.5	GTP	603	F	41.1812
F	154	12.5	GTP	603	E	50.3966
F	154	12.5	GTP	603	B	51.6192
F	154	12.5	GTP	603	A	54.5569
A	155	0.3	GTP	603	D	36.5082	36.5082	36.5419	0.233333
A	155	0.3	GTP	603	E	37.7655
A	155	0.3	GTP	603	A	43.5202
A	155	0.3	GTP	603	F	48.8737
A	155	0.3	GTP	603	C	49.3375
A	155	0.3	GTP	603	B	55.5628
B	155	0.2	GTP	603	E	36.5546	36.5546
B	155	0.2	GTP	603	C	37.4991
B	155	0.2	GTP	603	B	43.0855
B	155	0.2	GTP	603	A	49.009
B	155	0.2	GTP	603	D	49.427
B	155	0.2	GTP	603	F	55.6822
C	155	0.2	GTP	603	F	36.7022	36.7022
C	155	0.2	GTP	603	B	37.4049
C	155	0.2	GTP	603	C	43.3284
C	155	0.2	GTP	603	D	48.8754
C	155	0.2	GTP	603	A	49.5938
C	155	0.2	GTP	603	E	55.6531
D	155	0.2	GTP	603	A	36.6475	36.6475
D	155	0.2	GTP	603	F	37.5834
D	155	0.2	GTP	603	D	43.3742
D	155	0.2	GTP	603	E	49.042
D	155	0.2	GTP	603	B	49.2156
D	155	0.2	GTP	603	C	55.7653
E	155	0	GTP	603	B	36.2762	36.2762
E	155	0	GTP	603	A	37.7008
E	155	0	GTP	603	E	43.4353
E	155	0	GTP	603	C	48.8385
E	155	0	GTP	603	F	49.3466
E	155	0	GTP	603	D	55.8049
F	155	0.5	GTP	603	C	36.5629	36.5629
F	155	0.5	GTP	603	D	37.5817
F	155	0.5	GTP	603	F	43.4637
F	155	0.5	GTP	603	B	48.6828
F	155	0.5	GTP	603	E	49.3143
F	155	0.5	GTP	603	A	55.8922
A	201	0	GTP	603	A	19.4998	19.4998	19.3849	0
A	201	0	GTP	603	B	36.7464
A	201	0	GTP	603	F	37.1773
A	201	0	GTP	603	E	56.1271
A	201	0	GTP	603	D	61.3772
A	201	0	GTP	603	C	65.4405
B	201	0	GTP	603	B	19.1568	19.1568
B	201	0	GTP	603	F	36.9734
B	201	0	GTP	603	A	37.3773
B	201	0	GTP	603	C	55.9675
B	201	0	GTP	603	E	61.3194
B	201	0	GTP	603	D	65.4905
C	201	0	GTP	603	C	19.2745	19.2745
C	201	0	GTP	603	E	36.6848
C	201	0	GTP	603	D	37.2846
C	201	0	GTP	603	B	55.8447
C	201	0	GTP	603	F	61.5253
C	201	0	GTP	603	A	65.6874
D	201	0	GTP	603	D	19.3747	19.3747
D	201	0	GTP	603	C	36.9159
D	201	0	GTP	603	E	37.2514
D	201	0	GTP	603	F	56.0402
D	201	0	GTP	603	A	61.4883
D	201	0	GTP	603	B	65.2629
E	201	0	GTP	603	E	19.4047	19.4047
E	201	0	GTP	603	D	37.1125
E	201	0	GTP	603	C	37.2097
E	201	0	GTP	603	A	56.06
E	201	0	GTP	603	B	61.1304
E	201	0	GTP	603	F	65.5282
F	201	0	GTP	603	F	19.5987	19.5987
F	201	0	GTP	603	A	36.6981
F	201	0	GTP	603	B	37.0714
F	201	0	GTP	603	D	55.8696
F	201	0	GTP	603	C	61.3854
F	201	0	GTP	603	E	65.2686
A	245	1.2	GTP	603	A	25.4532	25.4532	25.677	1.18333
A	245	1.2	GTP	603	F	43.1858
A	245	1.2	GTP	603	B	60.3859
A	245	1.2	GTP	603	D	87.3769
A	245	1.2	GTP	603	E	88.8498
A	245	1.2	GTP	603	C	101.728
B	245	0.2	GTP	603	B	25.704	25.704
B	245	0.2	GTP	603	A	43.197
B	245	0.2	GTP	603	F	60.3902
B	245	0.2	GTP	603	E	87.3426
B	245	0.2	GTP	603	C	88.6185
B	245	0.2	GTP	603	D	101.749
C	245	0.7	GTP	603	C	25.683	25.683
C	245	0.7	GTP	603	D	43.0892
C	245	0.7	GTP	603	E	60.0322
C	245	0.7	GTP	603	F	87.525
C	245	0.7	GTP	603	B	88.5409
C	245	0.7	GTP	603	A	101.876
D	245	2	GTP	603	D	26.0818	26.0818
D	245	2	GTP	603	E	43.1525
D	245	2	GTP	603	C	60.6864
D	245	2	GTP	603	A	87.1275
D	245	2	GTP	603	F	88.6846
D	245	2	GTP	603	B	101.445
E	245	0.5	GTP	603	E	25.4165	25.4165
E	245	0.5	GTP	603	C	42.8791
E	245	0.5	GTP	603	D	60.5531
E	245	0.5	GTP	603	B	87.0811
E	245	0.5	GTP	603	A	88.7765
E	245	0.5	GTP	603	F	101.718
F	245	2.5	GTP	603	F	25.7231	25.7231
F	245	2.5	GTP	603	B	43.0047
F	245	2.5	GTP	603	A	60.4504
F	245	2.5	GTP	603	C	87.3541
F	245	2.5	GTP	603	D	88.6306
F	245	2.5	GTP	603	E	101.656
A	269	41.3	GTP	603	A	26.0258	26.0258	24.6966	36.4333
A	269	41.3	GTP	603	F	52.5981
A	269	41.3	GTP	603	B	64.4974
A	269	41.3	GTP	603	E	87.4562
A	269	41.3	GTP	603	D	90.1778
A	269	41.3	GTP	603	C	104.232
B	269	45.8	GTP	603	B	23.8067	23.8067
B	269	45.8	GTP	603	A	52.8919
B	269	45.8	GTP	603	F	62.2015
B	269	45.8	GTP	603	C	86.4648
B	269	45.8	GTP	603	E	90.8317
B	269	45.8	GTP	603	D	103.539
C	269	24.3	GTP	603	C	25.1926	25.1926
C	269	24.3	GTP	603	D	53.6182
C	269	24.3	GTP	603	E	63.4073
C	269	24.3	GTP	603	B	86.486
C	269	24.3	GTP	603	F	90.8677
C	269	24.3	GTP	603	A	104.193
D	269	24.2	GTP	603	D	25.2153	25.2153
D	269	24.2	GTP	603	E	54.0408
D	269	24.2	GTP	603	C	63.9644
D	269	24.2	GTP	603	F	86.6692
D	269	24.2	GTP	603	A	90.9136
D	269	24.2	GTP	603	B	103.947
E	269	41	GTP	603	E	22.9613	22.9613
E	269	41	GTP	603	C	53.1969
E	269	41	GTP	603	D	61.8159
E	269	41	GTP	603	A	85.9746
E	269	41	GTP	603	B	90.7656
E	269	41	GTP	603	F	103.15
F	269	42	GTP	603	F	24.9782	24.9782
F	269	42	GTP	603	B	53.5723
F	269	42	GTP	603	A	63.3029
F	269	42	GTP	603	D	87.8059
F	269	42	GTP	603	C	92.1976
F	269	42	GTP	603	E	104.935
A	289	21.3	GTP	603	A	13.6553	13.6553	13.6263	26.5
A	289	21.3	GTP	603	B	51.0144
A	289	21.3	GTP	603	F	52.3707
A	289	21.3	GTP	603	E	72.7575
A	289	21.3	GTP	603	D	83.1286
A	289	21.3	GTP	603	C	90.131
B	289	29.2	GTP	603	B	13.0952	13.0952
B	289	29.2	GTP	603	F	50.5044
B	289	29.2	GTP	603	A	51.9122
B	289	29.2	GTP	603	C	72.6135
B	289	29.2	GTP	603	E	82.8905
B	289	29.2	GTP	603	D	89.9667
C	289	25	GTP	603	C	13.5364	13.5364
C	289	25	GTP	603	E	50.5092
C	289	25	GTP	603	D	52.318
C	289	25	GTP	603	B	72.5161
C	289	25	GTP	603	F	83.2957
C	289	25	GTP	603	A	90.3484
D	289	34.2	GTP	603	D	13.1965	13.1965
D	289	34.2	GTP	603	C	50.7542
D	289	34.2	GTP	603	E	52.1452
D	289	34.2	GTP	603	F	72.8366
D	289	34.2	GTP	603	A	83.3289
D	289	34.2	GTP	603	B	90.0061
E	289	24.3	GTP	603	E	14.3335	14.3335
E	289	24.3	GTP	603	D	51.6684
E	289	24.3	GTP	603	C	52.6407
E	289	24.3	GTP	603	A	73.1292
E	289	24.3	GTP	603	B	83.3934
E	289	24.3	GTP	603	F	90.7976
F	289	25	GTP	603	F	13.941	13.941
F	289	25	GTP	603	A	51.3865
F	289	25	GTP	603	B	52.5654
F	289	25	GTP	603	D	73.0184
F	289	25	GTP	603	C	83.681
F	289	25	GTP	603	E	90.7974
A	295	16.3	GTP	603	A	22.1474	22.1474	22.4235	15.95
A	295	16.3	GTP	603	F	53.4266
A	295	16.3	GTP	603	B	58.3616
A	295	16.3	GTP	603	E	63.9469
A	295	16.3	GTP	603	D	72.1582
A	295	16.3	GTP	603	C	84.4024
B	295	16.8	GTP	603	B	22.3894	22.3894
B	295	16.8	GTP	603	A	54.024
B	295	16.8	GTP	603	F	58.7904
B	295	16.8	GTP	603	C	63.6318
B	295	16.8	GTP	603	E	72.1762
B	295	16.8	GTP	603	D	84.6478
C	295	18.3	GTP	603	C	22.5714	22.5714
C	295	18.3	GTP	603	D	54.1009
C	295	18.3	GTP	603	E	58.5274
C	295	18.3	GTP	603	B	63.5888
C	295	18.3	GTP	603	F	72.5906
C	295	18.3	GTP	603	A	84.9013
D	295	15.3	GTP	603	D	22.324	22.324
D	295	15.3	GTP	603	E	53.9245
D	295	15.3	GTP	603	C	58.762
D	295	15.3	GTP	603	F	63.7365
D	295	15.3	GTP	603	A	72.3305
D	295	15.3	GTP	603	B	84.4082
E	295	17.2	GTP	603	E	22.6108	22.6108
E	295	17.2	GTP	603	C	53.6546
E	295	17.2	GTP	603	D	58.9497
E	295	17.2	GTP	603	A	63.8108
E	295	17.2	GTP	603	B	72.0175
E	295	17.2	GTP	603	F	84.6442
F	295	11.8	GTP	603	F	22.4982	22.4982
F	295	11.8	GTP	603	B	53.6831
F	295	11.8	GTP	603	A	58.8397
F	295	11.8	GTP	603	D	63.6855
F	295	11.8	GTP	603	C	72.3685
F	295	11.8	GTP	603	E	84.6701
A	306	54	GTP	603	A	25.2825	25.2825	25.4908	55.7833
A	306	54	GTP	603	F	61.9605
A	306	54	GTP	603	B	63.4114
A	306	54	GTP	603	E	81.0999
A	306	54	GTP	603	D	91.6769
A	306	54	GTP	603	C	101.648
B	306	57	GTP	603	B	25.6024	25.6024
B	306	57	GTP	603	A	62.1922
B	306	57	GTP	603	F	63.6395
B	306	57	GTP	603	C	80.8138
B	306	57	GTP	603	E	91.4946
B	306	57	GTP	603	D	101.756
C	306	58.2	GTP	603	C	25.6017	25.6017
C	306	58.2	GTP	603	D	62.1726
C	306	58.2	GTP	603	E	63.248
C	306	58.2	GTP	603	B	81.061
C	306	58.2	GTP	603	F	92.0762
C	306	58.2	GTP	603	A	102.185
D	306	54.8	GTP	603	D	25.3729	25.3729
D	306	54.8	GTP	603	E	62.0905
D	306	54.8	GTP	603	C	63.661
D	306	54.8	GTP	603	F	81.0423
D	306	54.8	GTP	603	A	91.7688
D	306	54.8	GTP	603	B	101.646
E	306	55.7	GTP	603	E	25.6279	25.6279
E	306	55.7	GTP	603	C	61.8258
E	306	55.7	GTP	603	D	63.7989
E	306	55.7	GTP	603	A	81.0945
E	306	55.7	GTP	603	B	91.4663
E	306	55.7	GTP	603	F	101.876
F	306	55	GTP	603	F	25.4575	25.4575
F	306	55	GTP	603	B	61.8969
F	306	55	GTP	603	A	63.6179
F	306	55	GTP	603	D	81.0157
F	306	55	GTP	603	C	91.8317
F	306	55	GTP	603	E	101.949
A	308	59.7	GTP	603	A	35.8361	35.8361	34.1721	45.5
A	308	59.7	GTP	603	F	68.3231
A	308	59.7	GTP	603	B	75.033
A	308	59.7	GTP	603	E	80.7372
A	308	59.7	GTP	603	D	89.5847
A	308	59.7	GTP	603	C	104.677
B	308	36.5	GTP	603	B	31.7587	31.7587
B	308	36.5	GTP	603	A	64.1481
B	308	36.5	GTP	603	F	71.1413
B	308	36.5	GTP	603	C	82.6189
B	308	36.5	GTP	603	E	90.5013
B	308	36.5	GTP	603	D	104.885
C	308	41.5	GTP	603	C	34.174	34.174
C	308	41.5	GTP	603	D	63.5073
C	308	41.5	GTP	603	E	73.3309
C	308	41.5	GTP	603	B	83.8497
C	308	41.5	GTP	603	F	89.8817
C	308	41.5	GTP	603	A	106.082
D	308	46.3	GTP	603	D	31.8695	31.8695
D	308	46.3	GTP	603	E	63.678
D	308	46.3	GTP	603	C	71.491
D	308	46.3	GTP	603	F	83.6018
D	308	46.3	GTP	603	A	90.889
D	308	46.3	GTP	603	B	105.253
E	308	28.3	GTP	603	E	34.2046	34.2046
E	308	28.3	GTP	603	C	61.9079
E	308	28.3	GTP	603	D	73.7705
E	308	28.3	GTP	603	A	81.2265
E	308	28.3	GTP	603	B	85.6917
E	308	28.3	GTP	603	F	103.159
F	308	60.7	GTP	603	F	37.1895	37.1895
F	308	60.7	GTP	603	B	66.6806
F	308	60.7	GTP	603	A	76.7033
F	308	60.7	GTP	603	D	82.2547
F	308	60.7	GTP	603	C	88.9432
F	308	60.7	GTP	603	E	105.809
A	329	3.3	GTP	603	A	36.3432	36.3432	36.3422	7.88333
A	329	3.3	GTP	603	F	47.4159
A	329	3.3	GTP	603	D	58.3413
A	329	3.3	GTP	603	E	63.6713
A	329	3.3	GTP	603	B	66.4995
A	329	3.3	GTP	603	C	80.2085
B	329	8.2	GTP	603	B	36.2625	36.2625
B	329	8.2	GTP	603	A	47.6724
B	329	8.2	GTP	603	E	58.0861
B	329	8.2	GTP	603	C	63.048
B	329	8.2	GTP	603	F	66.6422
B	329	8.2	GTP	603	D	80.0771
C	329	6.2	GTP	603	C	36.3893	36.3893
C	329	6.2	GTP	603	D	47.3901
C	329	6.2	GTP	603	F	58.4453
C	329	6.2	GTP	603	B	63.194
C	329	6.2	GTP	603	E	66.388
C	329	6.2	GTP	603	A	80.3114
D	329	12.7	GTP	603	D	36.2706	36.2706
D	329	12.7	GTP	603	E	47.9437
D	329	12.7	GTP	603	A	58.0846
D	329	12.7	GTP	603	F	62.8427
D	329	12.7	GTP	603	C	66.515
D	329	12.7	GTP	603	B	79.6374
E	329	8.2	GTP	603	E	36.3191	36.3191
E	329	8.2	GTP	603	C	47.3535
E	329	8.2	GTP	603	B	57.946
E	329	8.2	GTP	603	A	63.3349
E	329	8.2	GTP	603	D	66.7572
E	329	8.2	GTP	603	F	80.0571
F	329	8.7	GTP	603	F	36.4684	36.4684
F	329	8.7	GTP	603	B	47.3795
F	329	8.7	GTP	603	C	58.1681
F	329	8.7	GTP	603	D	63.0367
F	329	8.7	GTP	603	A	66.6877
F	329	8.7	GTP	603	E	79.8388
A	333	51.8	GTP	603	A	44.4641	44.4641	44.1871	42.0333
A	333	51.8	GTP	603	F	52.2863
A	333	51.8	GTP	603	D	67.9612
A	333	51.8	GTP	603	B	76.6449
A	333	51.8	GTP	603	E	76.8668
A	333	51.8	GTP	603	C	93.124
B	333	37.7	GTP	603	B	44.663	44.663
B	333	37.7	GTP	603	A	54.4651
B	333	37.7	GTP	603	E	67.917
B	333	37.7	GTP	603	C	75.3958
B	333	37.7	GTP	603	F	77.666
B	333	37.7	GTP	603	D	93.2662
C	333	17.2	GTP	603	C	41.607	41.607
C	333	17.2	GTP	603	D	48.365
C	333	17.2	GTP	603	F	69.0982
C	333	17.2	GTP	603	E	73.199
C	333	17.2	GTP	603	B	77.4606
C	333	17.2	GTP	603	A	92.9133
D	333	42	GTP	603	D	45.2459	45.2459
D	333	42	GTP	603	E	53.9699
D	333	42	GTP	603	A	66.5729
D	333	42	GTP	603	F	74.9025
D	333	42	GTP	603	C	77.4469
D	333	42	GTP	603	B	91.9263
E	333	60.5	GTP	603	E	45.1695	45.1695
E	333	60.5	GTP	603	C	52.5885
E	333	60.5	GTP	603	B	68.9675
E	333	60.5	GTP	603	D	77.7881
E	333	60.5	GTP	603	A	78.2069
E	333	60.5	GTP	603	F	94.495
F	333	43	GTP	603	F	43.9733	43.9733
F	333	43	GTP	603	B	53.2962
F	333	43	GTP	603	C	71.9946
F	333	43	GTP	603	A	77.4892
F	333	43	GTP	603	D	79.3593
F	333	43	GTP	603	E	96.2906
A	340	34.7	GTP	603	A	35.3485	35.3485	36.3826	42.3
A	340	34.7	GTP	603	F	56.6272
A	340	34.7	GTP	603	B	73.5486
A	340	34.7	GTP	603	D	83.6722
A	340	34.7	GTP	603	E	83.9374
A	340	34.7	GTP	603	C	102.976
B	340	42.5	GTP	603	B	36.4778	36.4778
B	340	42.5	GTP	603	A	56.9596
B	340	42.5	GTP	603	F	74.4767
B	340	42.5	GTP	603	E	84.7779
B	340	42.5	GTP	603	C	85.2716
B	340	42.5	GTP	603	D	104.448
C	340	54.3	GTP	603	C	37.6476	37.6476
C	340	54.3	GTP	603	D	57.0253
C	340	54.3	GTP	603	E	75.0428
C	340	54.3	GTP	603	F	84.2581
C	340	54.3	GTP	603	B	85.0513
C	340	54.3	GTP	603	A	104.412
D	340	35.5	GTP	603	D	36.5653	36.5653
D	340	35.5	GTP	603	E	56.7325
D	340	35.5	GTP	603	C	74.3604
D	340	35.5	GTP	603	A	81.9779
D	340	35.5	GTP	603	F	82.7558
D	340	35.5	GTP	603	B	101.865
E	340	58.3	GTP	603	E	35.7842	35.7842
E	340	58.3	GTP	603	C	53.694
E	340	58.3	GTP	603	D	73.2289
E	340	58.3	GTP	603	B	85.4848
E	340	58.3	GTP	603	A	87.7306
E	340	58.3	GTP	603	F	105.044
F	340	28.5	GTP	603	F	36.4721	36.4721
F	340	28.5	GTP	603	B	56.0786
F	340	28.5	GTP	603	A	74.1912
F	340	28.5	GTP	603	C	81.9244
F	340	28.5	GTP	603	D	82.6814
F	340	28.5	GTP	603	E	101.864
A	342	26.3	GTP	603	A	34.9961	34.9961	33.1392	31.0667
A	342	26.3	GTP	603	F	46.7821
A	342	26.3	GTP	603	B	69.4892
A	342	26.3	GTP	603	D	82.8882
A	342	26.3	GTP	603	E	88.0844
A	342	26.3	GTP	603	C	102.204
B	342	29.2	GTP	603	B	30.0419	30.0419
B	342	29.2	GTP	603	A	47.318
B	342	29.2	GTP	603	F	65.9901
B	342	29.2	GTP	603	E	85.9085
B	342	29.2	GTP	603	C	87.7937
B	342	29.2	GTP	603	D	102.788
C	342	31.8	GTP	603	C	33.3482	33.3482
C	342	31.8	GTP	603	D	47.0419
C	342	31.8	GTP	603	E	67.8403
C	342	31.8	GTP	603	F	86.701
C	342	31.8	GTP	603	B	89.9989
C	342	31.8	GTP	603	A	104.528
D	342	39.8	GTP	603	D	31.4259	31.4259
D	342	39.8	GTP	603	E	47.8064
D	342	39.8	GTP	603	C	67.1008
D	342	39.8	GTP	603	A	86.4481
D	342	39.8	GTP	603	F	88.8727
D	342	39.8	GTP	603	B	103.434
E	342	51.8	GTP	603	E	35.1004	35.1004
E	342	51.8	GTP	603	C	47.3996
E	342	51.8	GTP	603	D	70.0983
E	342	51.8	GTP	603	B	84.6933
E	342	51.8	GTP	603	A	89.6193
E	342	51.8	GTP	603	F	103.92
F	342	7.5	GTP	603	F	33.9229	33.9229
F	342	7.5	GTP	603	B	44.9167
F	342	7.5	GTP	603	A	67.9237
F	342	7.5	GTP	603	C	81.8925
F	342	7.5	GTP	603	D	86.8919
F	342	7.5	GTP	603	E	100.673
A	358	38.3	GTP	603	A	44.018	44.018	43.011	39.4667
A	358	38.3	GTP	603	F	50.2901
A	358	38.3	GTP	603	D	70.7451
A	358	38.3	GTP	603	B	76.0074
A	358	38.3	GTP	603	E	80.3399
A	358	38.3	GTP	603	C	95.3522
B	358	59.7	GTP	603	B	44.9164	44.9164
B	358	59.7	GTP	603	A	48.5706
B	358	59.7	GTP	603	E	69.3653
B	358	59.7	GTP	603	F	75.639
B	358	59.7	GTP	603	C	80.1229
B	358	59.7	GTP	603	D	94.2964
C	358	13.2	GTP	603	C	41.1671	41.1671
C	358	13.2	GTP	603	D	44.6934
C	358	13.2	GTP	603	F	65.6575
C	358	13.2	GTP	603	E	70.6941
C	358	13.2	GTP	603	B	75.5794
C	358	13.2	GTP	603	A	89.3147
D	358	6.7	GTP	603	D	39.2154	39.2154
D	358	6.7	GTP	603	E	43.2443
D	358	6.7	GTP	603	A	65.52
D	358	6.7	GTP	603	C	68.7746
D	358	6.7	GTP	603	F	75.2773
D	358	6.7	GTP	603	B	88.0815
E	358	58.7	GTP	603	E	44.5258	44.5258
E	358	58.7	GTP	603	C	47.8195
E	358	58.7	GTP	603	B	69.0808
E	358	58.7	GTP	603	D	75.3652
E	358	58.7	GTP	603	A	80.3407
E	358	58.7	GTP	603	F	94.0372
F	358	60.2	GTP	603	F	44.2231	44.2231
F	358	60.2	GTP	603	B	45.5247
F	358	60.2	GTP	603	C	67.036
F	358	60.2	GTP	603	A	73.4992
F	358	60.2	GTP	603	D	78.663
F	358	60.2	GTP	603	E	91.3564
A	387	16.2	GTP	603	A	14.8514	14.8514	14.6463	15.1167
A	387	16.2	GTP	603	B	30.8778
A	387	16.2	GTP	603	F	35.6347
A	387	16.2	GTP	603	E	62.7881
A	387	16.2	GTP	603	D	68.885
A	387	16.2	GTP	603	C	70.3765
B	387	16	GTP	603	B	14.5054	14.5054
B	387	16	GTP	603	F	31.128
B	387	16	GTP	603	A	35.8491
B	387	16	GTP	603	C	62.6222
B	387	16	GTP	603	E	68.8059
B	387	16	GTP	603	D	70.3964
C	387	15.5	GTP	603	C	14.5913	14.5913
C	387	15.5	GTP	603	E	30.8145
C	387	15.5	GTP	603	D	35.7847
C	387	15.5	GTP	603	B	62.4771
C	387	15.5	GTP	603	F	68.9619
C	387	15.5	GTP	603	A	70.586
D	387	10.7	GTP	603	D	14.544	14.544
D	387	10.7	GTP	603	C	31.6458
D	387	10.7	GTP	603	E	35.8584
D	387	10.7	GTP	603	F	62.4497
D	387	10.7	GTP	603	A	68.7359
D	387	10.7	GTP	603	B	70.2146
E	387	16.5	GTP	603	E	14.697	14.697
E	387	16.5	GTP	603	D	31.2285
E	387	16.5	GTP	603	C	35.6467
E	387	16.5	GTP	603	A	62.7632
E	387	16.5	GTP	603	B	68.6538
E	387	16.5	GTP	603	F	70.4817
F	387	15.8	GTP	603	F	14.6885	14.6885
F	387	15.8	GTP	603	A	31.1623
F	387	15.8	GTP	603	B	35.5987
F	387	15.8	GTP	603	D	62.6245
F	387	15.8	GTP	603	C	68.8957
F	387	15.8	GTP	603	E	70.494
A	400	24	GTP	603	B	14.5627	14.5627	14.5416	25.0167
A	400	24	GTP	603	A	27.7128
A	400	24	GTP	603	F	38.5039
A	400	24	GTP	603	E	80.7839
A	400	24	GTP	603	C	81.0578
A	400	24	GTP	603	D	87.4869
B	400	24.8	GTP	603	F	14.5616	14.5616
B	400	24.8	GTP	603	B	27.627
B	400	24.8	GTP	603	A	38.6435
B	400	24.8	GTP	603	C	80.8121
B	400	24.8	GTP	603	D	81.0834
B	400	24.8	GTP	603	E	87.5455
C	400	28.2	GTP	603	E	14.1232	14.1232
C	400	28.2	GTP	603	C	27.5653
C	400	28.2	GTP	603	D	38.7472
C	400	28.2	GTP	603	B	80.5362
C	400	28.2	GTP	603	A	81.1819
C	400	28.2	GTP	603	F	87.5563
D	400	24.7	GTP	603	C	14.6753	14.6753
D	400	24.7	GTP	603	D	27.6469
D	400	24.7	GTP	603	E	38.3314
D	400	24.7	GTP	603	F	80.8556
D	400	24.7	GTP	603	B	80.9421
D	400	24.7	GTP	603	A	87.6604
E	400	24.7	GTP	603	D	14.7597	14.7597
E	400	24.7	GTP	603	E	27.5867
E	400	24.7	GTP	603	C	38.6512
E	400	24.7	GTP	603	A	80.78
E	400	24.7	GTP	603	F	81.1262
E	400	24.7	GTP	603	B	87.2757
F	400	23.7	GTP	603	A	14.5673	14.5673
F	400	23.7	GTP	603	F	27.5175
F	400	23.7	GTP	603	B	38.4812
F	400	23.7	GTP	603	D	80.7324
F	400	23.7	GTP	603	E	81.2256
F	400	23.7	GTP	603	C	87.4648
A	420	27.5	GTP	603	F	38.7015	38.7015	38.3849	21.4167
A	420	27.5	GTP	603	B	38.7631
A	420	27.5	GTP	603	A	46.6343
A	420	27.5	GTP	603	C	106.546
A	420	27.5	GTP	603	D	108.254
A	420	27.5	GTP	603	E	110.19
B	420	14.7	GTP	603	A	38.2455	38.2455
B	420	14.7	GTP	603	F	38.4602
B	420	14.7	GTP	603	B	46.3839
B	420	14.7	GTP	603	D	106.24
B	420	14.7	GTP	603	E	107.981
B	420	14.7	GTP	603	C	109.832
C	420	27	GTP	603	E	38.3605	38.3605
C	420	27	GTP	603	D	38.8914
C	420	27	GTP	603	C	46.7146
C	420	27	GTP	603	A	106.532
C	420	27	GTP	603	F	108.333
C	420	27	GTP	603	B	109.918
D	420	28.5	GTP	603	E	38.3949	38.3949
D	420	28.5	GTP	603	C	38.6463
D	420	28.5	GTP	603	D	46.7409
D	420	28.5	GTP	603	B	106.335
D	420	28.5	GTP	603	A	108.35
D	420	28.5	GTP	603	F	110.213
E	420	11.8	GTP	603	C	38.1577	38.1577
E	420	11.8	GTP	603	D	38.3417
E	420	11.8	GTP	603	E	45.8704
E	420	11.8	GTP	603	F	106.081
E	420	11.8	GTP	603	B	107.454
E	420	11.8	GTP	603	A	109.68
F	420	19	GTP	603	B	38.4493	38.4493
F	420	19	GTP	603	A	38.8178
F	420	19	GTP	603	F	46.3998
F	420	19	GTP	603	E	106.553
F	420	19	GTP	603	C	107.995
F	420	19	GTP	603	D	110.036
A	423	57.7	GTP	603	B	35.4056	35.4056	37.5453	51.4
A	423	57.7	GTP	603	A	49.2443
A	423	57.7	GTP	603	F	49.2963
A	423	57.7	GTP	603	C	107.593
A	423	57.7	GTP	603	E	110.91
A	423	57.7	GTP	603	D	113.779
B	423	32.7	GTP	603	F	34.2185	34.2185
B	423	32.7	GTP	603	B	44.3155
B	423	32.7	GTP	603	A	47.2348
B	423	32.7	GTP	603	D	106.122
B	423	32.7	GTP	603	C	107.712
B	423	32.7	GTP	603	E	111.147
C	423	45.7	GTP	603	E	39.3623	39.3623
C	423	45.7	GTP	603	C	46.8144
C	423	45.7	GTP	603	D	52.8658
C	423	45.7	GTP	603	A	111.75
C	423	45.7	GTP	603	B	111.753
C	423	45.7	GTP	603	F	116.462
D	423	59.5	GTP	603	C	37.4831	37.4831
D	423	59.5	GTP	603	D	50.5445
D	423	59.5	GTP	603	E	50.8223
D	423	59.5	GTP	603	B	109.719
D	423	59.5	GTP	603	F	112.966
D	423	59.5	GTP	603	A	116.051
E	423	56.3	GTP	603	D	34.5779	34.5779
E	423	56.3	GTP	603	E	46.8776
E	423	56.3	GTP	603	C	48.2564
E	423	56.3	GTP	603	F	106.804
E	423	56.3	GTP	603	A	109.423
E	423	56.3	GTP	603	B	112.224
F	423	56.5	GTP	603	A	44.2243	44.2243
F	423	56.5	GTP	603	F	51.7559
F	423	56.5	GTP	603	B	54.4352
F	423	56.5	GTP	603	E	116.391
F	423	56.5	GTP	603	D	117.539
F	423	56.5	GTP	603	C	120.481
A	446	53	GTP	603	A	5.15403	5.15403	5.12515	51.9667
A	446	53	GTP	603	B	35.3383
A	446	53	GTP	603	F	37.8883
A	446	53	GTP	603	E	75.5715
A	446	53	GTP	603	D	81.6017
A	446	53	GTP	603	C	84.8651
B	446	54.5	GTP	603	B	5.30516	5.30516
B	446	54.5	GTP	603	F	35.2917
B	446	54.5	GTP	603	A	37.8606
B	446	54.5	GTP	603	C	75.519
B	446	54.5	GTP	603	E	81.5709
B	446	54.5	GTP	603	D	84.8898
C	446	52.7	GTP	603	C	5.09492	5.09492
C	446	52.7	GTP	603	E	35.0061
C	446	52.7	GTP	603	D	37.8633
C	446	52.7	GTP	603	B	75.3143
C	446	52.7	GTP	603	F	81.6634
C	446	52.7	GTP	603	A	85.0414
D	446	50.3	GTP	603	D	5.15461	5.15461
D	446	50.3	GTP	603	C	35.4777
D	446	50.3	GTP	603	E	37.7429
D	446	50.3	GTP	603	F	75.5439
D	446	50.3	GTP	603	A	81.647
D	446	50.3	GTP	603	B	84.7082
E	446	50.3	GTP	603	E	4.97663	4.97663
E	446	50.3	GTP	603	D	35.6263
E	446	50.3	GTP	603	C	37.6986
E	446	50.3	GTP	603	A	75.5588
E	446	50.3	GTP	603	B	81.3052
E	446	50.3	GTP	603	F	84.9481
F	446	51	GTP	603	F	5.06557	5.06557
F	446	51	GTP	603	A	35.4096
F	446	51	GTP	603	B	37.6564
F	446	51	GTP	603	D	75.4319
F	446	51	GTP	603	C	81.5428
F	446	51	GTP	603	E	84.9324
A	470	54.8	GTP	603	F	26.3844	26.3844	23.4466	32.7
A	470	54.8	GTP	603	A	42.1608
A	470	54.8	GTP	603	B	61.4575
A	470	54.8	GTP	603	D	74.4895
A	470	54.8	GTP	603	E	88.989
A	470	54.8	GTP	603	C	92.4178
B	470	15.8	GTP	603	A	22.2388	22.2388
B	470	15.8	GTP	603	B	38.7049
B	470	15.8	GTP	603	F	56.5982
B	470	15.8	GTP	603	E	70.2273
B	470	15.8	GTP	603	C	83.6271
B	470	15.8	GTP	603	D	86.6511
C	470	18.8	GTP	603	D	24.7018	24.7018
C	470	18.8	GTP	603	C	40.9222
C	470	18.8	GTP	603	E	59.4656
C	470	18.8	GTP	603	F	70.6279
C	470	18.8	GTP	603	B	84.7171
C	470	18.8	GTP	603	A	88.3867
D	470	33	GTP	603	E	21.684	21.684
D	470	33	GTP	603	D	38.1427
D	470	33	GTP	603	C	55.5006
D	470	33	GTP	603	A	69.9167
D	470	33	GTP	603	F	83.1599
D	470	33	GTP	603	B	85.7087
E	470	21.5	GTP	603	C	23.133	23.133
E	470	21.5	GTP	603	E	39.6524
E	470	21.5	GTP	603	D	58.103
E	470	21.5	GTP	603	B	69.679
E	470	21.5	GTP	603	A	84.1576
E	470	21.5	GTP	603	F	87.044
F	470	52.3	GTP	603	B	22.5377	22.5377
F	470	52.3	GTP	603	F	40.2562
F	470	52.3	GTP	603	A	57.8555
F	470	52.3	GTP	603	C	72.1512
F	470	52.3	GTP	603	D	86.0734
F	470	52.3	GTP	603	E	88.5736
A	488	29.5	GTP	603	F	19.6883	19.6883	20.9462	10.3167
A	488	29.5	GTP	603	A	29.0622
A	488	29.5	GTP	603	B	46.3274
A	488	29.5	GTP	603	D	64.27
A	488	29.5	GTP	603	E	73.4142
A	488	29.5	GTP	603	C	77.0187
B	488	1.7	GTP	603	A	21.0843	21.0843
B	488	1.7	GTP	603	B	27.1681
B	488	1.7	GTP	603	F	46.4911
B	488	1.7	GTP	603	E	65.6176
B	488	1.7	GTP	603	C	73.5433
B	488	1.7	GTP	603	D	78.2677
C	488	1.2	GTP	603	D	21.184	21.184
C	488	1.2	GTP	603	C	27.0349
C	488	1.2	GTP	603	E	46.1615
C	488	1.2	GTP	603	F	65.3847
C	488	1.2	GTP	603	B	72.9539
C	488	1.2	GTP	603	A	78.0311
D	488	24.8	GTP	603	E	18.569	18.569
D	488	24.8	GTP	603	D	28.9048
D	488	24.8	GTP	603	C	43.1824
D	488	24.8	GTP	603	A	62.6691
D	488	24.8	GTP	603	F	71.078
D	488	24.8	GTP	603	B	73.3989
E	488	2.7	GTP	603	C	23.8939	23.8939
E	488	2.7	GTP	603	E	30.1425
E	488	2.7	GTP	603	D	47.2139
E	488	2.7	GTP	603	B	57.1436
E	488	2.7	GTP	603	A	66.413
E	488	2.7	GTP	603	F	70.7538
F	488	2	GTP	603	B	21.2575	21.2575
F	488	2	GTP	603	F	27.279
F	488	2	GTP	603	A	46.8524
F	488	2	GTP	603	C	65.4031
F	488	2	GTP	603	D	73.3539
F	488	2	GTP	603	E	78.1335

## Sheet: B-6DHK+ADP
Distances in the PDB: 6DHK structure of glutamate dehydrogenase with ADP
Chain	Lys Residue	Lys Surface Area	Ligand	Ligand Number	Ligand Letter	Distance	Minimum Allosteric Site Distance	Average Allosteric Site Distance	Average Lys Surface Area
A	11	61	ADP	601	A	35.3941	35.3941	35.3242	60.3167
A	11	61	ADP	601	F	49.3826
A	11	61	ADP	602	C	51.8318
A	11	61	ADP	601	D	57.7434
A	11	61	ADP	601	B	59.3388
A	11	61	ADP	601	C	70.0182
A	11	61	ADP	601	G	100.875
A	11	61	ADP	601	L	104.706
A	11	61	ADP	601	H	111.393
A	11	61	ADP	601	K	154.438
A	11	61	ADP	601	J	157.033
A	11	61	ADP	601	I	161.55
B	11	59.8	ADP	601	B	35.3403	35.3403
B	11	59.8	ADP	601	A	49.1321
B	11	59.8	ADP	601	D	51.9815
B	11	59.8	ADP	601	C	57.2539
B	11	59.8	ADP	601	F	59.5717
B	11	59.8	ADP	602	C	69.6584
B	11	59.8	ADP	601	G	82.2816
B	11	59.8	ADP	601	L	82.2943
B	11	59.8	ADP	601	H	101.996
B	11	59.8	ADP	601	K	111.396
B	11	59.8	ADP	601	J	124.12
B	11	59.8	ADP	601	I	128.303
C	11	60.5	ADP	601	C	35.3077	35.3077
C	11	60.5	ADP	602	C	49.2771
C	11	60.5	ADP	601	F	52.1458
C	11	60.5	ADP	601	B	58.0101
C	11	60.5	ADP	601	D	59.6461
C	11	60.5	ADP	601	A	69.5752
C	11	60.5	ADP	601	L	81.2316
C	11	60.5	ADP	601	G	98.2268
C	11	60.5	ADP	601	H	100.451
C	11	60.5	ADP	601	K	127.539
C	11	60.5	ADP	601	I	132.66
C	11	60.5	ADP	601	J	140.685
D	11	61	ADP	601	D	35.2547	35.2547
D	11	61	ADP	601	C	48.9475
D	11	61	ADP	601	B	52.333
D	11	61	ADP	601	A	57.8221
D	11	61	ADP	602	C	59.0484
D	11	61	ADP	601	F	70.609
D	11	61	ADP	601	L	104.585
D	11	61	ADP	601	G	105.541
D	11	61	ADP	601	H	123.956
D	11	61	ADP	601	K	136.362
D	11	61	ADP	601	J	149.358
D	11	61	ADP	601	I	152.846
E	11	60.7	ADP	602	C	35.1517	35.1517
E	11	60.7	ADP	601	D	49.0879
E	11	60.7	ADP	601	A	51.917
E	11	60.7	ADP	601	F	58.0143
E	11	60.7	ADP	601	C	59.2839
E	11	60.7	ADP	601	B	70.2141
E	11	60.7	ADP	601	L	116.249
E	11	60.7	ADP	601	G	117.409
E	11	60.7	ADP	601	H	125.44
E	11	60.7	ADP	601	K	167.971
E	11	60.7	ADP	601	J	172.98
E	11	60.7	ADP	601	I	174.467
F	11	61.3	ADP	601	F	35.028	35.028
F	11	61.3	ADP	601	B	49.2539
F	11	61.3	ADP	601	C	52.1294
F	11	61.3	ADP	602	C	57.8491
F	11	61.3	ADP	601	A	58.6445
F	11	61.3	ADP	601	L	63.3887
F	11	61.3	ADP	601	D	70.4697
F	11	61.3	ADP	601	H	78.8236
F	11	61.3	ADP	601	G	79.6311
F	11	61.3	ADP	601	K	115.764
F	11	61.3	ADP	601	I	117.871
F	11	61.3	ADP	601	J	125.017
G	11	59	ADP	601	G	35.4717	35.4717
G	11	59	ADP	601	L	49.1246
G	11	59	ADP	601	K	51.9049
G	11	59	ADP	601	J	57.2035
G	11	59	ADP	601	H	59.1721
G	11	59	ADP	601	B	62.26
G	11	59	ADP	601	I	69.8874
G	11	59	ADP	601	A	78.1801
G	11	59	ADP	601	F	79.4452
G	11	59	ADP	601	C	114.85
G	11	59	ADP	601	D	116.938
G	11	59	ADP	602	C	125.201
H	11	58.7	ADP	601	H	35.4122	35.4122
H	11	58.7	ADP	601	G	49.0821
H	11	58.7	ADP	601	J	51.2909
H	11	58.7	ADP	601	I	57.8755
H	11	58.7	ADP	601	L	58.8871
H	11	58.7	ADP	601	K	70.2388
H	11	58.7	ADP	601	F	101.301
H	11	58.7	ADP	601	B	104.185
H	11	58.7	ADP	601	A	111.222
H	11	58.7	ADP	601	C	154.65
H	11	58.7	ADP	602	C	158.207
H	11	58.7	ADP	601	D	161.72
I	11	60.3	ADP	601	I	35.5106	35.5106
I	11	60.3	ADP	601	K	49.3758
I	11	60.3	ADP	601	L	52.0108
I	11	60.3	ADP	601	H	57.7626
I	11	60.3	ADP	601	J	58.4092
I	11	60.3	ADP	601	G	70.4686
I	11	60.3	ADP	601	B	104.179
I	11	60.3	ADP	601	F	105.811
I	11	60.3	ADP	601	A	123.764
I	11	60.3	ADP	601	C	137.206
I	11	60.3	ADP	602	C	150.903
I	11	60.3	ADP	601	D	153.7
J	11	61.5	ADP	601	J	35.1682	35.1682
J	11	61.5	ADP	601	I	49.2868
J	11	61.5	ADP	601	H	52.4456
J	11	61.5	ADP	601	G	58.1978
J	11	61.5	ADP	601	K	59.6183
J	11	61.5	ADP	601	L	70.0217
J	11	61.5	ADP	601	B	115.776
J	11	61.5	ADP	601	F	117.968
J	11	61.5	ADP	601	A	125.349
J	11	61.5	ADP	601	C	168.213
J	11	61.5	ADP	602	C	174.205
J	11	61.5	ADP	601	D	174.575
K	11	61.7	ADP	601	K	35.2907	35.2907
K	11	61.7	ADP	601	J	49.0833
K	11	61.7	ADP	601	G	52.5781
K	11	61.7	ADP	601	L	57.9595
K	11	61.7	ADP	601	I	59.2982
K	11	61.7	ADP	601	H	70.2366
K	11	61.7	ADP	601	B	80.0148
K	11	61.7	ADP	601	F	97.981
K	11	61.7	ADP	601	A	99.6517
K	11	61.7	ADP	601	C	126.692
K	11	61.7	ADP	601	D	131.696
K	11	61.7	ADP	602	C	140.859
L	11	58.3	ADP	601	L	34.9885	34.9885
L	11	58.3	ADP	601	H	48.6536
L	11	58.3	ADP	601	I	52.1381
L	11	58.3	ADP	601	K	57.8485
L	11	58.3	ADP	601	G	59.1985
L	11	58.3	ADP	601	J	68.8509
L	11	58.3	ADP	601	B	81.9668
L	11	58.3	ADP	601	F	82.3198
L	11	58.3	ADP	601	A	101.702
L	11	58.3	ADP	601	C	112.326
L	11	58.3	ADP	602	C	125.616
L	11	58.3	ADP	601	D	129.302
A	27	30.5	ADP	601	A	23.2388	23.2388	22.7683	26.45
A	27	30.5	ADP	601	B	45.2401
A	27	30.5	ADP	601	F	48.5947
A	27	30.5	ADP	601	D	63.1721
A	27	30.5	ADP	602	C	68.2809
A	27	30.5	ADP	601	C	76.828
A	27	30.5	ADP	601	G	82.6292
A	27	30.5	ADP	601	L	91.8618
A	27	30.5	ADP	601	H	99.35
A	27	30.5	ADP	601	K	134.116
A	27	30.5	ADP	601	J	136.522
A	27	30.5	ADP	601	I	144.63
B	27	25.5	ADP	601	B	22.8135	22.8135
B	27	25.5	ADP	601	F	45.4839
B	27	25.5	ADP	601	A	48.148
B	27	25.5	ADP	601	L	51.4877
B	27	25.5	ADP	601	G	56.781
B	27	25.5	ADP	601	C	62.8847
B	27	25.5	ADP	601	D	68.7686
B	27	25.5	ADP	601	H	73.3704
B	27	25.5	ADP	602	C	76.7648
B	27	25.5	ADP	601	K	85.4166
B	27	25.5	ADP	601	J	98.2485
B	27	25.5	ADP	601	I	99.3267
C	27	25.7	ADP	601	C	22.7531	22.7531
C	27	25.7	ADP	601	D	45.5681
C	27	25.7	ADP	602	C	48.4384
C	27	25.7	ADP	601	B	63.1588
C	27	25.7	ADP	601	F	68.6196
C	27	25.7	ADP	601	A	76.3187
C	27	25.7	ADP	601	L	97.9224
C	27	25.7	ADP	601	G	111.952
C	27	25.7	ADP	601	H	120.193
C	27	25.7	ADP	601	K	136.003
C	27	25.7	ADP	601	I	146.445
C	27	25.7	ADP	601	J	152.325
D	27	15	ADP	601	D	22.2679	22.2679
D	27	15	ADP	602	C	44.8242
D	27	15	ADP	601	C	48.117
D	27	15	ADP	601	A	62.7538
D	27	15	ADP	601	B	68.4285
D	27	15	ADP	601	F	77.0345
D	27	15	ADP	601	L	124.073
D	27	15	ADP	601	G	124.807
D	27	15	ADP	601	H	140.818
D	27	15	ADP	601	K	163.079
D	27	15	ADP	601	J	173.967
D	27	15	ADP	601	I	177.137
E	27	25.3	ADP	602	C	23.0347	23.0347
E	27	25.3	ADP	601	C	45.5534
E	27	25.3	ADP	601	D	48.5035
E	27	25.3	ADP	601	F	63.5831
E	27	25.3	ADP	601	A	68.3926
E	27	25.3	ADP	601	B	77.3908
E	27	25.3	ADP	601	L	117.977
E	27	25.3	ADP	601	G	125.921
E	27	25.3	ADP	601	H	130.28
E	27	25.3	ADP	601	K	170.49
E	27	25.3	ADP	601	I	175.575
E	27	25.3	ADP	601	J	178.554
F	27	31	ADP	601	F	22.8583	22.8583
F	27	31	ADP	601	A	45.3042
F	27	31	ADP	601	B	48.7801
F	27	31	ADP	602	C	63.5891
F	27	31	ADP	601	L	64.1521
F	27	31	ADP	601	C	68.9614
F	27	31	ADP	601	H	70.4685
F	27	31	ADP	601	G	71.5792
F	27	31	ADP	601	D	77.7163
F	27	31	ADP	601	K	120.761
F	27	31	ADP	601	I	121.12
F	27	31	ADP	601	J	123.765
G	27	29.7	ADP	601	G	22.9245	22.9245
G	27	29.7	ADP	601	H	45.5356
G	27	29.7	ADP	601	L	48.5494
G	27	29.7	ADP	601	J	62.6706
G	27	29.7	ADP	601	B	63.5214
G	27	29.7	ADP	601	K	68.7946
G	27	29.7	ADP	601	A	70.2329
G	27	29.7	ADP	601	F	71.764
G	27	29.7	ADP	601	I	77.1375
G	27	29.7	ADP	601	C	120.283
G	27	29.7	ADP	601	D	120.666
G	27	29.7	ADP	602	C	124.357
H	27	29.5	ADP	601	H	23.3873	23.3873
H	27	29.5	ADP	601	L	45.4595
H	27	29.5	ADP	601	G	48.8808
H	27	29.5	ADP	601	I	63.4002
H	27	29.5	ADP	601	J	67.681
H	27	29.5	ADP	601	K	77.3975
H	27	29.5	ADP	601	F	83.8716
H	27	29.5	ADP	601	B	92.395
H	27	29.5	ADP	601	A	100.148
H	27	29.5	ADP	601	C	135.39
H	27	29.5	ADP	602	C	138.686
H	27	29.5	ADP	601	D	146.062
I	27	15.5	ADP	601	I	23.2574	23.2574
I	27	15.5	ADP	601	J	44.9311
I	27	15.5	ADP	601	K	48.8716
I	27	15.5	ADP	601	H	63.0202
I	27	15.5	ADP	601	L	68.2348
I	27	15.5	ADP	601	G	77.2465
I	27	15.5	ADP	601	B	123.797
I	27	15.5	ADP	601	F	125.352
I	27	15.5	ADP	601	A	140.852
I	27	15.5	ADP	601	C	163.899
I	27	15.5	ADP	602	C	175.599
I	27	15.5	ADP	601	D	177.936
J	27	30.5	ADP	601	J	23.7674	23.7674
J	27	30.5	ADP	601	K	45.6095
J	27	30.5	ADP	601	I	48.5008
J	27	30.5	ADP	601	G	63.3964
J	27	30.5	ADP	601	H	68.6821
J	27	30.5	ADP	601	L	76.7776
J	27	30.5	ADP	601	B	116.603
J	27	30.5	ADP	601	F	125.657
J	27	30.5	ADP	601	A	129.291
J	27	30.5	ADP	601	C	169.738
J	27	30.5	ADP	601	D	174.564
J	27	30.5	ADP	602	C	178.788
K	27	21.5	ADP	601	K	22.2405	22.2405
K	27	21.5	ADP	601	I	44.9678
K	27	21.5	ADP	601	J	47.7442
K	27	21.5	ADP	601	L	63.2889
K	27	21.5	ADP	601	G	68.9326
K	27	21.5	ADP	601	H	76.9083
K	27	21.5	ADP	601	B	97.2987
K	27	21.5	ADP	601	F	112.214
K	27	21.5	ADP	601	A	119.867
K	27	21.5	ADP	601	C	136.25
K	27	21.5	ADP	601	D	146.544
K	27	21.5	ADP	602	C	153.427
L	27	37.7	ADP	601	L	23.0951	23.0951
L	27	37.7	ADP	601	G	45.4669
L	27	37.7	ADP	601	H	48.2055
L	27	37.7	ADP	601	B	50.9279
L	27	37.7	ADP	601	F	56.4385
L	27	37.7	ADP	601	K	63.5534
L	27	37.7	ADP	601	I	68.9591
L	27	37.7	ADP	601	A	72.8627
L	27	37.7	ADP	601	J	76.2154
L	27	37.7	ADP	601	C	85.5512
L	27	37.7	ADP	602	C	99.1082
L	27	37.7	ADP	601	D	99.7101
A	33	10.8	ADP	601	A	22.5979	22.5979	22.2961	12.7
A	33	10.8	ADP	601	B	41.3042
A	33	10.8	ADP	601	F	47.0352
A	33	10.8	ADP	601	D	49.3414
A	33	10.8	ADP	602	C	56.9069
A	33	10.8	ADP	601	C	64.4279
A	33	10.8	ADP	601	G	87.7322
A	33	10.8	ADP	601	L	93.6666
A	33	10.8	ADP	601	H	104.36
A	33	10.8	ADP	601	K	136.147
A	33	10.8	ADP	601	J	141.094
A	33	10.8	ADP	601	I	147.599
B	33	11.3	ADP	601	B	22.3945	22.3945
B	33	11.3	ADP	601	F	41.1859
B	33	11.3	ADP	601	A	46.2265
B	33	11.3	ADP	601	C	48.9764
B	33	11.3	ADP	601	D	57.4374
B	33	11.3	ADP	601	L	58.9552
B	33	11.3	ADP	602	C	64.2153
B	33	11.3	ADP	601	G	67.3
B	33	11.3	ADP	601	H	80.991
B	33	11.3	ADP	601	K	97.024
B	33	11.3	ADP	601	I	109.411
B	33	11.3	ADP	601	J	110.325
C	33	17.8	ADP	601	C	22.1222	22.1222
C	33	17.8	ADP	601	D	41.0942
C	33	17.8	ADP	602	C	46.5234
C	33	17.8	ADP	601	B	49.1132
C	33	17.8	ADP	601	F	57.243
C	33	17.8	ADP	601	A	63.6087
C	33	17.8	ADP	601	L	86.8836
C	33	17.8	ADP	601	G	99.1102
C	33	17.8	ADP	601	H	109.003
C	33	17.8	ADP	601	K	125.607
C	33	17.8	ADP	601	I	136.758
C	33	17.8	ADP	601	J	140.991
D	33	14.8	ADP	601	D	22.0699	22.0699
D	33	14.8	ADP	602	C	40.687
D	33	14.8	ADP	601	C	46.4701
D	33	14.8	ADP	601	A	48.9499
D	33	14.8	ADP	601	B	57.1282
D	33	14.8	ADP	601	F	64.5988
D	33	14.8	ADP	601	G	112.831
D	33	14.8	ADP	601	L	113.136
D	33	14.8	ADP	601	H	128.605
D	33	14.8	ADP	601	K	154.075
D	33	14.8	ADP	601	J	163.541
D	33	14.8	ADP	601	I	167.197
E	33	12.2	ADP	602	C	22.0783	22.0783
E	33	12.2	ADP	601	C	40.8672
E	33	12.2	ADP	601	D	46.4743
E	33	12.2	ADP	601	F	49.2883
E	33	12.2	ADP	601	A	56.5876
E	33	12.2	ADP	601	B	64.4075
E	33	12.2	ADP	601	L	103.489
E	33	12.2	ADP	601	G	111.517
E	33	12.2	ADP	601	H	115.765
E	33	12.2	ADP	601	K	156.382
E	33	12.2	ADP	601	I	161.215
E	33	12.2	ADP	601	J	164.08
F	33	11.3	ADP	601	F	21.9815	21.9815
F	33	11.3	ADP	601	A	40.5387
F	33	11.3	ADP	601	B	46.586
F	33	11.3	ADP	602	C	49.3778
F	33	11.3	ADP	601	C	57.226
F	33	11.3	ADP	601	D	64.7614
F	33	11.3	ADP	601	L	73.8399
F	33	11.3	ADP	601	G	80.8776
F	33	11.3	ADP	601	H	82.8226
F	33	11.3	ADP	601	K	129.33
F	33	11.3	ADP	601	I	131.779
F	33	11.3	ADP	601	J	133.999
G	33	13.2	ADP	601	G	22.3658	22.3658
G	33	13.2	ADP	601	H	41.0011
G	33	13.2	ADP	601	L	46.4401
G	33	13.2	ADP	601	J	48.5847
G	33	13.2	ADP	601	K	57.2411
G	33	13.2	ADP	601	I	64.3145
G	33	13.2	ADP	601	B	73.2691
G	33	13.2	ADP	601	F	81.1922
G	33	13.2	ADP	601	A	82.6266
G	33	13.2	ADP	601	C	129.086
G	33	13.2	ADP	601	D	131.503
G	33	13.2	ADP	602	C	134.792
H	33	11.8	ADP	601	H	22.3956	22.3956
H	33	11.8	ADP	601	L	40.7441
H	33	11.8	ADP	601	G	46.6959
H	33	11.8	ADP	601	I	49.1924
H	33	11.8	ADP	601	J	55.8503
H	33	11.8	ADP	601	K	64.4097
H	33	11.8	ADP	601	F	88.3539
H	33	11.8	ADP	601	B	93.3793
H	33	11.8	ADP	601	A	104.454
H	33	11.8	ADP	601	C	136.787
H	33	11.8	ADP	602	C	142.691
H	33	11.8	ADP	601	D	148.324
I	33	13.7	ADP	601	I	22.8273	22.8273
I	33	13.7	ADP	601	J	40.1372
I	33	13.7	ADP	601	K	47.0722
I	33	13.7	ADP	601	H	48.8625
I	33	13.7	ADP	601	L	56.7481
I	33	13.7	ADP	601	G	64.3934
I	33	13.7	ADP	601	B	112.695
I	33	13.7	ADP	601	F	113.228
I	33	13.7	ADP	601	A	128.409
I	33	13.7	ADP	601	C	154.835
I	33	13.7	ADP	602	C	165.083
I	33	13.7	ADP	601	D	167.872
J	33	13.3	ADP	601	J	22.429	22.429
J	33	13.3	ADP	601	K	41.1556
J	33	13.3	ADP	601	I	46.5054
J	33	13.3	ADP	601	G	49.4138
J	33	13.3	ADP	601	H	57.154
J	33	13.3	ADP	601	L	64.0876
J	33	13.3	ADP	601	B	102.433
J	33	13.3	ADP	601	F	111.529
J	33	13.3	ADP	601	A	115.082
J	33	13.3	ADP	601	C	155.912
J	33	13.3	ADP	601	D	160.534
J	33	13.3	ADP	602	C	164.601
K	33	12.7	ADP	601	K	22.168	22.168
K	33	12.7	ADP	601	I	40.8895
K	33	12.7	ADP	601	J	46.0018
K	33	12.7	ADP	601	L	49.0879
K	33	12.7	ADP	601	G	57.4589
K	33	12.7	ADP	601	H	64.1993
K	33	12.7	ADP	601	B	85.9501
K	33	12.7	ADP	601	F	99.093
K	33	12.7	ADP	601	A	108.422
K	33	12.7	ADP	601	C	125.483
K	33	12.7	ADP	601	D	136.561
K	33	12.7	ADP	602	C	141.769
L	33	9.5	ADP	601	L	22.0777	22.0777
L	33	9.5	ADP	601	G	40.9286
L	33	9.5	ADP	601	H	46.1147
L	33	9.5	ADP	601	K	49.3044
L	33	9.5	ADP	601	I	57.2022
L	33	9.5	ADP	601	B	58.2279
L	33	9.5	ADP	601	J	63.3184
L	33	9.5	ADP	601	F	67.0704
L	33	9.5	ADP	601	A	80.4443
L	33	9.5	ADP	601	C	97.1832
L	33	9.5	ADP	601	D	109.698
L	33	9.5	ADP	602	C	111.26
A	41	57.3	ADP	601	A	36.4717	36.4717	36.1435	59.9333
A	41	57.3	ADP	601	D	50.5874
A	41	57.3	ADP	601	B	55.4347
A	41	57.3	ADP	602	C	59.6079
A	41	57.3	ADP	601	F	60.1875
A	41	57.3	ADP	601	C	70.2051
A	41	57.3	ADP	601	G	101.454
A	41	57.3	ADP	601	L	108.134
A	41	57.3	ADP	601	H	118.285
A	41	57.3	ADP	601	K	149.781
A	41	57.3	ADP	601	J	154.519
A	41	57.3	ADP	601	I	161.721
B	41	59.7	ADP	601	B	36.2611	36.2611
B	41	59.7	ADP	601	C	51.1298
B	41	59.7	ADP	601	F	55.5952
B	41	59.7	ADP	601	A	59.6206
B	41	59.7	ADP	601	D	60.8679
B	41	59.7	ADP	601	L	66.5385
B	41	59.7	ADP	602	C	70.7707
B	41	59.7	ADP	601	G	76.2893
B	41	59.7	ADP	601	H	90.3147
B	41	59.7	ADP	601	K	97.3646
B	41	59.7	ADP	601	I	111.701
B	41	59.7	ADP	601	J	113.544
C	41	59.5	ADP	601	C	35.9923	35.9923
C	41	59.5	ADP	601	B	51.2983
C	41	59.5	ADP	601	D	55.6709
C	41	59.5	ADP	602	C	59.8767
C	41	59.5	ADP	601	F	60.5346
C	41	59.5	ADP	601	A	70.2099
C	41	59.5	ADP	601	L	79.487
C	41	59.5	ADP	601	G	94.3096
C	41	59.5	ADP	601	H	103.011
C	41	59.5	ADP	601	K	115.161
C	41	59.5	ADP	601	I	126.071
C	41	59.5	ADP	601	J	131.967
D	41	60.2	ADP	601	D	35.849	35.849
D	41	60.2	ADP	601	A	50.9867
D	41	60.2	ADP	602	C	54.9893
D	41	60.2	ADP	601	C	59.6526
D	41	60.2	ADP	601	B	60.2098
D	41	60.2	ADP	601	F	70.8733
D	41	60.2	ADP	601	G	112.899
D	41	60.2	ADP	601	L	116.211
D	41	60.2	ADP	601	H	130.852
D	41	60.2	ADP	601	K	154.029
D	41	60.2	ADP	601	J	162.711
D	41	60.2	ADP	601	I	168.473
E	41	61.7	ADP	602	C	36.115	36.115
E	41	61.7	ADP	601	F	51.047
E	41	61.7	ADP	601	C	55.3717
E	41	61.7	ADP	601	A	59.7979
E	41	61.7	ADP	601	D	59.9112
E	41	61.7	ADP	601	B	70.6992
E	41	61.7	ADP	601	L	105.183
E	41	61.7	ADP	601	G	112.357
E	41	61.7	ADP	601	H	114.413
E	41	61.7	ADP	601	K	160.09
E	41	61.7	ADP	601	I	162.962
E	41	61.7	ADP	601	J	165.726
F	41	60.8	ADP	601	F	36.0409	36.0409
F	41	60.8	ADP	602	C	51.3329
F	41	60.8	ADP	601	A	55.0892
F	41	60.8	ADP	601	B	60.0618
F	41	60.8	ADP	601	C	60.4169
F	41	60.8	ADP	601	D	71.088
F	41	60.8	ADP	601	L	82.19
F	41	60.8	ADP	601	H	90.4989
F	41	60.8	ADP	601	G	91.8983
F	41	60.8	ADP	601	K	138.278
F	41	60.8	ADP	601	I	138.87
F	41	60.8	ADP	601	J	143.173
G	41	60	ADP	601	G	36.3849	36.3849
G	41	60	ADP	601	J	50.7429
G	41	60	ADP	601	H	55.5423
G	41	60	ADP	601	L	59.8643
G	41	60	ADP	601	K	60.3014
G	41	60	ADP	601	I	70.5547
G	41	60	ADP	601	B	81.4371
G	41	60	ADP	601	A	90.1468
G	41	60	ADP	601	F	92.0597
G	41	60	ADP	601	C	137.733
G	41	60	ADP	601	D	138.227
G	41	60	ADP	602	C	143.684
H	41	62.5	ADP	601	H	36.4515	36.4515
H	41	62.5	ADP	601	I	51.1867
H	41	62.5	ADP	601	L	55.2706
H	41	62.5	ADP	601	J	59.2499
H	41	62.5	ADP	601	G	60.1652
H	41	62.5	ADP	601	K	70.8454
H	41	62.5	ADP	601	F	102.187
H	41	62.5	ADP	601	B	108.091
H	41	62.5	ADP	601	A	118.502
H	41	62.5	ADP	601	C	150.719
H	41	62.5	ADP	602	C	156.293
H	41	62.5	ADP	601	D	162.698
I	41	58.7	ADP	601	I	36.4562	36.4562
I	41	58.7	ADP	601	H	51.1756
I	41	58.7	ADP	601	J	54.5717
I	41	58.7	ADP	601	L	60.1094
I	41	58.7	ADP	601	K	60.1897
I	41	58.7	ADP	601	G	70.9671
I	41	58.7	ADP	601	F	113.675
I	41	58.7	ADP	601	B	116.165
I	41	58.7	ADP	601	A	131.089
I	41	58.7	ADP	601	C	155.166
I	41	58.7	ADP	602	C	164.655
I	41	58.7	ADP	601	D	169.61
J	41	60	ADP	601	J	36.4556	36.4556
J	41	60	ADP	601	G	51.1698
J	41	60	ADP	601	K	55.6612
J	41	60	ADP	601	I	59.9511
J	41	60	ADP	601	H	60.3088
J	41	60	ADP	601	L	70.3852
J	41	60	ADP	601	B	104.139
J	41	60	ADP	601	F	112.346
J	41	60	ADP	601	A	113.721
J	41	60	ADP	601	C	159.488
J	41	60	ADP	601	D	162.14
J	41	60	ADP	602	C	166.121
K	41	60.5	ADP	601	K	36.1366	36.1366
K	41	60.5	ADP	601	L	51.2248
K	41	60.5	ADP	601	I	55.3907
K	41	60.5	ADP	601	J	59.4701
K	41	60.5	ADP	601	G	60.7771
K	41	60.5	ADP	601	H	70.6479
K	41	60.5	ADP	601	B	78.4613
K	41	60.5	ADP	601	F	94.0308
K	41	60.5	ADP	601	A	102.326
K	41	60.5	ADP	601	C	114.728
K	41	60.5	ADP	601	D	125.679
K	41	60.5	ADP	602	C	132.433
L	41	58.3	ADP	601	L	36.1053	36.1053
L	41	58.3	ADP	601	K	51.1987
L	41	58.3	ADP	601	G	55.331
L	41	58.3	ADP	601	H	59.6398
L	41	58.3	ADP	601	I	60.6091
L	41	58.3	ADP	601	B	65.6897
L	41	58.3	ADP	601	J	69.8316
L	41	58.3	ADP	601	F	76.0103
L	41	58.3	ADP	601	A	89.6601
L	41	58.3	ADP	601	C	97.5285
L	41	58.3	ADP	601	D	111.936
L	41	58.3	ADP	602	C	114.444
A	53	17	ADP	601	A	27.5232	27.5232	27.3277	17.5833
A	53	17	ADP	601	F	46.3085
A	53	17	ADP	601	B	51.2488
A	53	17	ADP	602	C	51.4771
A	53	17	ADP	601	D	52.415
A	53	17	ADP	601	C	66.169
A	53	17	ADP	601	G	95.2243
A	53	17	ADP	601	L	99.8051
A	53	17	ADP	601	H	108.035
A	53	17	ADP	601	K	147.283
A	53	17	ADP	601	J	150.744
A	53	17	ADP	601	I	155.974
B	53	17.5	ADP	601	B	27.4928	27.4928
B	53	17.5	ADP	601	A	45.9346
B	53	17.5	ADP	601	F	51.5033
B	53	17.5	ADP	601	D	51.8835
B	53	17.5	ADP	601	C	52.0512
B	53	17.5	ADP	602	C	65.9854
B	53	17.5	ADP	601	L	73.0358
B	53	17.5	ADP	601	G	75.7586
B	53	17.5	ADP	601	H	93.6911
B	53	17.5	ADP	601	K	105.229
B	53	17.5	ADP	601	J	118.318
B	53	17.5	ADP	601	I	120.731
C	53	17.7	ADP	601	C	27.2648	27.2648
C	53	17.7	ADP	602	C	45.9927
C	53	17.7	ADP	601	D	51.4623
C	53	17.7	ADP	601	F	51.7083
C	53	17.7	ADP	601	B	52.5026
C	53	17.7	ADP	601	A	65.5648
C	53	17.7	ADP	601	L	81.6207
C	53	17.7	ADP	601	G	97.0578
C	53	17.7	ADP	601	H	102.254
C	53	17.7	ADP	601	K	125.563
C	53	17.7	ADP	601	I	132.973
C	53	17.7	ADP	601	J	139.629
D	53	14.2	ADP	601	D	27.0298	27.0298
D	53	14.2	ADP	601	C	45.6244
D	53	14.2	ADP	602	C	50.6996
D	53	14.2	ADP	601	B	51.8759
D	53	14.2	ADP	601	A	52.3429
D	53	14.2	ADP	601	F	66.5953
D	53	14.2	ADP	601	L	106.695
D	53	14.2	ADP	601	G	107.127
D	53	14.2	ADP	601	H	124.678
D	53	14.2	ADP	601	K	142.364
D	53	14.2	ADP	601	J	153.97
D	53	14.2	ADP	601	I	157.559
E	53	17.8	ADP	602	C	27.1405	27.1405
E	53	17.8	ADP	601	D	45.851
E	53	17.8	ADP	601	C	51.0723
E	53	17.8	ADP	601	A	51.3261
E	53	17.8	ADP	601	F	52.5484
E	53	17.8	ADP	601	B	66.2472
E	53	17.8	ADP	601	L	110.401
E	53	17.8	ADP	601	G	114.002
E	53	17.8	ADP	601	H	120.707
E	53	17.8	ADP	601	K	162.85
E	53	17.8	ADP	601	I	168.746
E	53	17.8	ADP	601	J	168.81
F	53	18.2	ADP	601	F	27.1582	27.1582
F	53	18.2	ADP	601	B	46.0864
F	53	18.2	ADP	601	A	50.6496
F	53	18.2	ADP	601	C	51.7815
F	53	18.2	ADP	602	C	52.5834
F	53	18.2	ADP	601	L	66.0238
F	53	18.2	ADP	601	D	66.6465
F	53	18.2	ADP	601	G	78.9758
F	53	18.2	ADP	601	H	79.1937
F	53	18.2	ADP	601	K	120.284
F	53	18.2	ADP	601	I	122.536
F	53	18.2	ADP	601	J	127.816
G	53	19	ADP	601	G	27.5765	27.5765
G	53	19	ADP	601	L	46.031
G	53	19	ADP	601	H	51.1831
G	53	19	ADP	601	K	51.7949
G	53	19	ADP	601	J	51.9291
G	53	19	ADP	601	B	65.0935
G	53	19	ADP	601	I	66.2264
G	53	19	ADP	601	A	78.6395
G	53	19	ADP	601	F	78.9615
G	53	19	ADP	601	C	119.681
G	53	19	ADP	601	D	121.863
G	53	19	ADP	602	C	128.247
H	53	17.8	ADP	601	H	27.5914	27.5914
H	53	17.8	ADP	601	G	46.1081
H	53	17.8	ADP	601	J	50.7632
H	53	17.8	ADP	601	L	50.9151
H	53	17.8	ADP	601	I	52.5386
H	53	17.8	ADP	601	K	66.4315
H	53	17.8	ADP	601	F	95.851
H	53	17.8	ADP	601	B	99.5117
H	53	17.8	ADP	601	A	108.079
H	53	17.8	ADP	601	C	147.807
H	53	17.8	ADP	602	C	152.213
H	53	17.8	ADP	601	D	156.496
I	53	18	ADP	601	I	27.6462	27.6462
I	53	18	ADP	601	K	46.2965
I	53	18	ADP	601	J	50.2714
I	53	18	ADP	601	L	51.4484
I	53	18	ADP	601	H	52.2462
I	53	18	ADP	601	G	66.4611
I	53	18	ADP	601	B	106.214
I	53	18	ADP	601	F	107.35
I	53	18	ADP	601	A	124.431
I	53	18	ADP	601	C	143.044
I	53	18	ADP	602	C	155.389
I	53	18	ADP	601	D	158.247
J	53	17.8	ADP	601	J	27.2409	27.2409
J	53	17.8	ADP	601	I	46.0179
J	53	17.8	ADP	601	K	51.3835
J	53	17.8	ADP	601	H	51.8187
J	53	17.8	ADP	601	G	52.6066
J	53	17.8	ADP	601	L	65.9306
J	53	17.8	ADP	601	B	109.619
J	53	17.8	ADP	601	F	114.271
J	53	17.8	ADP	601	A	120.294
J	53	17.8	ADP	601	C	162.749
J	53	17.8	ADP	601	D	168.474
J	53	17.8	ADP	602	C	169.689
K	53	17.8	ADP	601	K	27.438	27.438
K	53	17.8	ADP	601	J	45.8257
K	53	17.8	ADP	601	I	51.2678
K	53	17.8	ADP	601	G	52.0864
K	53	17.8	ADP	601	L	52.439
K	53	17.8	ADP	601	H	66.2427
K	53	17.8	ADP	601	B	80.3975
K	53	17.8	ADP	601	F	96.8082
K	53	17.8	ADP	601	A	101.449
K	53	17.8	ADP	601	C	124.845
K	53	17.8	ADP	601	D	132.169
K	53	17.8	ADP	602	C	139.908
L	53	18.2	ADP	601	L	27.1629	27.1629
L	53	18.2	ADP	601	H	45.6201
L	53	18.2	ADP	601	G	51.2015
L	53	18.2	ADP	601	I	51.8245
L	53	18.2	ADP	601	K	52.5149
L	53	18.2	ADP	601	J	65.092
L	53	18.2	ADP	601	B	72.6441
L	53	18.2	ADP	601	F	75.7833
L	53	18.2	ADP	601	A	93.3847
L	53	18.2	ADP	601	C	105.953
L	53	18.2	ADP	602	C	119.691
L	53	18.2	ADP	601	D	121.549
A	90	0.5	ADP	601	A	17.1464	17.1464	17.5793	0.583333
A	90	0.5	ADP	601	F	21.1286
A	90	0.5	ADP	601	B	34.1518
A	90	0.5	ADP	602	C	46.1528
A	90	0.5	ADP	601	D	52.3898
A	90	0.5	ADP	601	C	55.1894
A	90	0.5	ADP	601	L	78.0267
A	90	0.5	ADP	601	G	78.2938
A	90	0.5	ADP	601	H	87.9363
A	90	0.5	ADP	601	K	129.081
A	90	0.5	ADP	601	J	133.667
A	90	0.5	ADP	601	I	135.811
B	90	0.8	ADP	601	B	17.5842	17.5842
B	90	0.8	ADP	601	A	20.7969
B	90	0.8	ADP	601	F	34.5268
B	90	0.8	ADP	601	D	46.4488
B	90	0.8	ADP	601	C	51.9962
B	90	0.8	ADP	602	C	55.0574
B	90	0.8	ADP	601	G	72.4035
B	90	0.8	ADP	601	L	73.577
B	90	0.8	ADP	601	H	89.09
B	90	0.8	ADP	601	K	115.079
B	90	0.8	ADP	601	J	123.303
B	90	0.8	ADP	601	I	127.256
C	90	0.7	ADP	601	C	17.6403	17.6403
C	90	0.7	ADP	602	C	20.8374
C	90	0.7	ADP	601	D	34.3669
C	90	0.7	ADP	601	F	46.4504
C	90	0.7	ADP	601	B	52.3956
C	90	0.7	ADP	601	A	54.6759
C	90	0.7	ADP	601	L	93.2936
C	90	0.7	ADP	601	G	103.8
C	90	0.7	ADP	601	H	110.439
C	90	0.7	ADP	601	K	141.643
C	90	0.7	ADP	601	I	149.035
C	90	0.7	ADP	601	J	152.779
D	90	0.3	ADP	601	D	17.9461	17.9461
D	90	0.3	ADP	601	C	20.5861
D	90	0.3	ADP	602	C	33.9395
D	90	0.3	ADP	601	B	46.4909
D	90	0.3	ADP	601	A	51.9099
D	90	0.3	ADP	601	F	55.5928
D	90	0.3	ADP	601	L	97.0887
D	90	0.3	ADP	601	G	103.399
D	90	0.3	ADP	601	H	116.58
D	90	0.3	ADP	601	K	137.504
D	90	0.3	ADP	601	I	149.953
D	90	0.3	ADP	601	J	150.375
E	90	0.8	ADP	602	C	17.427	17.427
E	90	0.8	ADP	601	D	20.7247
E	90	0.8	ADP	601	C	34.0391
E	90	0.8	ADP	601	A	45.9373
E	90	0.8	ADP	601	F	52.5398
E	90	0.8	ADP	601	B	55.3159
E	90	0.8	ADP	601	L	106.927
E	90	0.8	ADP	601	G	110.438
E	90	0.8	ADP	601	H	121.441
E	90	0.8	ADP	601	K	154.305
E	90	0.8	ADP	601	J	163.149
E	90	0.8	ADP	601	I	163.861
F	90	0.5	ADP	601	F	17.6932	17.6932
F	90	0.5	ADP	601	B	20.9453
F	90	0.5	ADP	601	A	33.5492
F	90	0.5	ADP	601	C	46.2862
F	90	0.5	ADP	602	C	52.2415
F	90	0.5	ADP	601	D	55.6625
F	90	0.5	ADP	601	L	57.9009
F	90	0.5	ADP	601	G	66.4202
F	90	0.5	ADP	601	H	74.8946
F	90	0.5	ADP	601	K	107.662
F	90	0.5	ADP	601	I	114.947
F	90	0.5	ADP	601	J	116.604
G	90	0.3	ADP	601	G	17.8118	17.8118
G	90	0.3	ADP	601	L	20.8328
G	90	0.3	ADP	601	H	33.9748
G	90	0.3	ADP	601	K	46.4819
G	90	0.3	ADP	601	J	51.3552
G	90	0.3	ADP	601	I	55.3796
G	90	0.3	ADP	601	B	57.1377
G	90	0.3	ADP	601	F	66.4879
G	90	0.3	ADP	601	A	74.4711
G	90	0.3	ADP	601	C	107.523
G	90	0.3	ADP	601	D	114.865
G	90	0.3	ADP	602	C	117.438
H	90	0.3	ADP	601	H	17.7216	17.7216
H	90	0.3	ADP	601	G	20.9977
H	90	0.3	ADP	601	L	33.8599
H	90	0.3	ADP	601	J	45.3354
H	90	0.3	ADP	601	I	52.3255
H	90	0.3	ADP	601	K	55.4512
H	90	0.3	ADP	601	B	77.52
H	90	0.3	ADP	601	F	78.6942
H	90	0.3	ADP	601	A	87.7637
H	90	0.3	ADP	601	C	129.205
H	90	0.3	ADP	602	C	134.771
H	90	0.3	ADP	601	D	135.942
I	90	0.7	ADP	601	I	17.5852	17.5852
I	90	0.7	ADP	601	K	21.1273
I	90	0.7	ADP	601	J	33.2303
I	90	0.7	ADP	601	L	46.0519
I	90	0.7	ADP	601	H	52.0661
I	90	0.7	ADP	601	G	55.5715
I	90	0.7	ADP	601	B	96.3808
I	90	0.7	ADP	601	F	103.51
I	90	0.7	ADP	601	A	116.182
I	90	0.7	ADP	601	C	137.78
I	90	0.7	ADP	601	D	150.201
I	90	0.7	ADP	602	C	151.49
J	90	0.7	ADP	601	J	16.6238	16.6238
J	90	0.7	ADP	601	I	20.8978
J	90	0.7	ADP	601	K	34.3095
J	90	0.7	ADP	601	H	46.383
J	90	0.7	ADP	601	G	52.5351
J	90	0.7	ADP	601	L	54.9727
J	90	0.7	ADP	601	B	106.239
J	90	0.7	ADP	601	F	110.781
J	90	0.7	ADP	601	A	121.119
J	90	0.7	ADP	601	C	154.543
J	90	0.7	ADP	601	D	163.972
J	90	0.7	ADP	602	C	164.324
K	90	0.7	ADP	601	K	17.6565	17.6565
K	90	0.7	ADP	601	J	20.4873
K	90	0.7	ADP	601	I	33.981
K	90	0.7	ADP	601	G	46.6863
K	90	0.7	ADP	601	L	52.0437
K	90	0.7	ADP	601	H	55.2585
K	90	0.7	ADP	601	B	92.2366
K	90	0.7	ADP	601	F	103.772
K	90	0.7	ADP	601	A	109.815
K	90	0.7	ADP	601	C	141.226
K	90	0.7	ADP	601	D	148.511
K	90	0.7	ADP	602	C	153.366
L	90	0.7	ADP	601	L	17.3493	17.3493
L	90	0.7	ADP	601	H	20.4907
L	90	0.7	ADP	601	G	34.1831
L	90	0.7	ADP	601	I	46.5414
L	90	0.7	ADP	601	K	52.5117
L	90	0.7	ADP	601	J	54.0894
L	90	0.7	ADP	601	F	72.8223
L	90	0.7	ADP	601	B	73.3402
L	90	0.7	ADP	601	A	88.9929
L	90	0.7	ADP	601	C	115.845
L	90	0.7	ADP	602	C	124.854
L	90	0.7	ADP	601	D	128.061
A	105	43.5	ADP	601	A	29.1216	29.1216	29.1481	39.7667
A	105	43.5	ADP	602	C	40.8246
A	105	43.5	ADP	601	F	41.983
A	105	43.5	ADP	601	D	45.7245
A	105	43.5	ADP	601	B	49.9386
A	105	43.5	ADP	601	C	57.0228
A	105	43.5	ADP	601	G	96.9693
A	105	43.5	ADP	601	L	98.4834
A	105	43.5	ADP	601	H	108.006
A	105	43.5	ADP	601	K	147.867
A	105	43.5	ADP	601	J	152.485
A	105	43.5	ADP	601	I	155.837
B	105	41	ADP	601	B	29.2256	29.2256
B	105	41	ADP	601	D	41.0541
B	105	41	ADP	601	A	41.4349
B	105	41	ADP	601	C	45.2011
B	105	41	ADP	601	F	50.0276
B	105	41	ADP	602	C	56.6238
B	105	41	ADP	601	L	80.8985
B	105	41	ADP	601	G	82.9794
B	105	41	ADP	601	H	100.347
B	105	41	ADP	601	K	116.203
B	105	41	ADP	601	J	128.332
B	105	41	ADP	601	I	130.946
C	105	40.2	ADP	601	C	29.0097	29.0097
C	105	40.2	ADP	601	F	40.9268
C	105	40.2	ADP	602	C	41.4795
C	105	40.2	ADP	601	B	45.7044
C	105	40.2	ADP	601	D	49.956
C	105	40.2	ADP	601	A	56.2369
C	105	40.2	ADP	601	L	76.5591
C	105	40.2	ADP	601	G	90.5932
C	105	40.2	ADP	601	H	95.4531
C	105	40.2	ADP	601	K	124.099
C	105	40.2	ADP	601	I	130.585
C	105	40.2	ADP	601	J	136.214
D	105	42.7	ADP	601	D	29.2355	29.2355
D	105	42.7	ADP	601	B	40.9252
D	105	42.7	ADP	601	C	41.3315
D	105	42.7	ADP	601	A	45.3214
D	105	42.7	ADP	602	C	49.4534
D	105	42.7	ADP	601	F	57.1864
D	105	42.7	ADP	601	L	95.0735
D	105	42.7	ADP	601	G	96.5298
D	105	42.7	ADP	601	H	113.62
D	105	42.7	ADP	601	K	131.416
D	105	42.7	ADP	601	J	143.203
D	105	42.7	ADP	601	I	146.111
E	105	40.7	ADP	602	C	28.8627	28.8627
E	105	40.7	ADP	601	A	40.5648
E	105	40.7	ADP	601	D	41.4182
E	105	40.7	ADP	601	F	45.7624
E	105	40.7	ADP	601	C	49.558
E	105	40.7	ADP	601	B	56.8948
E	105	40.7	ADP	601	L	103.79
E	105	40.7	ADP	601	G	105.696
E	105	40.7	ADP	601	H	114.383
E	105	40.7	ADP	601	K	154.918
E	105	40.7	ADP	601	J	160.732
E	105	40.7	ADP	601	I	161.928
F	105	40.2	ADP	601	F	29.0039	29.0039
F	105	40.2	ADP	601	C	40.9576
F	105	40.2	ADP	601	B	41.6215
F	105	40.2	ADP	602	C	45.6821
F	105	40.2	ADP	601	A	49.0664
F	105	40.2	ADP	601	D	57.2926
F	105	40.2	ADP	601	L	68.6192
F	105	40.2	ADP	601	G	81.6566
F	105	40.2	ADP	601	H	84.7067
F	105	40.2	ADP	601	K	120.315
F	105	40.2	ADP	601	I	124.8
F	105	40.2	ADP	601	J	129.816
G	105	30.2	ADP	601	G	29.1878	29.1878
G	105	30.2	ADP	601	K	40.8454
G	105	30.2	ADP	601	L	41.3263
G	105	30.2	ADP	601	J	44.7607
G	105	30.2	ADP	601	H	49.3404
G	105	30.2	ADP	601	I	56.6133
G	105	30.2	ADP	601	B	67.7355
G	105	30.2	ADP	601	F	81.6162
G	105	30.2	ADP	601	A	84.2006
G	105	30.2	ADP	601	C	119.906
G	105	30.2	ADP	601	D	124.375
G	105	30.2	ADP	602	C	130.405
H	105	40.3	ADP	601	H	29.3396	29.3396
H	105	40.3	ADP	601	J	40.0497
H	105	40.3	ADP	601	G	41.7027
H	105	40.3	ADP	601	I	45.7406
H	105	40.3	ADP	601	L	49.4427
H	105	40.3	ADP	601	K	57.148
H	105	40.3	ADP	601	F	97.3575
H	105	40.3	ADP	601	B	97.8718
H	105	40.3	ADP	601	A	107.773
H	105	40.3	ADP	601	C	148.045
H	105	40.3	ADP	602	C	153.643
H	105	40.3	ADP	601	D	155.968
I	105	39.3	ADP	601	I	29.3368	29.3368
I	105	39.3	ADP	601	L	40.644
I	105	39.3	ADP	601	K	41.8124
I	105	39.3	ADP	601	H	45.3221
I	105	39.3	ADP	601	J	48.642
I	105	39.3	ADP	601	G	57.0919
I	105	39.3	ADP	601	B	94.7319
I	105	39.3	ADP	601	F	96.9036
I	105	39.3	ADP	601	A	113.503
I	105	39.3	ADP	601	C	132.233
I	105	39.3	ADP	602	C	144.777
I	105	39.3	ADP	601	D	146.935
J	105	37.3	ADP	601	J	28.428	28.428
J	105	37.3	ADP	601	H	41.0441
J	105	37.3	ADP	601	I	41.5109
J	105	37.3	ADP	601	G	45.7588
J	105	37.3	ADP	601	K	49.8046
J	105	37.3	ADP	601	L	56.5539
J	105	37.3	ADP	601	B	103.121
J	105	37.3	ADP	601	F	106.062
J	105	37.3	ADP	601	A	114.092
J	105	37.3	ADP	601	C	154.992
J	105	37.3	ADP	602	C	161.787
J	105	37.3	ADP	601	D	161.886
K	105	41.8	ADP	601	K	29.093	29.093
K	105	41.8	ADP	601	J	41.1116
K	105	41.8	ADP	601	G	41.3076
K	105	41.8	ADP	601	L	45.5361
K	105	41.8	ADP	601	I	49.6317
K	105	41.8	ADP	601	H	56.8762
K	105	41.8	ADP	601	B	75.3857
K	105	41.8	ADP	601	F	90.4032
K	105	41.8	ADP	601	A	94.7237
K	105	41.8	ADP	601	C	123.427
K	105	41.8	ADP	601	D	129.856
K	105	41.8	ADP	602	C	136.565
L	105	40	ADP	601	L	28.8194	28.8194
L	105	40	ADP	601	I	41.0855
L	105	40	ADP	601	H	41.1805
L	105	40	ADP	601	K	45.7517
L	105	40	ADP	601	G	49.763
L	105	40	ADP	601	J	55.762
L	105	40	ADP	601	B	80.4759
L	105	40	ADP	601	F	83.1153
L	105	40	ADP	601	A	100.07
L	105	40	ADP	601	C	116.903
L	105	40	ADP	602	C	129.734
L	105	40	ADP	601	D	131.697
A	114	9.7	ADP	601	A	18.599	18.599	18.7016	9.18333
A	114	9.7	ADP	601	F	28.9849
A	114	9.7	ADP	601	B	41.5412
A	114	9.7	ADP	602	C	53.1676
A	114	9.7	ADP	601	D	59.0981
A	114	9.7	ADP	601	C	65.0334
A	114	9.7	ADP	601	G	80.553
A	114	9.7	ADP	601	L	83.3511
A	114	9.7	ADP	601	H	90.5256
A	114	9.7	ADP	601	K	134.005
A	114	9.7	ADP	601	J	136.725
A	114	9.7	ADP	601	I	140.406
B	114	7.8	ADP	601	B	18.678	18.678
B	114	7.8	ADP	601	A	28.882
B	114	7.8	ADP	601	F	41.9324
B	114	7.8	ADP	601	D	53.4454
B	114	7.8	ADP	601	C	58.7037
B	114	7.8	ADP	602	C	64.8747
B	114	7.8	ADP	601	G	68.6633
B	114	7.8	ADP	601	L	71.2129
B	114	7.8	ADP	601	H	87.6692
B	114	7.8	ADP	601	K	108.027
B	114	7.8	ADP	601	J	116.977
B	114	7.8	ADP	601	I	121.987
C	114	11.8	ADP	601	C	18.718	18.718
C	114	11.8	ADP	602	C	28.8171
C	114	11.8	ADP	601	D	41.7547
C	114	11.8	ADP	601	F	53.4263
C	114	11.8	ADP	601	B	59.1378
C	114	11.8	ADP	601	A	64.4917
C	114	11.8	ADP	601	L	95.1305
C	114	11.8	ADP	601	G	108.143
C	114	11.8	ADP	601	H	113.276
C	114	11.8	ADP	601	K	142.477
C	114	11.8	ADP	601	I	149.301
C	114	11.8	ADP	601	J	154.806
D	114	10	ADP	601	D	18.8115	18.8115
D	114	10	ADP	601	C	28.5291
D	114	10	ADP	602	C	41.2969
D	114	10	ADP	601	B	53.5032
D	114	10	ADP	601	A	58.7174
D	114	10	ADP	601	F	65.4364
D	114	10	ADP	601	L	104.91
D	114	10	ADP	601	G	110.098
D	114	10	ADP	601	H	124.842
D	114	10	ADP	601	K	142.196
D	114	10	ADP	601	J	155.745
D	114	10	ADP	601	I	156.166
E	114	6.7	ADP	602	C	18.5175	18.5175
E	114	6.7	ADP	601	D	28.5229
E	114	6.7	ADP	601	C	41.4662
E	114	6.7	ADP	601	A	52.9814
E	114	6.7	ADP	601	F	59.2453
E	114	6.7	ADP	601	B	65.1348
E	114	6.7	ADP	601	L	115.454
E	114	6.7	ADP	601	G	118.741
E	114	6.7	ADP	601	H	128.695
E	114	6.7	ADP	601	K	164.261
E	114	6.7	ADP	601	J	172.343
E	114	6.7	ADP	601	I	172.979
F	114	9.2	ADP	601	F	18.6458	18.6458
F	114	9.2	ADP	601	B	28.8448
F	114	9.2	ADP	601	A	41.0378
F	114	9.2	ADP	601	L	51.4648
F	114	9.2	ADP	601	C	53.3215
F	114	9.2	ADP	602	C	59.0518
F	114	9.2	ADP	601	G	62.9766
F	114	9.2	ADP	601	D	65.5039
F	114	9.2	ADP	601	H	67.8001
F	114	9.2	ADP	601	K	103.835
F	114	9.2	ADP	601	I	108.826
F	114	9.2	ADP	601	J	112.154
G	114	8.5	ADP	601	G	18.7881	18.7881
G	114	8.5	ADP	601	L	28.8523
G	114	8.5	ADP	601	H	41.3978
G	114	8.5	ADP	601	B	50.5982
G	114	8.5	ADP	601	K	53.4701
G	114	8.5	ADP	601	J	58.2156
G	114	8.5	ADP	601	F	62.9214
G	114	8.5	ADP	601	I	65.1772
G	114	8.5	ADP	601	A	67.2657
G	114	8.5	ADP	601	C	103.479
G	114	8.5	ADP	601	D	108.516
G	114	8.5	ADP	602	C	112.785
H	114	9.5	ADP	601	H	18.8456	18.8456
H	114	9.5	ADP	601	G	28.7653
H	114	9.5	ADP	601	L	41.2332
H	114	9.5	ADP	601	J	52.4378
H	114	9.5	ADP	601	I	59.1002
H	114	9.5	ADP	601	K	65.3028
H	114	9.5	ADP	601	F	81.0278
H	114	9.5	ADP	601	B	82.9501
H	114	9.5	ADP	601	A	90.4495
H	114	9.5	ADP	601	C	134.203
H	114	9.5	ADP	602	C	137.897
H	114	9.5	ADP	601	D	140.627
I	114	10.5	ADP	601	I	18.7661	18.7661
I	114	10.5	ADP	601	K	29.003
I	114	10.5	ADP	601	J	40.7775
I	114	10.5	ADP	601	L	53.0599
I	114	10.5	ADP	601	H	58.8079
I	114	10.5	ADP	601	G	65.3831
I	114	10.5	ADP	601	B	104.228
I	114	10.5	ADP	601	F	110.204
I	114	10.5	ADP	601	A	124.455
I	114	10.5	ADP	601	C	142.58
I	114	10.5	ADP	601	D	156.527
I	114	10.5	ADP	602	C	156.928
J	114	7.8	ADP	601	J	18.298	18.298
J	114	7.8	ADP	601	I	28.7668
J	114	7.8	ADP	601	K	41.7005
J	114	7.8	ADP	601	H	53.4436
J	114	7.8	ADP	601	G	59.2656
J	114	7.8	ADP	601	L	64.8042
J	114	7.8	ADP	601	B	114.744
J	114	7.8	ADP	601	F	119.1
J	114	7.8	ADP	601	A	128.364
J	114	7.8	ADP	601	C	164.441
J	114	7.8	ADP	601	D	172.998
J	114	7.8	ADP	602	C	173.479
K	114	8.5	ADP	601	K	18.6029	18.6029
K	114	8.5	ADP	601	J	28.7569
K	114	8.5	ADP	601	I	41.3581
K	114	8.5	ADP	601	G	53.6972
K	114	8.5	ADP	601	L	58.83
K	114	8.5	ADP	601	H	65.0719
K	114	8.5	ADP	601	B	93.9524
K	114	8.5	ADP	601	F	107.991
K	114	8.5	ADP	601	A	112.533
K	114	8.5	ADP	601	C	141.861
K	114	8.5	ADP	601	D	148.553
K	114	8.5	ADP	602	C	155.196
L	114	10.2	ADP	601	L	18.5004	18.5004
L	114	10.2	ADP	601	H	28.3661
L	114	10.2	ADP	601	G	41.514
L	114	10.2	ADP	601	I	53.5609
L	114	10.2	ADP	601	K	59.2283
L	114	10.2	ADP	601	J	63.9191
L	114	10.2	ADP	601	F	69.0198
L	114	10.2	ADP	601	B	71.0709
L	114	10.2	ADP	601	A	87.575
L	114	10.2	ADP	601	C	108.986
L	114	10.2	ADP	602	C	118.63
L	114	10.2	ADP	601	D	123.011
A	126	14.8	ADP	601	A	24.1896	24.1896	24.4234	14.9583
A	126	14.8	ADP	601	F	29.5925
A	126	14.8	ADP	601	B	44.4879
A	126	14.8	ADP	602	C	46.6242
A	126	14.8	ADP	601	D	55.4173
A	126	14.8	ADP	601	C	60.2807
A	126	14.8	ADP	601	G	85.8303
A	126	14.8	ADP	601	L	86.5102
A	126	14.8	ADP	601	H	94.4548
A	126	14.8	ADP	601	K	138.309
A	126	14.8	ADP	601	J	141.783
A	126	14.8	ADP	601	I	144.26
B	126	15.2	ADP	601	B	24.4299	24.4299
B	126	15.2	ADP	601	A	29.5216
B	126	15.2	ADP	601	F	44.8613
B	126	15.2	ADP	601	D	46.8261
B	126	15.2	ADP	601	C	54.9788
B	126	15.2	ADP	602	C	60.0673
B	126	15.2	ADP	601	G	76.5301
B	126	15.2	ADP	601	L	78.8138
B	126	15.2	ADP	601	H	95.1724
B	126	15.2	ADP	601	K	115.897
B	126	15.2	ADP	601	J	125.062
B	126	15.2	ADP	601	I	129.995
C	126	14.8	ADP	601	C	24.4486	24.4486
C	126	14.8	ADP	602	C	29.4382
C	126	14.8	ADP	601	D	44.6919
C	126	14.8	ADP	601	F	46.8251
C	126	14.8	ADP	601	B	55.4453
C	126	14.8	ADP	601	A	59.7041
C	126	14.8	ADP	601	L	90.1231
C	126	14.8	ADP	601	G	102.845
C	126	14.8	ADP	601	H	107.18
C	126	14.8	ADP	601	K	139.323
C	126	14.8	ADP	601	I	145.244
C	126	14.8	ADP	601	J	150.558
D	126	15.2	ADP	601	D	24.6257	24.6257
D	126	15.2	ADP	601	C	29.1737
D	126	15.2	ADP	602	C	44.2555
D	126	15.2	ADP	601	B	46.9525
D	126	15.2	ADP	601	A	55.021
D	126	15.2	ADP	601	F	60.6833
D	126	15.2	ADP	601	L	97.4011
D	126	15.2	ADP	601	G	102.859
D	126	15.2	ADP	601	H	117.76
D	126	15.2	ADP	601	K	134.1
D	126	15.2	ADP	601	J	147.818
D	126	15.2	ADP	601	I	148.153
E	126	13.8	ADP	602	C	24.231	24.231
E	126	13.8	ADP	601	D	29.2136
E	126	13.8	ADP	601	C	44.3761
E	126	13.8	ADP	601	A	46.4596
E	126	13.8	ADP	601	F	55.5618
E	126	13.8	ADP	601	B	60.3421
E	126	13.8	ADP	601	L	111.816
E	126	13.8	ADP	601	G	113.584
E	126	13.8	ADP	601	H	124.553
E	126	13.8	ADP	601	K	160.081
E	126	13.8	ADP	601	J	167.553
E	126	13.8	ADP	601	I	169.204
F	126	15.2	ADP	601	F	24.4251	24.4251
F	126	15.2	ADP	601	B	29.5066
F	126	15.2	ADP	601	A	43.8968
F	126	15.2	ADP	601	C	46.7241
F	126	15.2	ADP	602	C	55.3201
F	126	15.2	ADP	601	L	55.7067
F	126	15.2	ADP	601	D	60.7088
F	126	15.2	ADP	601	G	68.2781
F	126	15.2	ADP	601	H	73.9305
F	126	15.2	ADP	601	K	105.793
F	126	15.2	ADP	601	I	111.869
F	126	15.2	ADP	601	J	115.79
G	126	15.2	ADP	601	G	24.6054	24.6054
G	126	15.2	ADP	601	L	29.4734
G	126	15.2	ADP	601	H	44.3207
G	126	15.2	ADP	601	K	46.8983
G	126	15.2	ADP	601	J	54.5521
G	126	15.2	ADP	601	B	54.7146
G	126	15.2	ADP	601	I	60.4067
G	126	15.2	ADP	601	F	68.1407
G	126	15.2	ADP	601	A	73.3031
G	126	15.2	ADP	601	C	105.374
G	126	15.2	ADP	601	D	111.477
G	126	15.2	ADP	602	C	116.352
H	126	15.5	ADP	601	H	24.5921	24.5921
H	126	15.5	ADP	601	G	29.4862
H	126	15.5	ADP	601	L	44.186
H	126	15.5	ADP	601	J	45.9836
H	126	15.5	ADP	601	I	55.4298
H	126	15.5	ADP	601	K	60.5706
H	126	15.5	ADP	601	B	86.0018
H	126	15.5	ADP	601	F	86.2387
H	126	15.5	ADP	601	A	94.2842
H	126	15.5	ADP	601	C	138.398
H	126	15.5	ADP	602	C	142.852
H	126	15.5	ADP	601	D	144.328
I	126	14.7	ADP	601	I	24.4982	24.4982
I	126	14.7	ADP	601	K	29.6422
I	126	14.7	ADP	601	J	43.5876
I	126	14.7	ADP	601	L	46.4879
I	126	14.7	ADP	601	H	55.0468
I	126	14.7	ADP	601	G	60.5705
I	126	14.7	ADP	601	B	96.7076
I	126	14.7	ADP	601	F	102.908
I	126	14.7	ADP	601	A	117.338
I	126	14.7	ADP	601	C	134.475
I	126	14.7	ADP	601	D	148.522
I	126	14.7	ADP	602	C	148.973
J	126	14.7	ADP	601	J	23.7431	23.7431
J	126	14.7	ADP	601	I	29.4678
J	126	14.7	ADP	601	K	44.6437
J	126	14.7	ADP	601	H	46.8885
J	126	14.7	ADP	601	G	55.5555
J	126	14.7	ADP	601	L	60.0241
J	126	14.7	ADP	601	B	111.215
J	126	14.7	ADP	601	F	114.024
J	126	14.7	ADP	601	A	124.32
J	126	14.7	ADP	601	C	160.394
J	126	14.7	ADP	602	C	168.812
J	126	14.7	ADP	601	D	169.388
K	126	15.2	ADP	601	K	24.3946	24.3946
K	126	15.2	ADP	601	J	29.2886
K	126	15.2	ADP	601	I	44.3107
K	126	15.2	ADP	601	G	47.1162
K	126	15.2	ADP	601	L	55.1271
K	126	15.2	ADP	601	H	60.3052
K	126	15.2	ADP	601	B	88.9267
K	126	15.2	ADP	601	F	102.686
K	126	15.2	ADP	601	A	106.43
K	126	15.2	ADP	601	C	138.642
K	126	15.2	ADP	601	D	144.44
K	126	15.2	ADP	602	C	150.903
L	126	15.2	ADP	601	L	24.1875	24.1875
L	126	15.2	ADP	601	H	29.0854
L	126	15.2	ADP	601	G	44.5077
L	126	15.2	ADP	601	I	47.0088
L	126	15.2	ADP	601	K	55.5403
L	126	15.2	ADP	601	J	59.1475
L	126	15.2	ADP	601	F	76.9213
L	126	15.2	ADP	601	B	78.6321
L	126	15.2	ADP	601	A	95.0877
L	126	15.2	ADP	601	C	116.852
L	126	15.2	ADP	602	C	126.726
L	126	15.2	ADP	601	D	130.991
A	130	51.5	ADP	602	C	38.6461	38.6461	38.795	51.8667
A	130	51.5	ADP	601	A	39.9936
A	130	51.5	ADP	601	F	43.0908
A	130	51.5	ADP	601	D	52.821
A	130	51.5	ADP	601	B	58.6135
A	130	51.5	ADP	601	C	58.6415
A	130	51.5	ADP	601	L	101.108
A	130	51.5	ADP	601	G	102.234
A	130	51.5	ADP	601	H	109.31
A	130	51.5	ADP	601	K	153.848
A	130	51.5	ADP	601	J	157.956
A	130	51.5	ADP	601	I	159.305
B	130	51.3	ADP	601	D	38.6422	38.6422
B	130	51.3	ADP	601	B	40.2777
B	130	51.3	ADP	601	A	43.0628
B	130	51.3	ADP	601	C	52.3145
B	130	51.3	ADP	602	C	58.2916
B	130	51.3	ADP	601	F	58.9362
B	130	51.3	ADP	601	G	92.92
B	130	51.3	ADP	601	L	94.4245
B	130	51.3	ADP	601	H	111.853
B	130	51.3	ADP	601	K	128.704
B	130	51.3	ADP	601	J	139.424
B	130	51.3	ADP	601	I	144.243
C	130	51	ADP	601	F	38.7111	38.7111
C	130	51	ADP	601	C	40.2142
C	130	51	ADP	602	C	42.9989
C	130	51	ADP	601	B	52.8976
C	130	51	ADP	601	A	58.0556
C	130	51	ADP	601	D	58.8221
C	130	51	ADP	601	L	78.2847
C	130	51	ADP	601	G	92.4008
C	130	51	ADP	601	H	93.628
C	130	51	ADP	601	K	130.133
C	130	51	ADP	601	I	133.587
C	130	51	ADP	601	J	139.824
D	130	56	ADP	601	B	39.1804	39.1804
D	130	56	ADP	601	D	40.572
D	130	56	ADP	601	C	42.7283
D	130	56	ADP	601	A	52.9191
D	130	56	ADP	602	C	58.5235
D	130	56	ADP	601	F	59.2761
D	130	56	ADP	601	L	87.0555
D	130	56	ADP	601	G	91.1783
D	130	56	ADP	601	H	108.115
D	130	56	ADP	601	K	119.405
D	130	56	ADP	601	J	133.529
D	130	56	ADP	601	I	135.006
E	130	50.8	ADP	601	A	38.6096	38.6096
E	130	50.8	ADP	602	C	39.9402
E	130	50.8	ADP	601	D	42.7786
E	130	50.8	ADP	601	F	52.9448
E	130	50.8	ADP	601	C	58.3872
E	130	50.8	ADP	601	B	58.5922
E	130	50.8	ADP	601	G	107.397
E	130	50.8	ADP	601	L	109.198
E	130	50.8	ADP	601	H	119.204
E	130	50.8	ADP	601	K	157.507
E	130	50.8	ADP	601	J	162.615
E	130	50.8	ADP	601	I	166.321
F	130	52	ADP	601	C	38.6371	38.6371
F	130	52	ADP	601	F	40.3028
F	130	52	ADP	601	B	43.0711
F	130	52	ADP	602	C	52.781
F	130	52	ADP	601	A	57.9777
F	130	52	ADP	601	D	58.9536
F	130	52	ADP	601	L	66.6722
F	130	52	ADP	601	G	82.523
F	130	52	ADP	601	H	86.7328
F	130	52	ADP	601	K	113.243
F	130	52	ADP	601	I	119.458
F	130	52	ADP	601	J	125.883
G	130	51	ADP	601	K	38.7999	38.7999
G	130	51	ADP	601	G	40.4601
G	130	51	ADP	601	L	42.9866
G	130	51	ADP	601	J	52.2188
G	130	51	ADP	601	H	58.422
G	130	51	ADP	601	I	58.6559
G	130	51	ADP	601	B	65.434
G	130	51	ADP	601	F	82.1883
G	130	51	ADP	601	A	85.8609
G	130	51	ADP	601	C	112.579
G	130	51	ADP	601	D	118.73
G	130	51	ADP	602	C	126.178
H	130	51.8	ADP	601	J	38.3877	38.3877
H	130	51.8	ADP	601	H	40.5145
H	130	51.8	ADP	601	G	43.1016
H	130	51.8	ADP	601	I	53.015
H	130	51.8	ADP	601	L	58.3712
H	130	51.8	ADP	601	K	58.9867
H	130	51.8	ADP	601	B	100.47
H	130	51.8	ADP	601	F	102.606
H	130	51.8	ADP	601	A	109.015
H	130	51.8	ADP	601	C	153.852
H	130	51.8	ADP	602	C	158.938
H	130	51.8	ADP	601	D	159.181
I	130	51.7	ADP	601	L	38.463	38.463
I	130	51.7	ADP	601	I	40.4061
I	130	51.7	ADP	601	K	43.1593
I	130	51.7	ADP	601	H	52.3821
I	130	51.7	ADP	601	J	57.5759
I	130	51.7	ADP	601	G	58.7535
I	130	51.7	ADP	601	B	86.3443
I	130	51.7	ADP	601	F	90.9763
I	130	51.7	ADP	601	A	107.531
I	130	51.7	ADP	601	C	119.947
I	130	51.7	ADP	602	C	134.697
I	130	51.7	ADP	601	D	135.567
J	130	52.8	ADP	601	H	38.9357	38.9357
J	130	52.8	ADP	601	J	39.6321
J	130	52.8	ADP	601	I	43.075
J	130	52.8	ADP	601	G	53.0463
J	130	52.8	ADP	601	L	58.361
J	130	52.8	ADP	601	K	58.8576
J	130	52.8	ADP	601	F	108.039
J	130	52.8	ADP	601	B	108.913
J	130	52.8	ADP	601	A	119.266
J	130	52.8	ADP	601	C	158.043
J	130	52.8	ADP	602	C	164.085
J	130	52.8	ADP	601	D	166.815
K	130	51.3	ADP	601	G	38.983	38.983
K	130	51.3	ADP	601	K	40.2191
K	130	51.3	ADP	601	J	42.7374
K	130	51.3	ADP	601	L	52.5661
K	130	51.3	ADP	601	I	58.4449
K	130	51.3	ADP	601	H	58.574
K	130	51.3	ADP	601	B	76.9348
K	130	51.3	ADP	601	F	92.0584
K	130	51.3	ADP	601	A	92.7252
K	130	51.3	ADP	601	C	129.146
K	130	51.3	ADP	601	D	132.491
K	130	51.3	ADP	602	C	139.885
L	130	51.2	ADP	601	I	38.9772	38.9772
L	130	51.2	ADP	601	L	39.9547
L	130	51.2	ADP	601	H	42.7326
L	130	51.2	ADP	601	K	52.924
L	130	51.2	ADP	601	J	57.5146
L	130	51.2	ADP	601	G	58.6597
L	130	51.2	ADP	601	F	93.2595
L	130	51.2	ADP	601	B	94.16
L	130	51.2	ADP	601	A	111.725
L	130	51.2	ADP	601	C	129.696
L	130	51.2	ADP	602	C	141.091
L	130	51.2	ADP	601	D	145.247
A	134	59.3	ADP	601	F	33.5056	33.5056	33.508	59.0917
A	134	59.3	ADP	601	A	39.1571
A	134	59.3	ADP	602	C	50.2226
A	134	59.3	ADP	601	B	55.5619
A	134	59.3	ADP	601	D	65.6937
A	134	59.3	ADP	601	C	65.7405
A	134	59.3	ADP	601	L	88.6518
A	134	59.3	ADP	601	G	90.6061
A	134	59.3	ADP	601	H	94.4744
A	134	59.3	ADP	601	K	143.451
A	134	59.3	ADP	601	J	146.014
A	134	59.3	ADP	601	I	146.46
B	134	62.3	ADP	601	A	33.8951	33.8951
B	134	62.3	ADP	601	B	38.8357
B	134	62.3	ADP	601	D	50.0129
B	134	62.3	ADP	601	F	55.7118
B	134	62.3	ADP	601	C	64.8335
B	134	62.3	ADP	602	C	65.3895
B	134	62.3	ADP	601	G	86.0018
B	134	62.3	ADP	601	L	91.9625
B	134	62.3	ADP	601	H	105.969
B	134	62.3	ADP	601	K	127.3
B	134	62.3	ADP	601	J	134.831
B	134	62.3	ADP	601	I	142.052
C	134	59.2	ADP	602	C	33.4624	33.4624
C	134	59.2	ADP	601	C	39.2093
C	134	59.2	ADP	601	F	50.1795
C	134	59.2	ADP	601	D	55.4803
C	134	59.2	ADP	601	A	65.0508
C	134	59.2	ADP	601	B	65.494
C	134	59.2	ADP	601	L	96.0213
C	134	59.2	ADP	601	G	108.602
C	134	59.2	ADP	601	H	109.974
C	134	59.2	ADP	601	K	148.396
C	134	59.2	ADP	601	I	151.832
C	134	59.2	ADP	601	J	157.658
D	134	58.7	ADP	601	C	33.169	33.169
D	134	58.7	ADP	601	D	39.3379
D	134	58.7	ADP	601	B	50.362
D	134	58.7	ADP	602	C	55.1392
D	134	58.7	ADP	601	A	64.9786
D	134	58.7	ADP	601	F	65.9372
D	134	58.7	ADP	601	L	93.295
D	134	58.7	ADP	601	G	101.752
D	134	58.7	ADP	601	H	115.847
D	134	58.7	ADP	601	K	126.079
D	134	58.7	ADP	601	I	140.626
D	134	58.7	ADP	601	J	142.136
E	134	59	ADP	601	D	32.978	32.978
E	134	59	ADP	602	C	38.8939
E	134	59	ADP	601	A	49.8436
E	134	59	ADP	601	C	55.0781
E	134	59	ADP	601	B	65.3793
E	134	59	ADP	601	F	65.4449
E	134	59	ADP	601	G	118.397
E	134	59	ADP	601	L	119.635
E	134	59	ADP	601	H	132.119
E	134	59	ADP	601	K	164.846
E	134	59	ADP	601	J	171.993
E	134	59	ADP	601	I	175.803
F	134	58.8	ADP	601	B	33.3945	33.3945
F	134	58.8	ADP	601	F	39.1908
F	134	58.8	ADP	601	C	50.0001
F	134	58.8	ADP	601	L	52.5723
F	134	58.8	ADP	601	A	54.729
F	134	58.8	ADP	602	C	65.2662
F	134	58.8	ADP	601	D	65.8834
F	134	58.8	ADP	601	G	67.8204
F	134	58.8	ADP	601	H	74.9196
F	134	58.8	ADP	601	K	96.1507
F	134	58.8	ADP	601	I	104.326
F	134	58.8	ADP	601	J	109.412
G	134	56.7	ADP	601	L	33.4434	33.4434
G	134	56.7	ADP	601	G	39.1191
G	134	56.7	ADP	601	K	50.1432
G	134	56.7	ADP	601	B	51.4532
G	134	56.7	ADP	601	H	54.9832
G	134	56.7	ADP	601	J	64.4451
G	134	56.7	ADP	601	I	65.5973
G	134	56.7	ADP	601	F	67.4673
G	134	56.7	ADP	601	A	74.1088
G	134	56.7	ADP	601	C	95.7618
G	134	56.7	ADP	601	D	103.971
G	134	56.7	ADP	602	C	109.922
H	134	58.2	ADP	601	G	33.2927	33.2927
H	134	58.2	ADP	601	H	39.2015
H	134	58.2	ADP	601	J	49.7606
H	134	58.2	ADP	601	L	54.9785
H	134	58.2	ADP	601	I	65.4488
H	134	58.2	ADP	601	K	65.8613
H	134	58.2	ADP	601	B	87.8061
H	134	58.2	ADP	601	F	90.6286
H	134	58.2	ADP	601	A	94.0094
H	134	58.2	ADP	601	C	142.964
H	134	58.2	ADP	601	D	145.952
H	134	58.2	ADP	602	C	146.541
I	134	58.2	ADP	601	K	33.3872	33.3872
I	134	58.2	ADP	601	I	39.1213
I	134	58.2	ADP	601	L	49.8704
I	134	58.2	ADP	601	J	54.4974
I	134	58.2	ADP	601	H	64.9779
I	134	58.2	ADP	601	G	65.7423
I	134	58.2	ADP	601	B	92.3437
I	134	58.2	ADP	601	F	101.497
I	134	58.2	ADP	601	A	115.161
I	134	58.2	ADP	601	C	126.151
I	134	58.2	ADP	601	D	140.707
I	134	58.2	ADP	602	C	142.965
J	134	59.2	ADP	601	I	33.4031	33.4031
J	134	59.2	ADP	601	J	38.3014
J	134	59.2	ADP	601	H	50.2641
J	134	59.2	ADP	601	K	55.3536
J	134	59.2	ADP	601	L	65.2664
J	134	59.2	ADP	601	G	65.4739
J	134	59.2	ADP	601	F	119.182
J	134	59.2	ADP	601	B	119.383
J	134	59.2	ADP	601	A	132.208
J	134	59.2	ADP	601	C	165.706
J	134	59.2	ADP	602	C	173.758
J	134	59.2	ADP	601	D	176.534
K	134	60.5	ADP	601	J	33.5285	33.5285
K	134	60.5	ADP	601	K	39.169
K	134	60.5	ADP	601	G	50.3692
K	134	60.5	ADP	601	I	55.1184
K	134	60.5	ADP	601	L	65.1077
K	134	60.5	ADP	601	H	65.5461
K	134	60.5	ADP	601	B	94.7397
K	134	60.5	ADP	601	F	108.361
K	134	60.5	ADP	601	A	109.11
K	134	60.5	ADP	601	C	147.518
K	134	60.5	ADP	601	D	150.765
K	134	60.5	ADP	602	C	157.808
L	134	59	ADP	601	H	33.2232	33.2232
L	134	59	ADP	601	L	38.977
L	134	59	ADP	601	I	50.4499
L	134	59	ADP	601	G	55.3833
L	134	59	ADP	601	J	64.4803
L	134	59	ADP	601	K	65.6059
L	134	59	ADP	601	F	86.8248
L	134	59	ADP	601	B	92.2503
L	134	59	ADP	601	A	106.233
L	134	59	ADP	601	C	128.984
L	134	59	ADP	602	C	137.104
L	134	59	ADP	601	D	143.687
A	143	13	ADP	601	F	33.8217	33.8217	33.8225	15.8167
A	143	13	ADP	602	C	34.425
A	143	13	ADP	601	A	43.9279
A	143	13	ADP	601	C	48.4362
A	143	13	ADP	601	B	53.2896
A	143	13	ADP	601	D	53.3584
A	143	13	ADP	601	L	89.3188
A	143	13	ADP	601	G	95.8309
A	143	13	ADP	601	H	99.6842
A	143	13	ADP	601	K	143.526
A	143	13	ADP	601	I	147.494
A	143	13	ADP	601	J	149.402
B	143	16.8	ADP	601	A	33.9301	33.9301
B	143	16.8	ADP	601	D	34.1251
B	143	16.8	ADP	601	B	44.3859
B	143	16.8	ADP	602	C	48.0248
B	143	16.8	ADP	601	C	52.7683
B	143	16.8	ADP	601	F	53.5872
B	143	16.8	ADP	601	G	97.5321
B	143	16.8	ADP	601	L	100.278
B	143	16.8	ADP	601	H	114.329
B	143	16.8	ADP	601	K	141.117
B	143	16.8	ADP	601	J	148.97
B	143	16.8	ADP	601	I	154.014
C	143	10.3	ADP	602	C	33.8476	33.8476
C	143	10.3	ADP	601	F	34.4868
C	143	10.3	ADP	601	C	44.4654
C	143	10.3	ADP	601	A	47.9582
C	143	10.3	ADP	601	B	53.3519
C	143	10.3	ADP	601	D	53.4633
C	143	10.3	ADP	601	L	87.1487
C	143	10.3	ADP	601	G	95.8387
C	143	10.3	ADP	601	H	98.8135
C	143	10.3	ADP	601	K	141.159
C	143	10.3	ADP	601	I	144.895
C	143	10.3	ADP	601	J	148.065
D	143	17	ADP	601	C	33.6907	33.6907
D	143	17	ADP	601	B	34.6477
D	143	17	ADP	601	D	44.7963
D	143	17	ADP	601	F	48.768
D	143	17	ADP	601	A	52.8127
D	143	17	ADP	602	C	53.2007
D	143	17	ADP	601	L	74.922
D	143	17	ADP	601	G	84.6699
D	143	17	ADP	601	H	97.0756
D	143	17	ADP	601	K	112.569
D	143	17	ADP	601	I	124.971
D	143	17	ADP	601	J	127.146
E	143	13.7	ADP	601	D	33.7124	33.7124
E	143	13.7	ADP	601	A	34.4527
E	143	13.7	ADP	602	C	44.165
E	143	13.7	ADP	601	B	48.4955
E	143	13.7	ADP	601	C	53.0899
E	143	13.7	ADP	601	F	53.5692
E	143	13.7	ADP	601	G	101.194
E	143	13.7	ADP	601	L	103.739
E	143	13.7	ADP	601	H	116.783
E	143	13.7	ADP	601	K	146.744
E	143	13.7	ADP	601	J	153.894
E	143	13.7	ADP	601	I	158.633
F	143	16.8	ADP	601	B	33.9191	33.9191
F	143	16.8	ADP	601	C	34.1724
F	143	16.8	ADP	601	F	44.5407
F	143	16.8	ADP	601	D	48.6443
F	143	16.8	ADP	601	A	52.6167
F	143	16.8	ADP	602	C	52.9774
F	143	16.8	ADP	601	L	70.0859
F	143	16.8	ADP	601	G	81.6393
F	143	16.8	ADP	601	H	92.1442
F	143	16.8	ADP	601	K	110.216
F	143	16.8	ADP	601	I	121.115
F	143	16.8	ADP	601	J	124.428
G	143	17.2	ADP	601	L	33.7902	33.7902
G	143	17.2	ADP	601	K	34.5265
G	143	17.2	ADP	601	G	44.6575
G	143	17.2	ADP	601	I	48.5449
G	143	17.2	ADP	601	J	52.4176
G	143	17.2	ADP	601	H	53.0535
G	143	17.2	ADP	601	B	69.0336
G	143	17.2	ADP	601	F	81.4009
G	143	17.2	ADP	601	A	91.4446
G	143	17.2	ADP	601	C	109.904
G	143	17.2	ADP	601	D	120.841
G	143	17.2	ADP	602	C	125.024
H	143	17.3	ADP	601	G	34.0489	34.0489
H	143	17.3	ADP	601	J	34.1706
H	143	17.3	ADP	601	H	44.5389
H	143	17.3	ADP	601	K	48.7366
H	143	17.3	ADP	601	L	53.0676
H	143	17.3	ADP	601	I	53.2989
H	143	17.3	ADP	601	B	88.4658
H	143	17.3	ADP	601	F	95.9738
H	143	17.3	ADP	601	A	99.1897
H	143	17.3	ADP	601	C	143.172
H	143	17.3	ADP	601	D	147.004
H	143	17.3	ADP	602	C	150.048
I	143	18.2	ADP	601	K	33.9306	33.9306
I	143	18.2	ADP	601	L	34.0572
I	143	18.2	ADP	601	I	44.3628
I	143	18.2	ADP	601	G	48.4511
I	143	18.2	ADP	601	J	52.2689
I	143	18.2	ADP	601	H	52.6535
I	143	18.2	ADP	601	B	73.9888
I	143	18.2	ADP	601	F	84.3713
I	143	18.2	ADP	601	A	96.3837
I	143	18.2	ADP	601	C	112.606
I	143	18.2	ADP	601	D	125.047
I	143	18.2	ADP	602	C	127.958
J	143	14.7	ADP	601	I	33.8215	33.8215
J	143	14.7	ADP	601	H	34.7202
J	143	14.7	ADP	601	J	43.2759
J	143	14.7	ADP	601	L	48.2656
J	143	14.7	ADP	601	K	53.3125
J	143	14.7	ADP	601	G	53.5358
J	143	14.7	ADP	601	F	101.932
J	143	14.7	ADP	601	B	103.54
J	143	14.7	ADP	601	A	116.923
J	143	14.7	ADP	601	C	147.591
J	143	14.7	ADP	602	C	155.645
J	143	14.7	ADP	601	D	159.463
K	143	18	ADP	601	J	33.4309	33.4309
K	143	18	ADP	601	G	34.5969
K	143	18	ADP	601	K	44.4747
K	143	18	ADP	601	H	48.3573
K	143	18	ADP	601	L	52.8676
K	143	18	ADP	601	I	53.0608
K	143	18	ADP	601	B	86.0729
K	143	18	ADP	601	F	95.7518
K	143	18	ADP	601	A	98.1644
K	143	18	ADP	601	C	140.518
K	143	18	ADP	601	D	144.16
K	143	18	ADP	602	C	148.461
L	143	16.8	ADP	601	H	33.8158	33.8158
L	143	16.8	ADP	601	I	34.686
L	143	16.8	ADP	601	L	44.1739
L	143	16.8	ADP	601	J	47.3363
L	143	16.8	ADP	601	G	53.413
L	143	16.8	ADP	601	K	53.428
L	143	16.8	ADP	601	F	98.1031
L	143	16.8	ADP	601	B	100.075
L	143	16.8	ADP	601	A	114.327
L	143	16.8	ADP	601	C	142.06
L	143	16.8	ADP	602	C	150.691
L	143	16.8	ADP	601	D	154.924
A	154	12	ADP	602	C	24.4752	24.4752	24.4967	16.2333
A	154	12	ADP	601	F	33.6522
A	154	12	ADP	601	A	36.3051
A	154	12	ADP	601	C	36.592
A	154	12	ADP	601	D	37.3876
A	154	12	ADP	601	B	44.4666
A	154	12	ADP	601	L	89.7172
A	154	12	ADP	601	G	94.9855
A	154	12	ADP	601	H	102.949
A	154	12	ADP	601	K	140.68
A	154	12	ADP	601	I	147.656
A	154	12	ADP	601	J	148.277
B	154	9.3	ADP	601	D	24.4203	24.4203
B	154	9.3	ADP	601	A	33.4026
B	154	9.3	ADP	602	C	36.0372
B	154	9.3	ADP	601	C	36.631
B	154	9.3	ADP	601	B	37.0158
B	154	9.3	ADP	601	F	44.7218
B	154	9.3	ADP	601	L	92.286
B	154	9.3	ADP	601	G	93.96
B	154	9.3	ADP	601	H	108.442
B	154	9.3	ADP	601	K	135.319
B	154	9.3	ADP	601	J	144.867
B	154	9.3	ADP	601	I	147.162
C	154	19.3	ADP	601	F	24.5248	24.5248
C	154	19.3	ADP	602	C	33.5366
C	154	19.3	ADP	601	A	35.7987
C	154	19.3	ADP	601	C	36.933
C	154	19.3	ADP	601	B	37.1449
C	154	19.3	ADP	601	D	44.6948
C	154	19.3	ADP	601	L	77.5881
C	154	19.3	ADP	601	G	85.1862
C	154	19.3	ADP	601	H	91.8847
C	154	19.3	ADP	601	K	129.094
C	154	19.3	ADP	601	I	135.343
C	154	19.3	ADP	601	J	137.205
D	154	19.2	ADP	601	B	24.5664	24.5664
D	154	19.2	ADP	601	C	33.4108
D	154	19.2	ADP	601	A	36.5886
D	154	19.2	ADP	601	F	36.7356
D	154	19.2	ADP	601	D	37.2616
D	154	19.2	ADP	602	C	44.274
D	154	19.2	ADP	601	L	74.9163
D	154	19.2	ADP	601	G	80.8766
D	154	19.2	ADP	601	H	94.0336
D	154	19.2	ADP	601	K	117.353
D	154	19.2	ADP	601	I	128.805
D	154	19.2	ADP	601	J	128.838
E	154	7.3	ADP	601	A	24.029	24.029
E	154	7.3	ADP	601	D	33.7237
E	154	7.3	ADP	601	B	36.3549
E	154	7.3	ADP	602	C	36.7604
E	154	7.3	ADP	601	F	37.2716
E	154	7.3	ADP	601	C	44.2709
E	154	7.3	ADP	601	L	89.9256
E	154	7.3	ADP	601	G	90.144
E	154	7.3	ADP	601	H	103.361
E	154	7.3	ADP	601	K	136.272
E	154	7.3	ADP	601	J	143.555
E	154	7.3	ADP	601	I	146.353
F	154	17.5	ADP	601	C	24.2853	24.2853
F	154	17.5	ADP	601	B	33.7201
F	154	17.5	ADP	601	D	36.7052
F	154	17.5	ADP	602	C	36.8048
F	154	17.5	ADP	601	F	37.0352
F	154	17.5	ADP	601	A	43.7114
F	154	17.5	ADP	601	L	77.5673
F	154	17.5	ADP	601	G	86.9152
F	154	17.5	ADP	601	H	96.6908
F	154	17.5	ADP	601	K	122.789
F	154	17.5	ADP	601	I	132.283
F	154	17.5	ADP	601	J	134.621
G	154	19.3	ADP	601	K	24.548	24.548
G	154	19.3	ADP	601	L	33.4376
G	154	19.3	ADP	601	J	36.1334
G	154	19.3	ADP	601	I	36.4536
G	154	19.3	ADP	601	G	37.2549
G	154	19.3	ADP	601	H	44.2859
G	154	19.3	ADP	601	B	76.6392
G	154	19.3	ADP	601	F	86.9169
G	154	19.3	ADP	601	A	96.1666
G	154	19.3	ADP	601	C	122.582
G	154	19.3	ADP	601	D	132.073
G	154	19.3	ADP	602	C	135.382
H	154	21.2	ADP	601	J	23.3697	23.3697
H	154	21.2	ADP	601	G	34.0807
H	154	21.2	ADP	601	K	36.5248
H	154	21.2	ADP	601	I	36.8885
H	154	21.2	ADP	601	H	37.1052
H	154	21.2	ADP	601	L	44.2579
H	154	21.2	ADP	601	B	89.1796
H	154	21.2	ADP	601	F	95.478
H	154	21.2	ADP	601	A	102.86
H	154	21.2	ADP	601	C	140.772
H	154	21.2	ADP	601	D	147.707
H	154	21.2	ADP	602	C	149.41
I	154	18.5	ADP	601	L	24.0954	24.0954
I	154	18.5	ADP	601	K	33.8519
I	154	18.5	ADP	601	G	36.5387
I	154	18.5	ADP	601	H	36.5838
I	154	18.5	ADP	601	I	36.991
I	154	18.5	ADP	601	J	43.2642
I	154	18.5	ADP	601	B	74.2934
I	154	18.5	ADP	601	F	80.9711
I	154	18.5	ADP	601	A	93.6506
I	154	18.5	ADP	601	C	117.677
I	154	18.5	ADP	601	D	129.148
I	154	18.5	ADP	602	C	129.986
J	154	16.5	ADP	601	H	24.3896	24.3896
J	154	16.5	ADP	601	I	33.8046
J	154	16.5	ADP	601	J	35.8206
J	154	16.5	ADP	601	L	36.0331
J	154	16.5	ADP	601	G	37.1629
J	154	16.5	ADP	601	K	44.6297
J	154	16.5	ADP	601	B	89.4829
J	154	16.5	ADP	601	F	90.6162
J	154	16.5	ADP	601	A	103.232
J	154	16.5	ADP	601	C	136.737
J	154	16.5	ADP	602	C	144.934
J	154	16.5	ADP	601	D	146.79
K	154	19.5	ADP	601	G	24.7271	24.7271
K	154	19.5	ADP	601	J	32.809
K	154	19.5	ADP	601	H	36.3389
K	154	19.5	ADP	601	L	36.702
K	154	19.5	ADP	601	K	37.0537
K	154	19.5	ADP	601	I	44.3521
K	154	19.5	ADP	601	B	76.6565
K	154	19.5	ADP	601	F	85.2228
K	154	19.5	ADP	601	A	91.3812
K	154	19.5	ADP	601	C	128.732
K	154	19.5	ADP	601	D	134.961
K	154	19.5	ADP	602	C	137.866
L	154	15.2	ADP	601	I	24.6084	24.6084
L	154	15.2	ADP	601	H	33.5153
L	154	15.2	ADP	601	J	35.2066
L	154	15.2	ADP	601	L	36.6559
L	154	15.2	ADP	601	K	37.2364
L	154	15.2	ADP	601	G	44.6365
L	154	15.2	ADP	601	B	91.8335
L	154	15.2	ADP	601	F	94.3224
L	154	15.2	ADP	601	A	108.258
L	154	15.2	ADP	601	C	135.87
L	154	15.2	ADP	602	C	146.259
L	154	15.2	ADP	601	D	147.693
A	155	7.2	ADP	602	C	23.7006	23.7006	23.9613	8.05833
A	155	7.2	ADP	601	D	32.8473
A	155	7.2	ADP	601	A	34.9684
A	155	7.2	ADP	601	C	38.0201
A	155	7.2	ADP	601	F	38.2607
A	155	7.2	ADP	601	B	45.8554
A	155	7.2	ADP	601	L	94.5566
A	155	7.2	ADP	601	G	98.0692
A	155	7.2	ADP	601	H	107.667
A	155	7.2	ADP	601	K	144.287
A	155	7.2	ADP	601	J	151.767
A	155	7.2	ADP	601	I	152.289
B	155	6.8	ADP	601	D	24.0857	24.0857
B	155	6.8	ADP	601	C	32.3608
B	155	6.8	ADP	601	B	35.4776
B	155	6.8	ADP	601	A	37.7221
B	155	6.8	ADP	602	C	37.7515
B	155	6.8	ADP	601	F	46.0244
B	155	6.8	ADP	601	L	89.8341
B	155	6.8	ADP	601	G	93.0175
B	155	6.8	ADP	601	H	107.566
B	155	6.8	ADP	601	K	131.368
B	155	6.8	ADP	601	J	142.225
B	155	6.8	ADP	601	I	143.756
C	155	9	ADP	601	F	24.0109	24.0109
C	155	9	ADP	601	B	32.8758
C	155	9	ADP	601	C	35.3269
C	155	9	ADP	601	A	37.4234
C	155	9	ADP	602	C	37.9035
C	155	9	ADP	601	D	46.0372
C	155	9	ADP	601	L	72.1134
C	155	9	ADP	601	G	81.1327
C	155	9	ADP	601	H	88.1377
C	155	9	ADP	601	K	122.519
C	155	9	ADP	601	I	129.252
C	155	9	ADP	601	J	131.69
D	155	7.3	ADP	601	B	24.048	24.048
D	155	7.3	ADP	601	A	32.3988
D	155	7.3	ADP	601	D	35.6056
D	155	7.3	ADP	601	C	37.7492
D	155	7.3	ADP	601	F	38.4153
D	155	7.3	ADP	602	C	45.5171
D	155	7.3	ADP	601	L	78.1429
D	155	7.3	ADP	601	G	81.4716
D	155	7.3	ADP	601	H	96.2649
D	155	7.3	ADP	601	K	119.621
D	155	7.3	ADP	601	J	130.323
D	155	7.3	ADP	601	I	131.845
E	155	8.8	ADP	601	A	23.4993	23.4993
E	155	8.8	ADP	601	F	32.9766
E	155	8.8	ADP	602	C	35.1621
E	155	8.8	ADP	601	B	38.0322
E	155	8.8	ADP	601	D	38.0584
E	155	8.8	ADP	601	C	45.5682
E	155	8.8	ADP	601	L	88.5851
E	155	8.8	ADP	601	G	89.4695
E	155	8.8	ADP	601	H	100.875
E	155	8.8	ADP	601	K	137.28
E	155	8.8	ADP	601	J	143.77
E	155	8.8	ADP	601	I	145.928
F	155	7.5	ADP	601	C	23.9255	23.9255
F	155	7.5	ADP	602	C	32.6433
F	155	7.5	ADP	601	F	35.4094
F	155	7.5	ADP	601	B	38.09
F	155	7.5	ADP	601	D	38.4288
F	155	7.5	ADP	601	A	45.023
F	155	7.5	ADP	601	L	79.2309
F	155	7.5	ADP	601	G	89.3523
F	155	7.5	ADP	601	H	97.2363
F	155	7.5	ADP	601	K	126.846
F	155	7.5	ADP	601	I	134.888
F	155	7.5	ADP	601	J	137.946
G	155	7.8	ADP	601	K	24.049	24.049
G	155	7.8	ADP	601	J	31.97
G	155	7.8	ADP	601	G	35.7146
G	155	7.8	ADP	601	L	37.8139
G	155	7.8	ADP	601	I	38.0588
G	155	7.8	ADP	601	H	45.6437
G	155	7.8	ADP	601	B	78.2856
G	155	7.8	ADP	601	F	89.3765
G	155	7.8	ADP	601	A	96.7177
G	155	7.8	ADP	601	C	126.546
G	155	7.8	ADP	601	D	134.56
G	155	7.8	ADP	602	C	138.646
H	155	8.2	ADP	601	J	22.8692	22.8692
H	155	8.2	ADP	601	I	32.8461
H	155	8.2	ADP	601	H	35.5498
H	155	8.2	ADP	601	K	38.3295
H	155	8.2	ADP	601	G	38.3315
H	155	8.2	ADP	601	L	45.5691
H	155	8.2	ADP	601	B	93.9134
H	155	8.2	ADP	601	F	98.4313
H	155	8.2	ADP	601	A	107.388
H	155	8.2	ADP	601	C	144.433
H	155	8.2	ADP	601	D	152.342
H	155	8.2	ADP	602	C	152.876
I	155	12	ADP	601	L	23.6381	23.6381
I	155	12	ADP	601	H	32.3554
I	155	12	ADP	601	I	35.4967
I	155	12	ADP	601	G	38.2258
I	155	12	ADP	601	K	38.2593
I	155	12	ADP	601	J	44.5356
I	155	12	ADP	601	B	77.6765
I	155	12	ADP	601	F	81.7099
I	155	12	ADP	601	A	96.0146
I	155	12	ADP	601	C	120.15
I	155	12	ADP	602	C	131.657
I	155	12	ADP	601	D	132.397
J	155	7.7	ADP	601	H	23.982	23.982
J	155	7.7	ADP	601	G	32.9351
J	155	7.7	ADP	601	J	34.3251
J	155	7.7	ADP	601	L	37.743
J	155	7.7	ADP	601	I	38.1222
J	155	7.7	ADP	601	K	45.9546
J	155	7.7	ADP	601	B	88.103
J	155	7.7	ADP	601	F	89.9146
J	155	7.7	ADP	601	A	100.716
J	155	7.7	ADP	601	C	137.605
J	155	7.7	ADP	602	C	145.032
J	155	7.7	ADP	601	D	146.216
K	155	7.2	ADP	601	G	24.2805	24.2805
K	155	7.2	ADP	601	L	32.5002
K	155	7.2	ADP	601	K	35.4744
K	155	7.2	ADP	601	J	37.1778
K	155	7.2	ADP	601	H	37.9752
K	155	7.2	ADP	601	I	45.6945
[truncated: 2,754 more rows]

## Sheet: C-6DHQ+NADPH
Distances in the PDB: 6DHK structure of glutamate dehydrogenase with NADPH
Chain	Lys Residue	Lys Surface Area	Ligand	Ligand Number	Ligand Letter	Distance	Minimum Active Site Distance	Average Active Site Distance	Average Lys Surface Area
A	11	42.5	NDP	602	A	26.8534	26.8534	26.8993	42.0333
A	11	42.5	NDP	602	D	30.2916
A	11	42.5	NDP	602	F	48.116
A	11	42.5	NDP	602	E	62.6656
A	11	42.5	NDP	602	B	69.0102
A	11	42.5	NDP	602	C	69.3435
B	11	44	NDP	602	B	26.7392	26.7392
B	11	44	NDP	602	E	29.9544
B	11	44	NDP	602	A	47.704
B	11	44	NDP	602	C	62.3517
B	11	44	NDP	602	F	69.1518
B	11	44	NDP	602	D	69.3491
C	11	43	NDP	602	C	26.7789	26.7789
C	11	43	NDP	602	F	30.4854
C	11	43	NDP	602	D	48.04
C	11	43	NDP	602	B	62.6186
C	11	43	NDP	602	E	68.9609
C	11	43	NDP	602	A	69.4684
D	11	43.8	NDP	602	D	27.3624	27.3624
D	11	43.8	NDP	602	A	30.4262
D	11	43.8	NDP	602	E	47.9888
D	11	43.8	NDP	602	F	63.4675
D	11	43.8	NDP	602	C	69.4382
D	11	43.8	NDP	602	B	69.5819
E	11	35.2	NDP	602	E	26.7451	26.7451
E	11	35.2	NDP	602	B	30.6712
E	11	35.2	NDP	602	C	47.2665
E	11	35.2	NDP	602	A	63.1558
E	11	35.2	NDP	602	D	69.2972
E	11	35.2	NDP	602	F	69.7006
F	11	43.7	NDP	602	F	26.9165	26.9165
F	11	43.7	NDP	602	C	30.2509
F	11	43.7	NDP	602	B	47.9741
F	11	43.7	NDP	602	D	62.6215
F	11	43.7	NDP	602	A	69.0289
F	11	43.7	NDP	602	E	69.1696
A	27	28.8	NDP	602	F	32.7294	32.7294	32.3699	23.4333
A	27	28.8	NDP	602	A	34.2291
A	27	28.8	NDP	602	D	52.2815
A	27	28.8	NDP	602	B	64.8327
A	27	28.8	NDP	602	C	73.4529
A	27	28.8	NDP	602	E	78.2094
B	27	18.3	NDP	602	A	32.1031	32.1031
B	27	18.3	NDP	602	B	34.6499
B	27	18.3	NDP	602	E	52.2124
B	27	18.3	NDP	602	F	65.1261
B	27	18.3	NDP	602	D	73.3633
B	27	18.3	NDP	602	C	78.3728
C	27	25.8	NDP	602	D	35.716	35.716
C	27	25.8	NDP	602	C	38.9642
C	27	25.8	NDP	602	F	52.3785
C	27	25.8	NDP	602	E	71.7484
C	27	25.8	NDP	602	A	76.7501
C	27	25.8	NDP	602	B	82.9528
D	27	20.7	NDP	602	E	30.1571	30.1571
D	27	20.7	NDP	602	D	35.1252
D	27	20.7	NDP	602	A	50.9942
D	27	20.7	NDP	602	C	63.4196
D	27	20.7	NDP	602	B	70.8082
D	27	20.7	NDP	602	F	77.3808
E	27	22.2	NDP	602	C	31.9038	31.9038
E	27	22.2	NDP	602	E	33.9338
E	27	22.2	NDP	602	B	51.9013
E	27	22.2	NDP	602	D	64.4784
E	27	22.2	NDP	602	F	72.992
E	27	22.2	NDP	602	A	77.6854
F	27	24.8	NDP	602	B	31.6101	31.6101
F	27	24.8	NDP	602	F	34.3808
F	27	24.8	NDP	602	C	51.8454
F	27	24.8	NDP	602	A	64.1018
F	27	24.8	NDP	602	E	72.2043
F	27	24.8	NDP	602	D	77.7844
A	33	55.2	NDP	602	F	16.7825	16.7825	19.2033	53.9
A	33	55.2	NDP	602	A	44.4286
A	33	55.2	NDP	602	D	49.0327
A	33	55.2	NDP	602	C	60.1083
A	33	55.2	NDP	602	B	61.0299
A	33	55.2	NDP	602	E	76.1186
B	33	53.8	NDP	602	A	16.8247	16.8247
B	33	53.8	NDP	602	E	46.2103
B	33	53.8	NDP	602	B	46.3857
B	33	53.8	NDP	602	D	58.0153
B	33	53.8	NDP	602	F	63.1678
B	33	53.8	NDP	602	C	75.7315
C	33	53.2	NDP	602	D	21.0828	21.0828
C	33	53.2	NDP	602	C	48.0714
C	33	53.2	NDP	602	F	53.1761
C	33	53.2	NDP	602	A	66.3402
C	33	53.2	NDP	602	E	67.4018
C	33	53.2	NDP	602	B	82.8762
D	33	60.5	NDP	602	E	23.7451	23.7451
D	33	60.5	NDP	602	D	47.396
D	33	60.5	NDP	602	A	52.7798
D	33	60.5	NDP	602	B	68.0262
D	33	60.5	NDP	602	C	68.4726
D	33	60.5	NDP	602	F	83.7002
E	33	55.5	NDP	602	C	15.8163	15.8163
E	33	55.5	NDP	602	E	43.9668
E	33	55.5	NDP	602	B	50.1652
E	33	55.5	NDP	602	D	59.9409
E	33	55.5	NDP	602	F	60.3083
E	33	55.5	NDP	602	A	75.9791
F	33	45.2	NDP	602	B	20.9686	20.9686
F	33	45.2	NDP	602	F	39.4287
F	33	45.2	NDP	602	C	48.1734
F	33	45.2	NDP	602	A	59.8611
F	33	45.2	NDP	602	E	62.2683
F	33	45.2	NDP	602	D	74.4183
A	41	22.8	NDP	602	F	26.7192	26.7192	26.4455	16.4
A	41	22.8	NDP	602	A	45.1267
A	41	22.8	NDP	602	D	47.3158
A	41	22.8	NDP	602	C	67.2676
A	41	22.8	NDP	602	B	70.1093
A	41	22.8	NDP	602	E	80.8452
B	41	10	NDP	602	A	25.9416	25.9416
B	41	10	NDP	602	B	44.8928
B	41	10	NDP	602	E	46.899
B	41	10	NDP	602	D	66.5862
B	41	10	NDP	602	F	69.7553
B	41	10	NDP	602	C	80.1852
C	41	12.7	NDP	602	D	26.582	26.582
C	41	12.7	NDP	602	C	45.0624
C	41	12.7	NDP	602	F	47.2495
C	41	12.7	NDP	602	A	67.0827
C	41	12.7	NDP	602	E	70.1012
C	41	12.7	NDP	602	B	80.689
D	41	24.2	NDP	602	E	26.7967	26.7967
D	41	24.2	NDP	602	D	45.2089
D	41	24.2	NDP	602	A	46.936
D	41	24.2	NDP	602	B	66.8518
D	41	24.2	NDP	602	C	69.91
D	41	24.2	NDP	602	F	80.8734
E	41	13.7	NDP	602	C	26.1658	26.1658
E	41	13.7	NDP	602	E	44.8903
E	41	13.7	NDP	602	B	47.2236
E	41	13.7	NDP	602	F	67.021
E	41	13.7	NDP	602	D	69.952
E	41	13.7	NDP	602	A	80.5536
F	41	15	NDP	602	B	26.4676	26.4676
F	41	15	NDP	602	F	45.2668
F	41	15	NDP	602	C	46.9741
F	41	15	NDP	602	E	66.5425
F	41	15	NDP	602	A	69.9274
F	41	15	NDP	602	D	80.713
A	53	26.7	NDP	602	A	28.999	28.999	28.1213	23.2
A	53	26.7	NDP	602	D	34.7443
A	53	26.7	NDP	602	F	42.1966
A	53	26.7	NDP	602	E	67.7198
A	53	26.7	NDP	602	B	68.53
A	53	26.7	NDP	602	C	69.3179
B	53	34.5	NDP	602	B	29.4341	29.4341
B	53	34.5	NDP	602	E	33.7009
B	53	34.5	NDP	602	A	41.2613
B	53	34.5	NDP	602	C	67.1119
B	53	34.5	NDP	602	D	68.4472
B	53	34.5	NDP	602	F	68.5016
C	53	26.8	NDP	602	C	29.926	29.926
C	53	26.8	NDP	602	F	34.9102
C	53	26.8	NDP	602	D	40.4923
C	53	26.8	NDP	602	B	68.0205
C	53	26.8	NDP	602	E	68.1078
C	53	26.8	NDP	602	A	68.3879
D	53	20.7	NDP	602	D	28.7324	28.7324
D	53	20.7	NDP	602	A	34.9871
D	53	20.7	NDP	602	E	40.5625
D	53	20.7	NDP	602	C	67.0236
D	53	20.7	NDP	602	F	67.3892
D	53	20.7	NDP	602	B	68.0976
E	53	0	NDP	602	E	21.7001	21.7001
E	53	0	NDP	602	B	36.1064
E	53	0	NDP	602	C	42.1113
E	53	0	NDP	602	A	62.4629
E	53	0	NDP	602	D	62.9527
E	53	0	NDP	602	F	68.2521
F	53	30.5	NDP	602	F	29.9358	29.9358
F	53	30.5	NDP	602	C	34.3606
F	53	30.5	NDP	602	B	40.5515
F	53	30.5	NDP	602	D	67.7337
F	53	30.5	NDP	602	E	67.8833
F	53	30.5	NDP	602	A	68.0181
A	90	0	NDP	602	A	14.3615	14.3615	14.3609	0
A	90	0	NDP	602	F	41.6284
A	90	0	NDP	602	B	44.5491
A	90	0	NDP	602	D	45.0597
A	90	0	NDP	602	E	51.1929
A	90	0	NDP	602	C	62.3937
B	90	0	NDP	602	B	14.3365	14.3365
B	90	0	NDP	602	A	41.3854
B	90	0	NDP	602	F	44.7679
B	90	0	NDP	602	E	44.7856
B	90	0	NDP	602	C	51.0965
B	90	0	NDP	602	D	62.5863
C	90	0	NDP	602	C	14.2285	14.2285
C	90	0	NDP	602	D	41.6141
C	90	0	NDP	602	E	44.5385
C	90	0	NDP	602	F	45.18
C	90	0	NDP	602	B	51.1958
C	90	0	NDP	602	A	62.4705
D	90	0	NDP	602	D	14.4187	14.4187
D	90	0	NDP	602	E	41.6605
D	90	0	NDP	602	C	44.5584
D	90	0	NDP	602	A	44.9433
D	90	0	NDP	602	F	51.378
D	90	0	NDP	602	B	62.4929
E	90	0	NDP	602	E	14.3069	14.3069
E	90	0	NDP	602	C	41.2811
E	90	0	NDP	602	D	44.7834
E	90	0	NDP	602	B	44.8944
E	90	0	NDP	602	A	51.1513
E	90	0	NDP	602	F	62.711
F	90	0	NDP	602	F	14.5134	14.5134
F	90	0	NDP	602	B	41.5253
F	90	0	NDP	602	A	44.6739
F	90	0	NDP	602	C	44.9201
F	90	0	NDP	602	D	51.2752
F	90	0	NDP	602	E	62.4098
A	105	52.5	NDP	602	A	24.0592	24.0592	24.0111	50.5167
A	105	52.5	NDP	602	D	28.0896
A	105	52.5	NDP	602	F	46.6539
A	105	52.5	NDP	602	E	55.8504
A	105	52.5	NDP	602	B	63.2461
A	105	52.5	NDP	602	C	64.2499
B	105	49	NDP	602	B	23.9653	23.9653
B	105	49	NDP	602	E	27.7831
B	105	49	NDP	602	A	46.3122
B	105	49	NDP	602	C	55.586
B	105	49	NDP	602	F	63.4461
B	105	49	NDP	602	D	64.3635
C	105	47.3	NDP	602	C	23.9745	23.9745
C	105	47.3	NDP	602	F	28.2887
C	105	47.3	NDP	602	D	46.6122
C	105	47.3	NDP	602	B	55.8175
C	105	47.3	NDP	602	E	63.2184
C	105	47.3	NDP	602	A	64.4121
D	105	50.3	NDP	602	D	24.073	24.073
D	105	50.3	NDP	602	A	27.9968
D	105	50.3	NDP	602	E	46.6719
D	105	50.3	NDP	602	F	55.8707
D	105	50.3	NDP	602	C	63.1811
D	105	50.3	NDP	602	B	64.2326
E	105	54	NDP	602	E	23.8311	23.8311
E	105	54	NDP	602	B	27.9162
E	105	54	NDP	602	C	46.2112
E	105	54	NDP	602	A	55.648
E	105	54	NDP	602	D	63.3807
E	105	54	NDP	602	F	64.3925
F	105	50	NDP	602	F	24.1636	24.1636
F	105	50	NDP	602	C	28.0771
F	105	50	NDP	602	B	46.4776
F	105	50	NDP	602	D	55.8666
F	105	50	NDP	602	A	63.2744
F	105	50	NDP	602	E	64.1587
A	114	0	NDP	602	A	11.0175	11.0175	10.9677	0.0666667
A	114	0	NDP	602	F	44.5542
A	114	0	NDP	602	D	45.787
A	114	0	NDP	602	B	54.0197
A	114	0	NDP	602	E	59.1639
A	114	0	NDP	602	C	70.232
B	114	0	NDP	602	B	10.9377	10.9377
B	114	0	NDP	602	A	44.2536
B	114	0	NDP	602	E	45.5194
B	114	0	NDP	602	F	54.2592
B	114	0	NDP	602	C	59.102
B	114	0	NDP	602	D	70.4168
C	114	0	NDP	602	C	10.9232	10.9232
C	114	0	NDP	602	D	44.5169
C	114	0	NDP	602	F	45.9479
C	114	0	NDP	602	E	54.004
C	114	0	NDP	602	B	59.1862
C	114	0	NDP	602	A	70.3189
D	114	0.2	NDP	602	D	10.9845	10.9845
D	114	0.2	NDP	602	E	44.6244
D	114	0.2	NDP	602	A	45.7498
D	114	0.2	NDP	602	C	53.9991
D	114	0.2	NDP	602	F	59.3551
D	114	0.2	NDP	602	B	70.3085
E	114	0.2	NDP	602	E	10.8427	10.8427
E	114	0.2	NDP	602	C	44.1454
E	114	0.2	NDP	602	B	45.6923
E	114	0.2	NDP	602	D	54.1723
E	114	0.2	NDP	602	A	59.0916
E	114	0.2	NDP	602	F	70.4876
F	114	0	NDP	602	F	11.1002	11.1002
F	114	0	NDP	602	B	44.4063
F	114	0	NDP	602	C	45.7284
F	114	0	NDP	602	A	54.1327
F	114	0	NDP	602	D	59.2798
F	114	0	NDP	602	E	70.1907
A	126	0	NDP	602	A	9.78559	9.78559	9.74275	0
A	126	0	NDP	602	D	42.3331
A	126	0	NDP	602	F	46.4984
A	126	0	NDP	602	B	52.9652
A	126	0	NDP	602	E	54.0879
A	126	0	NDP	602	C	67.7475
B	126	0	NDP	602	B	9.67547	9.67547
B	126	0	NDP	602	E	42.0508
B	126	0	NDP	602	A	46.2268
B	126	0	NDP	602	F	53.139
B	126	0	NDP	602	C	53.9033
B	126	0	NDP	602	D	67.9128
C	126	0	NDP	602	C	9.64339	9.64339
C	126	0	NDP	602	F	42.5144
C	126	0	NDP	602	D	46.5155
C	126	0	NDP	602	E	53.002
C	126	0	NDP	602	B	54.1485
C	126	0	NDP	602	A	67.9261
D	126	0	NDP	602	D	9.79494	9.79494
D	126	0	NDP	602	A	42.2753
D	126	0	NDP	602	E	46.5491
D	126	0	NDP	602	C	52.9402
D	126	0	NDP	602	F	54.2058
D	126	0	NDP	602	B	67.8147
E	126	0	NDP	602	E	9.59428	9.59428
E	126	0	NDP	602	B	42.1922
E	126	0	NDP	602	C	46.0907
E	126	0	NDP	602	D	53.0941
E	126	0	NDP	602	A	53.9394
E	126	0	NDP	602	F	67.9797
F	126	0	NDP	602	F	9.96284	9.96284
F	126	0	NDP	602	C	42.2633
F	126	0	NDP	602	B	46.3136
F	126	0	NDP	602	A	52.9962
F	126	0	NDP	602	D	54.1098
F	126	0	NDP	602	E	67.6718
A	130	54.5	NDP	602	A	20.5921	20.5921	20.3866	52.2
A	130	54.5	NDP	602	D	34.2871
A	130	54.5	NDP	602	E	49.2559
A	130	54.5	NDP	602	F	60.007
A	130	54.5	NDP	602	B	64.2438
A	130	54.5	NDP	602	C	71.2353
B	130	53.7	NDP	602	B	20.585	20.585
B	130	53.7	NDP	602	E	33.9298
B	130	53.7	NDP	602	C	48.8617
B	130	53.7	NDP	602	A	59.7192
B	130	53.7	NDP	602	F	64.4126
B	130	53.7	NDP	602	D	71.38
C	130	43	NDP	602	C	19.4051	19.4051
C	130	43	NDP	602	F	36.2008
C	130	43	NDP	602	B	49.5732
C	130	43	NDP	602	D	60.563
C	130	43	NDP	602	E	63.9306
C	130	43	NDP	602	A	72.5248
D	130	54.2	NDP	602	D	20.6249	20.6249
D	130	54.2	NDP	602	A	34.4503
D	130	54.2	NDP	602	F	49.0859
D	130	54.2	NDP	602	E	60.1631
D	130	54.2	NDP	602	C	64.2054
D	130	54.2	NDP	602	B	71.364
E	130	54	NDP	602	E	20.4435	20.4435
E	130	54	NDP	602	B	34.142
E	130	54	NDP	602	A	48.9179
E	130	54	NDP	602	C	59.7123
E	130	54	NDP	602	D	64.412
E	130	54	NDP	602	F	71.5108
F	130	53.8	NDP	602	F	20.6689	20.6689
F	130	53.8	NDP	602	C	34.3995
F	130	53.8	NDP	602	D	49.1676
F	130	53.8	NDP	602	B	59.9462
F	130	53.8	NDP	602	A	64.3382
F	130	53.8	NDP	602	E	71.3385
A	134	30.2	NDP	602	A	12.1993	12.1993	12.0776	35.1167
A	134	30.2	NDP	602	D	52.4428
A	134	30.2	NDP	602	E	53.3735
A	134	30.2	NDP	602	B	60.057
A	134	30.2	NDP	602	F	65.7304
A	134	30.2	NDP	602	C	81.403
B	134	60	NDP	602	B	12.4466	12.4466
B	134	60	NDP	602	C	49.7233
B	134	60	NDP	602	E	52.666
B	134	60	NDP	602	F	55.9148
B	134	60	NDP	602	A	64.3446
B	134	60	NDP	602	D	79.0053
C	134	33.3	NDP	602	C	12.2278	12.2278
C	134	33.3	NDP	602	F	51.782
C	134	33.3	NDP	602	B	53.2905
C	134	33.3	NDP	602	E	60.2674
C	134	33.3	NDP	602	D	65.3901
C	134	33.3	NDP	602	A	81.1649
D	134	29.5	NDP	602	D	11.9122	11.9122
D	134	29.5	NDP	602	A	50.5526
D	134	29.5	NDP	602	F	53.3668
D	134	29.5	NDP	602	C	60.7829
D	134	29.5	NDP	602	E	64.8861
D	134	29.5	NDP	602	B	80.6539
E	134	34.5	NDP	602	E	12.0306	12.0306
E	134	34.5	NDP	602	B	51.58
E	134	34.5	NDP	602	A	52.6151
E	134	34.5	NDP	602	D	59.8816
E	134	34.5	NDP	602	C	64.8678
E	134	34.5	NDP	602	F	80.9867
F	134	23.2	NDP	602	F	11.6487	11.6487
F	134	23.2	NDP	602	C	51.1973
F	134	23.2	NDP	602	D	53.1108
F	134	23.2	NDP	602	A	60.2028
F	134	23.2	NDP	602	B	64.7251
F	134	23.2	NDP	602	E	80.6271
A	143	0	NDP	602	A	25.8348	25.8348	26.4045	19.2833
A	143	0	NDP	602	E	31.5886
A	143	0	NDP	602	D	38.8923
A	143	0	NDP	602	B	50.4933
A	143	0	NDP	602	F	59.9411
A	143	0	NDP	602	C	61.1516
B	143	19	NDP	602	B	26.4447	26.4447
B	143	19	NDP	602	C	31.0045
B	143	19	NDP	602	E	44.8818
B	143	19	NDP	602	F	50.5898
B	143	19	NDP	602	A	64.5295
B	143	19	NDP	602	D	66.2109
C	143	11.3	NDP	602	C	26.2956	26.2956
C	143	11.3	NDP	602	B	31.2055
C	143	11.3	NDP	602	F	44.9154
C	143	11.3	NDP	602	E	50.3942
C	143	11.3	NDP	602	D	64.5825
C	143	11.3	NDP	602	A	65.9083
D	143	34	NDP	602	D	26.4597	26.4597
D	143	34	NDP	602	F	30.0772
D	143	34	NDP	602	A	45.2635
D	143	34	NDP	602	C	47.2519
D	143	34	NDP	602	E	62.3712
D	143	34	NDP	602	B	63.5997
E	143	28.7	NDP	602	E	27.1415	27.1415
E	143	28.7	NDP	602	A	29.6132
E	143	28.7	NDP	602	B	43.0787
E	143	28.7	NDP	602	D	49.6892
E	143	28.7	NDP	602	C	62.7877
E	143	28.7	NDP	602	F	63.7368
F	143	22.7	NDP	602	F	26.2509	26.2509
F	143	22.7	NDP	602	D	30.7438
F	143	22.7	NDP	602	C	46.1083
F	143	22.7	NDP	602	A	48.2169
F	143	22.7	NDP	602	B	63.5126
F	143	22.7	NDP	602	E	65.216
A	154	14.2	NDP	602	A	28.821	28.821	29.5359	8.81667
A	154	14.2	NDP	602	D	31.939
A	154	14.2	NDP	602	E	32.9913
A	154	14.2	NDP	602	B	48.0928
A	154	14.2	NDP	602	F	50.9739
A	154	14.2	NDP	602	C	51.6157
B	154	4	NDP	602	B	29.6749	29.6749
B	154	4	NDP	602	E	31.6033
B	154	4	NDP	602	C	32.1788
B	154	4	NDP	602	F	48.1276
B	154	4	NDP	602	A	50.7287
B	154	4	NDP	602	D	51.1488
C	154	8	NDP	602	C	29.5385	29.5385
C	154	8	NDP	602	F	31.9357
C	154	8	NDP	602	B	32.4005
C	154	8	NDP	602	E	47.8872
C	154	8	NDP	602	D	50.9788
C	154	8	NDP	602	A	51.1218
D	154	3.2	NDP	602	D	29.7545	29.7545
D	154	3.2	NDP	602	A	31.8414
D	154	3.2	NDP	602	F	32.4737
D	154	3.2	NDP	602	C	47.8679
D	154	3.2	NDP	602	E	50.8905
D	154	3.2	NDP	602	B	51.0617
E	154	11	NDP	602	E	29.537	29.537
E	154	11	NDP	602	B	31.6914
E	154	11	NDP	602	A	32.2654
E	154	11	NDP	602	D	48.1097
E	154	11	NDP	602	C	50.7136
E	154	11	NDP	602	F	51.3243
F	154	12.5	NDP	602	F	29.8894	29.8894
F	154	12.5	NDP	602	C	31.7194
F	154	12.5	NDP	602	D	32.3801
F	154	12.5	NDP	602	A	48.0259
F	154	12.5	NDP	602	B	50.9334
F	154	12.5	NDP	602	E	51.103
A	155	0.3	NDP	602	D	26.3447	26.3447	26.3436	0.233333
A	155	0.3	NDP	602	A	31.2738
A	155	0.3	NDP	602	E	37.5176
A	155	0.3	NDP	602	F	46.8235
A	155	0.3	NDP	602	C	48.5615
A	155	0.3	NDP	602	B	51.0342
B	155	0.2	NDP	602	E	26.3022	26.3022
B	155	0.2	NDP	602	B	31.1844
B	155	0.2	NDP	602	C	37.1313
B	155	0.2	NDP	602	A	46.5954
B	155	0.2	NDP	602	D	48.8147
B	155	0.2	NDP	602	F	51.1027
C	155	0.2	NDP	602	F	26.5894	26.5894
C	155	0.2	NDP	602	C	31.1169
C	155	0.2	NDP	602	B	37.3776
C	155	0.2	NDP	602	D	46.8194
C	155	0.2	NDP	602	A	48.7794
C	155	0.2	NDP	602	E	50.8949
D	155	0.2	NDP	602	A	26.3361	26.3361
D	155	0.2	NDP	602	D	31.3112
D	155	0.2	NDP	602	F	37.5545
D	155	0.2	NDP	602	E	46.7437
D	155	0.2	NDP	602	B	48.7281
D	155	0.2	NDP	602	C	50.9566
E	155	0	NDP	602	B	26.2469	26.2469
E	155	0	NDP	602	E	31.1718
E	155	0	NDP	602	A	37.2772
E	155	0	NDP	602	C	46.5194
E	155	0	NDP	602	F	48.8515
E	155	0	NDP	602	D	51.1354
F	155	0.5	NDP	602	C	26.2424	26.2424
F	155	0.5	NDP	602	F	31.4605
F	155	0.5	NDP	602	D	37.5075
F	155	0.5	NDP	602	B	46.6794
F	155	0.5	NDP	602	E	48.6673
F	155	0.5	NDP	602	A	51.042
A	201	0	NDP	602	A	18.7768	18.7768	18.9296	0
A	201	0	NDP	602	B	36.3628
A	201	0	NDP	602	F	43.9694
A	201	0	NDP	602	E	46.6245
A	201	0	NDP	602	D	50.1467
A	201	0	NDP	602	C	60.5593
B	201	0	NDP	602	B	18.8498	18.8498
B	201	0	NDP	602	F	36.5669
B	201	0	NDP	602	A	43.7804
B	201	0	NDP	602	C	46.5758
B	201	0	NDP	602	E	49.8974
B	201	0	NDP	602	D	60.779
C	201	0	NDP	602	C	18.6653	18.6653
C	201	0	NDP	602	E	36.2995
C	201	0	NDP	602	D	43.9985
C	201	0	NDP	602	B	46.7011
C	201	0	NDP	602	F	50.3679
C	201	0	NDP	602	A	60.7001
D	201	0	NDP	602	D	18.9867	18.9867
D	201	0	NDP	602	C	36.2816
D	201	0	NDP	602	E	43.9255
D	201	0	NDP	602	F	46.8451
D	201	0	NDP	602	A	50.1075
D	201	0	NDP	602	B	60.6588
E	201	0	NDP	602	E	18.8587	18.8587
E	201	0	NDP	602	D	36.5787
E	201	0	NDP	602	C	43.7381
E	201	0	NDP	602	A	46.5588
E	201	0	NDP	602	B	50.0033
E	201	0	NDP	602	F	60.9332
F	201	0	NDP	602	F	19.4402	19.4402
F	201	0	NDP	602	A	36.019
F	201	0	NDP	602	B	43.7395
F	201	0	NDP	602	D	46.5606
F	201	0	NDP	602	C	50.1629
F	201	0	NDP	602	E	60.3378
A	245	1.2	NDP	602	A	26.6598	26.6598	26.6396	1.18333
A	245	1.2	NDP	602	F	60.2499
A	245	1.2	NDP	602	B	68.5218
A	245	1.2	NDP	602	D	70.1889
A	245	1.2	NDP	602	E	81.7561
A	245	1.2	NDP	602	C	95.0224
B	245	0.2	NDP	602	B	26.6155	26.6155
B	245	0.2	NDP	602	A	59.9527
B	245	0.2	NDP	602	F	68.6521
B	245	0.2	NDP	602	E	69.9034
B	245	0.2	NDP	602	C	81.7207
B	245	0.2	NDP	602	D	95.1243
C	245	0.7	NDP	602	C	26.7409	26.7409
C	245	0.7	NDP	602	D	60.1236
C	245	0.7	NDP	602	E	68.4809
C	245	0.7	NDP	602	F	70.3695
C	245	0.7	NDP	602	B	81.8561
C	245	0.7	NDP	602	A	95.0306
D	245	2	NDP	602	D	26.6283	26.6283
D	245	2	NDP	602	E	60.0959
D	245	2	NDP	602	C	68.7972
D	245	2	NDP	602	A	69.8114
D	245	2	NDP	602	F	82.114
D	245	2	NDP	602	B	94.9153
E	245	0.5	NDP	602	E	26.6814	26.6814
E	245	0.5	NDP	602	C	59.7731
E	245	0.5	NDP	602	D	68.6919
E	245	0.5	NDP	602	B	70.0117
E	245	0.5	NDP	602	A	81.7378
E	245	0.5	NDP	602	F	95.1861
F	245	2.5	NDP	602	F	26.5119	26.5119
F	245	2.5	NDP	602	B	59.9676
F	245	2.5	NDP	602	A	68.6137
F	245	2.5	NDP	602	C	70.1287
F	245	2.5	NDP	602	D	81.9138
F	245	2.5	NDP	602	E	94.8386
A	269	41.3	NDP	602	A	26.0253	26.0253	26.0205	36.4333
A	269	41.3	NDP	602	F	68.8804
A	269	41.3	NDP	602	B	70.1609
A	269	41.3	NDP	602	D	72.9128
A	269	41.3	NDP	602	E	79.6837
A	269	41.3	NDP	602	C	99.3767
B	269	45.8	NDP	602	B	25.7396	25.7396
B	269	45.8	NDP	602	F	67.6306
B	269	45.8	NDP	602	A	68.8691
B	269	45.8	NDP	602	E	73.8083
B	269	45.8	NDP	602	C	78.0645
B	269	45.8	NDP	602	D	98.8969
C	269	24.3	NDP	602	C	25.9376	25.9376
C	269	24.3	NDP	602	E	68.9174
C	269	24.3	NDP	602	D	69.7502
C	269	24.3	NDP	602	F	73.8782
C	269	24.3	NDP	602	B	78.6535
C	269	24.3	NDP	602	A	99.4494
D	269	24.2	NDP	602	D	25.8718	25.8718
D	269	24.2	NDP	602	C	69.0666
D	269	24.2	NDP	602	E	70.1472
D	269	24.2	NDP	602	A	73.8565
D	269	24.2	NDP	602	F	78.7563
D	269	24.2	NDP	602	B	99.611
E	269	41	NDP	602	E	25.6694	25.6694
E	269	41	NDP	602	D	66.7943
E	269	41	NDP	602	C	69.1939
E	269	41	NDP	602	B	74.2378
E	269	41	NDP	602	A	77.15
E	269	41	NDP	602	F	98.7928
F	269	42	NDP	602	F	26.8795	26.8795
F	269	42	NDP	602	A	68.8743
F	269	42	NDP	602	B	69.9556
F	269	42	NDP	602	C	75.2608
F	269	42	NDP	602	D	79.5926
F	269	42	NDP	602	E	100.06
A	289	21.3	NDP	602	A	19.4229	19.4229	19.6714	26.5
A	289	21.3	NDP	602	B	52.003
A	289	21.3	NDP	602	E	61.5881
A	289	21.3	NDP	602	F	65.7216
A	289	21.3	NDP	602	D	68.8393
A	289	21.3	NDP	602	C	86.9716
B	289	29.2	NDP	602	B	19.4727	19.4727
B	289	29.2	NDP	602	F	51.684
B	289	29.2	NDP	602	C	61.6203
B	289	29.2	NDP	602	A	64.9363
B	289	29.2	NDP	602	E	68.4627
B	289	29.2	NDP	602	D	86.8175
C	289	25	NDP	602	C	19.5582	19.5582
C	289	25	NDP	602	E	51.7779
C	289	25	NDP	602	B	61.739
C	289	25	NDP	602	D	65.5807
C	289	25	NDP	602	F	69.09
C	289	25	NDP	602	A	86.996
D	289	34.2	NDP	602	D	19.6378	19.6378
D	289	34.2	NDP	602	C	51.7787
D	289	34.2	NDP	602	F	61.9467
D	289	34.2	NDP	602	E	65.488
D	289	34.2	NDP	602	A	69.0026
D	289	34.2	NDP	602	B	86.9974
E	289	24.3	NDP	602	E	20.1396	20.1396
E	289	24.3	NDP	602	D	52.6506
E	289	24.3	NDP	602	A	62.0447
E	289	24.3	NDP	602	C	65.8599
E	289	24.3	NDP	602	B	69.1642
E	289	24.3	NDP	602	F	87.8941
F	289	25	NDP	602	F	19.7974	19.7974
F	289	25	NDP	602	A	52.5045
F	289	25	NDP	602	D	62.1793
F	289	25	NDP	602	B	65.9394
F	289	25	NDP	602	C	69.2997
F	289	25	NDP	602	E	87.5585
A	295	16.3	NDP	602	A	10.2323	10.2323	10.6203	15.95
A	295	16.3	NDP	602	E	56.3124
A	295	16.3	NDP	602	D	56.6883
A	295	16.3	NDP	602	B	57.7055
A	295	16.3	NDP	602	F	64.3695
A	295	16.3	NDP	602	C	82.8061
B	295	16.8	NDP	602	B	10.779	10.779
B	295	16.8	NDP	602	C	56.1496
B	295	16.8	NDP	602	E	56.5701
B	295	16.8	NDP	602	F	58.0598
B	295	16.8	NDP	602	A	64.5324
B	295	16.8	NDP	602	D	83.2747
C	295	18.3	NDP	602	C	10.9774	10.9774
C	295	18.3	NDP	602	B	56.3025
C	295	18.3	NDP	602	F	57.2008
C	295	18.3	NDP	602	E	57.8373
C	295	18.3	NDP	602	D	64.9489
C	295	18.3	NDP	602	A	83.2946
D	295	15.3	NDP	602	D	10.5306	10.5306
D	295	15.3	NDP	602	F	56.4256
D	295	15.3	NDP	602	A	56.8509
D	295	15.3	NDP	602	C	57.9045
D	295	15.3	NDP	602	E	64.6911
D	295	15.3	NDP	602	B	83.1163
E	295	17.2	NDP	602	E	10.7233	10.7233
E	295	17.2	NDP	602	A	56.2395
E	295	17.2	NDP	602	B	56.6395
E	295	17.2	NDP	602	D	58.1569
E	295	17.2	NDP	602	C	64.3382
E	295	17.2	NDP	602	F	83.368
F	295	11.8	NDP	602	F	10.4795	10.4795
F	295	11.8	NDP	602	D	56.4032
F	295	11.8	NDP	602	C	56.8572
F	295	11.8	NDP	602	A	58.0731
F	295	11.8	NDP	602	B	64.5675
F	295	11.8	NDP	602	E	83.1336
A	306	54	NDP	602	A	27.0452	27.0452	27.1371	55.7833
A	306	54	NDP	602	B	64.7616
A	306	54	NDP	602	E	70.9243
A	306	54	NDP	602	D	76.039
A	306	54	NDP	602	F	76.5453
A	306	54	NDP	602	C	99.2528
B	306	57	NDP	602	B	27.1292	27.1292
B	306	57	NDP	602	F	65.0154
B	306	57	NDP	602	C	70.8967
B	306	57	NDP	602	E	75.6811
B	306	57	NDP	602	A	76.3946
B	306	57	NDP	602	D	99.5163
C	306	58.2	NDP	602	C	27.3877	27.3877
C	306	58.2	NDP	602	E	64.9032
C	306	58.2	NDP	602	B	71.3065
C	306	58.2	NDP	602	F	76.4675
C	306	58.2	NDP	602	D	76.7071
C	306	58.2	NDP	602	A	99.6183
D	306	54.8	NDP	602	D	27.0347	27.0347
D	306	54.8	NDP	602	C	64.9979
D	306	54.8	NDP	602	F	71.2406
D	306	54.8	NDP	602	A	76.0792
D	306	54.8	NDP	602	E	76.6154
D	306	54.8	NDP	602	B	99.4711
E	306	55.7	NDP	602	E	27.2705	27.2705
E	306	55.7	NDP	602	D	65.1603
E	306	55.7	NDP	602	A	71.0686
E	306	55.7	NDP	602	B	75.8953
E	306	55.7	NDP	602	C	76.2176
E	306	55.7	NDP	602	F	99.7056
F	306	55	NDP	602	F	26.955	26.955
F	306	55	NDP	602	A	65.1187
F	306	55	NDP	602	D	71.2417
F	306	55	NDP	602	C	76.1276
F	306	55	NDP	602	B	76.4262
F	306	55	NDP	602	E	99.4694
A	308	59.7	NDP	602	A	29.1933	29.1933	27.8499	45.5
A	308	59.7	NDP	602	D	72.6608
A	308	59.7	NDP	602	E	73.6298
A	308	59.7	NDP	602	B	75.6208
A	308	59.7	NDP	602	F	81.9244
A	308	59.7	NDP	602	C	103.643
B	308	36.5	NDP	602	B	27.6028	27.6028
B	308	36.5	NDP	602	F	73.1201
B	308	36.5	NDP	602	E	73.3829
B	308	36.5	NDP	602	C	75.0041
B	308	36.5	NDP	602	A	78.2853
B	308	36.5	NDP	602	D	102.852
C	308	41.5	NDP	602	C	28.0991	28.0991
C	308	41.5	NDP	602	F	72.3185
C	308	41.5	NDP	602	E	76.1481
C	308	41.5	NDP	602	B	77.5755
C	308	41.5	NDP	602	D	77.9632
C	308	41.5	NDP	602	A	103.541
D	308	46.3	NDP	602	D	27.6532	27.6532
D	308	46.3	NDP	602	C	73.73
D	308	46.3	NDP	602	A	73.7737
D	308	46.3	NDP	602	F	76.3075
D	308	46.3	NDP	602	E	78.2456
D	308	46.3	NDP	602	B	103.105
E	308	28.3	NDP	602	E	25.6398	25.6398
E	308	28.3	NDP	602	B	68.0259
E	308	28.3	NDP	602	A	75.42
E	308	28.3	NDP	602	C	75.5462
E	308	28.3	NDP	602	D	76.0842
E	308	28.3	NDP	602	F	101.138
F	308	60.7	NDP	602	F	28.9114	28.9114
F	308	60.7	NDP	602	C	71.3608
F	308	60.7	NDP	602	D	76.5239
F	308	60.7	NDP	602	A	78.337
F	308	60.7	NDP	602	B	80.4044
F	308	60.7	NDP	602	E	104.218
A	329	3.3	NDP	602	A	18.3091	18.3091	18.113	7.88333
A	329	3.3	NDP	602	D	39.883
A	329	3.3	NDP	602	F	55.1757
A	329	3.3	NDP	602	E	62.7574
A	329	3.3	NDP	602	B	68.3575
A	329	3.3	NDP	602	C	77.2277
B	329	8.2	NDP	602	B	18.0855	18.0855
B	329	8.2	NDP	602	E	39.4252
B	329	8.2	NDP	602	A	54.9394
B	329	8.2	NDP	602	C	62.2614
B	329	8.2	NDP	602	F	68.4667
B	329	8.2	NDP	602	D	77.2558
C	329	6.2	NDP	602	C	18.246	18.246
C	329	6.2	NDP	602	F	39.9993
C	329	6.2	NDP	602	D	55.1191
C	329	6.2	NDP	602	B	62.6172
C	329	6.2	NDP	602	E	68.2361
C	329	6.2	NDP	602	A	77.2767
D	329	12.7	NDP	602	D	17.9136	17.9136
D	329	12.7	NDP	602	A	39.6767
D	329	12.7	NDP	602	E	55.3438
D	329	12.7	NDP	602	F	62.2433
D	329	12.7	NDP	602	C	68.0185
D	329	12.7	NDP	602	B	76.9934
E	329	8.2	NDP	602	E	17.9697	17.9697
E	329	8.2	NDP	602	B	39.6018
E	329	8.2	NDP	602	C	54.8078
E	329	8.2	NDP	602	A	62.3862
E	329	8.2	NDP	602	D	68.4733
E	329	8.2	NDP	602	F	77.338
F	329	8.7	NDP	602	F	18.1539	18.1539
F	329	8.7	NDP	602	C	39.7204
F	329	8.7	NDP	602	B	55.0362
F	329	8.7	NDP	602	D	62.4446
F	329	8.7	NDP	602	A	68.2691
F	329	8.7	NDP	602	E	76.9598
A	333	51.8	NDP	602	A	29.1729	29.1729	28.9013	42.0333
A	333	51.8	NDP	602	D	48.5488
A	333	51.8	NDP	602	F	61.9088
A	333	51.8	NDP	602	E	76.913
A	333	51.8	NDP	602	B	80.7478
A	333	51.8	NDP	602	C	89.2785
B	333	37.7	NDP	602	B	28.5704	28.5704
B	333	37.7	NDP	602	E	48.2746
B	333	37.7	NDP	602	A	63.5843
B	333	37.7	NDP	602	C	75.6243
B	333	37.7	NDP	602	F	81.2416
B	333	37.7	NDP	602	D	90.0774
C	333	17.2	NDP	602	C	27.4394	27.4394
C	333	17.2	NDP	602	F	49.9112
C	333	17.2	NDP	602	D	58.8152
C	333	17.2	NDP	602	B	77.0228
C	333	17.2	NDP	602	E	78.1782
C	333	17.2	NDP	602	A	88.2149
D	333	42	NDP	602	D	28.944	28.944
D	333	42	NDP	602	A	47.1505
D	333	42	NDP	602	E	62.8137
D	333	42	NDP	602	F	75.6438
D	333	42	NDP	602	C	80.8337
D	333	42	NDP	602	B	88.7419
E	333	60.5	NDP	602	E	30.0244	30.0244
E	333	60.5	NDP	602	B	49.6411
E	333	60.5	NDP	602	C	62.2151
E	333	60.5	NDP	602	A	78.214
E	333	60.5	NDP	602	D	82.0718
E	333	60.5	NDP	602	F	90.7222
F	333	43	NDP	602	F	29.2566	29.2566
F	333	43	NDP	602	C	52.6426
F	333	43	NDP	602	B	63.9803
F	333	43	NDP	602	D	79.0383
F	333	43	NDP	602	A	81.8009
F	333	43	NDP	602	E	92.3736
A	340	34.7	NDP	602	A	26.0458	26.0458	26.877	42.3
A	340	34.7	NDP	602	D	65.1638
A	340	34.7	NDP	602	F	70.7194
A	340	34.7	NDP	602	B	77.8636
A	340	34.7	NDP	602	E	79.403
A	340	34.7	NDP	602	C	99.3469
B	340	42.5	NDP	602	B	27.4264	27.4264
B	340	42.5	NDP	602	E	65.9704
B	340	42.5	NDP	602	A	70.9143
B	340	42.5	NDP	602	F	79.2392
B	340	42.5	NDP	602	C	80.9805
B	340	42.5	NDP	602	D	100.71
C	340	54.3	NDP	602	C	28.0164	28.0164
C	340	54.3	NDP	602	F	65.5308
C	340	54.3	NDP	602	D	71.0649
C	340	54.3	NDP	602	E	79.8787
C	340	54.3	NDP	602	B	81.36
C	340	54.3	NDP	602	A	100.517
D	340	35.5	NDP	602	D	25.7957	25.7957
D	340	35.5	NDP	602	A	63.3358
D	340	35.5	NDP	602	E	70.1982
D	340	35.5	NDP	602	C	78.4611
D	340	35.5	NDP	602	F	79.1422
D	340	35.5	NDP	602	B	98.5277
E	340	58.3	NDP	602	E	28.3925	28.3925
E	340	58.3	NDP	602	B	67.0035
E	340	58.3	NDP	602	C	68.4239
E	340	58.3	NDP	602	D	78.9922
E	340	58.3	NDP	602	A	83.1378
E	340	58.3	NDP	602	F	100.546
F	340	28.5	NDP	602	F	25.5855	25.5855
F	340	28.5	NDP	602	C	63.2736
F	340	28.5	NDP	602	B	69.6657
F	340	28.5	NDP	602	A	78.4038
F	340	28.5	NDP	602	D	79.0551
F	340	28.5	NDP	602	E	98.2471
A	342	26.3	NDP	602	A	28.5527	28.5527	28.1384	31.0667
A	342	26.3	NDP	602	F	61.8547
A	342	26.3	NDP	602	D	64.4489
A	342	26.3	NDP	602	B	76.7648
A	342	26.3	NDP	602	E	83.8379
A	342	26.3	NDP	602	C	96.1644
B	342	29.2	NDP	602	B	26.4167	26.4167
B	342	29.2	NDP	602	A	63.0478
B	342	29.2	NDP	602	E	67.7435
B	342	29.2	NDP	602	F	73.1985
B	342	29.2	NDP	602	C	82.1065
B	342	29.2	NDP	602	D	97.0002
C	342	31.8	NDP	602	C	29.4121	29.4121
C	342	31.8	NDP	602	D	63.1142
C	342	31.8	NDP	602	F	68.5494
C	342	31.8	NDP	602	E	75.8091
C	342	31.8	NDP	602	B	85.124
C	342	31.8	NDP	602	A	98.1535
D	342	39.8	NDP	602	D	27.577	27.577
D	342	39.8	NDP	602	E	63.7735
D	342	39.8	NDP	602	A	68.3636
D	342	39.8	NDP	602	C	74.3148
D	342	39.8	NDP	602	F	83.5954
D	342	39.8	NDP	602	B	97.6698
E	342	51.8	NDP	602	E	29.5665	29.5665
E	342	51.8	NDP	602	C	62.7135
E	342	51.8	NDP	602	B	66.4057
E	342	51.8	NDP	602	D	77.5641
E	342	51.8	NDP	602	A	85.0789
E	342	51.8	NDP	602	F	97.9908
F	342	7.5	NDP	602	F	27.3053	27.3053
F	342	7.5	NDP	602	B	59.924
F	342	7.5	NDP	602	C	63.5821
F	342	7.5	NDP	602	A	75.2494
F	342	7.5	NDP	602	D	82.8772
F	342	7.5	NDP	602	E	94.4011
A	358	38.3	NDP	602	A	30.318	30.318	29.3306	39.4667
A	358	38.3	NDP	602	D	51.4463
A	358	38.3	NDP	602	F	60.8258
A	358	38.3	NDP	602	E	79.8749
A	358	38.3	NDP	602	B	81.1694
A	358	38.3	NDP	602	C	90.6726
B	358	59.7	NDP	602	B	31.2979	31.2979
B	358	59.7	NDP	602	E	49.9091
B	358	59.7	NDP	602	A	58.2834
B	358	59.7	NDP	602	C	80.1098
B	358	59.7	NDP	602	F	81.2581
B	358	59.7	NDP	602	D	89.2423
C	358	13.2	NDP	602	C	27.1317	27.1317
C	358	13.2	NDP	602	F	46.6851
C	358	13.2	NDP	602	D	54.3323
C	358	13.2	NDP	602	B	75.3999
C	358	13.2	NDP	602	E	75.8844
C	358	13.2	NDP	602	A	84.0932
D	358	6.7	NDP	602	D	25.5254	25.5254
D	358	6.7	NDP	602	A	46.7442
D	358	6.7	NDP	602	E	52.9449
D	358	6.7	NDP	602	C	73.911
D	358	6.7	NDP	602	F	74.6446
D	358	6.7	NDP	602	B	82.8772
E	358	58.7	NDP	602	E	31.0516	31.0516
E	358	58.7	NDP	602	B	50.0199
E	358	58.7	NDP	602	C	57.7284
E	358	58.7	NDP	602	A	80.0914
E	358	58.7	NDP	602	D	80.9163
E	358	58.7	NDP	602	F	89.0072
F	358	60.2	NDP	602	F	30.659	30.659
F	358	60.2	NDP	602	C	48.0252
F	358	60.2	NDP	602	B	55.0674
F	358	60.2	NDP	602	D	78.8843
F	358	60.2	NDP	602	A	79.0051
F	358	60.2	NDP	602	E	85.8583
A	387	16.2	NDP	602	A	22.4737	22.4737	22.4447	15.1167
A	387	16.2	NDP	602	B	32.7397
A	387	16.2	NDP	602	F	44.6625
A	387	16.2	NDP	602	E	51.5456
A	387	16.2	NDP	602	D	57.9839
A	387	16.2	NDP	602	C	64.3331
B	387	16	NDP	602	B	22.512	22.512
B	387	16	NDP	602	F	32.9412
B	387	16	NDP	602	A	44.5177
B	387	16	NDP	602	C	51.5273
B	387	16	NDP	602	E	57.6971
B	387	16	NDP	602	D	64.5315
C	387	15.5	NDP	602	C	22.3296	22.3296
C	387	15.5	NDP	602	E	32.7629
C	387	15.5	NDP	602	D	44.7003
C	387	15.5	NDP	602	B	51.6286
C	387	15.5	NDP	602	F	58.1283
C	387	15.5	NDP	602	A	64.4348
D	387	10.7	NDP	602	D	22.0914	22.0914
D	387	10.7	NDP	602	C	33.1335
D	387	10.7	NDP	602	E	44.8471
D	387	10.7	NDP	602	F	51.6135
D	387	10.7	NDP	602	A	57.566
D	387	10.7	NDP	602	B	64.5603
E	387	16.5	NDP	602	E	22.625	22.625
E	387	16.5	NDP	602	D	32.9501
E	387	16.5	NDP	602	C	44.4343
E	387	16.5	NDP	602	A	51.5578
E	387	16.5	NDP	602	B	57.8555
E	387	16.5	NDP	602	F	64.7039
F	387	15.8	NDP	602	F	22.6363	22.6363
F	387	15.8	NDP	602	A	32.8315
F	387	15.8	NDP	602	B	44.5891
F	387	15.8	NDP	602	D	51.6644
F	387	15.8	NDP	602	C	57.878
F	387	15.8	NDP	602	E	64.4027
A	400	24	NDP	602	B	26.3292	26.3292	26.334	25.0167
A	400	24	NDP	602	A	44.265
A	400	24	NDP	602	F	48.7502
A	400	24	NDP	602	E	66.6641
A	400	24	NDP	602	C	71.784
A	400	24	NDP	602	D	78.8525
B	400	24.8	NDP	602	F	26.329	26.329
B	400	24.8	NDP	602	B	44.3856
B	400	24.8	NDP	602	A	48.7361
B	400	24.8	NDP	602	C	66.8574
B	400	24.8	NDP	602	D	71.9594
B	400	24.8	NDP	602	E	78.6906
C	400	28.2	NDP	602	E	26.3712	26.3712
C	400	28.2	NDP	602	C	44.2258
C	400	28.2	NDP	602	D	48.8281
C	400	28.2	NDP	602	B	66.7861
C	400	28.2	NDP	602	A	71.7798
C	400	28.2	NDP	602	F	79.0261
D	400	24.7	NDP	602	C	26.2874	26.2874
D	400	24.7	NDP	602	D	44.4118
D	400	24.7	NDP	602	E	48.7947
D	400	24.7	NDP	602	F	67.0359
D	400	24.7	NDP	602	B	71.935
D	400	24.7	NDP	602	A	78.7905
E	400	24.7	NDP	602	D	26.3231	26.3231
E	400	24.7	NDP	602	E	44.484
E	400	24.7	NDP	602	C	48.7042
E	400	24.7	NDP	602	A	66.7303
E	400	24.7	NDP	602	F	72.087
E	400	24.7	NDP	602	B	78.7599
F	400	23.7	NDP	602	A	26.3644	26.3644
F	400	23.7	NDP	602	F	44.3744
F	400	23.7	NDP	602	B	48.663
F	400	23.7	NDP	602	D	66.8774
F	400	23.7	NDP	602	E	71.8002
F	400	23.7	NDP	602	C	78.7016
A	420	27.5	NDP	602	F	53.8331	53.8331	53.6671	21.4167
A	420	27.5	NDP	602	B	57.2582
A	420	27.5	NDP	602	A	62.933
A	420	27.5	NDP	602	C	93.1971
A	420	27.5	NDP	602	D	97.5561
A	420	27.5	NDP	602	E	98.3206
B	420	14.7	NDP	602	A	53.5195	53.5195
B	420	14.7	NDP	602	F	57.1243
B	420	14.7	NDP	602	B	62.5279
B	420	14.7	NDP	602	D	92.9913
B	420	14.7	NDP	602	E	96.9439
B	420	14.7	NDP	602	C	98.1871
C	420	27	NDP	602	D	53.8677	53.8677
C	420	27	NDP	602	E	57.3094
C	420	27	NDP	602	C	62.9625
C	420	27	NDP	602	A	93.056
C	420	27	NDP	602	F	97.7347
C	420	27	NDP	602	B	98.4242
D	420	28.5	NDP	602	E	53.9389	53.9389
D	420	28.5	NDP	602	C	57.2155
D	420	28.5	NDP	602	D	62.9579
D	420	28.5	NDP	602	B	93.1924
D	420	28.5	NDP	602	A	97.3889
D	420	28.5	NDP	602	F	98.6998
E	420	11.8	NDP	602	C	53.2826	53.2826
E	420	11.8	NDP	602	D	56.9166
E	420	11.8	NDP	602	E	62.4625
E	420	11.8	NDP	602	F	92.8913
E	420	11.8	NDP	602	B	96.8505
E	420	11.8	NDP	602	A	97.9173
F	420	19	NDP	602	B	53.5609	53.5609
F	420	19	NDP	602	A	57.4314
F	420	19	NDP	602	F	62.648
F	420	19	NDP	602	E	92.987
F	420	19	NDP	602	C	97.1134
F	420	19	NDP	602	D	98.5254
A	423	57.7	NDP	602	B	52.1829	52.1829	53.9958	51.4
A	423	57.7	NDP	602	F	62.5358
A	423	57.7	NDP	602	A	67.6128
A	423	57.7	NDP	602	C	95.2778
A	423	57.7	NDP	602	E	96.9073
A	423	57.7	NDP	602	D	104.258
B	423	32.7	NDP	602	F	50.6235	50.6235
B	423	32.7	NDP	602	A	61.4932
B	423	32.7	NDP	602	B	62.8343
B	423	32.7	NDP	602	C	93.9633
B	423	32.7	NDP	602	D	94.5249
B	423	32.7	NDP	602	E	100.744
C	423	45.7	NDP	602	E	55.1126	55.1126
C	423	45.7	NDP	602	C	65.758
C	423	45.7	NDP	602	D	67.5875
C	423	45.7	NDP	602	B	97.7845
C	423	45.7	NDP	602	A	100.308
C	423	45.7	NDP	602	F	105.998
D	423	59.5	NDP	602	C	54.154	54.154
D	423	59.5	NDP	602	E	64.7161
D	423	59.5	NDP	602	D	69.0554
D	423	59.5	NDP	602	B	97.6724
D	423	59.5	NDP	602	F	99.1945
D	423	59.5	NDP	602	A	106.102
E	423	56.3	NDP	602	D	51.292	51.292
E	423	56.3	NDP	602	C	61.8132
E	423	56.3	NDP	602	E	65.6534
E	423	56.3	NDP	602	F	94.885
E	423	56.3	NDP	602	A	95.5446
E	423	56.3	NDP	602	B	102.583
F	423	56.5	NDP	602	A	60.6097	60.6097
F	423	56.5	NDP	602	B	69.3228
F	423	56.5	NDP	602	F	70.377
F	423	56.5	NDP	602	D	103.837
F	423	56.5	NDP	602	E	104.146
F	423	56.5	NDP	602	C	109.662
A	446	53	NDP	602	A	24.259	24.259	24.3271	51.9667
A	446	53	NDP	602	B	41.2561
A	446	53	NDP	602	F	52.0099
A	446	53	NDP	602	E	63.7716
A	446	53	NDP	602	D	68.8078
A	446	53	NDP	602	C	78.243
B	446	54.5	NDP	602	B	24.4414	24.4414
B	446	54.5	NDP	602	F	41.3358
B	446	54.5	NDP	602	A	51.6917
B	446	54.5	NDP	602	C	63.9172
B	446	54.5	NDP	602	E	68.5639
B	446	54.5	NDP	602	D	78.3631
C	446	52.7	NDP	602	C	24.2265	24.2265
C	446	52.7	NDP	602	E	41.2904
C	446	52.7	NDP	602	D	51.8803
C	446	52.7	NDP	602	B	63.9582
C	446	52.7	NDP	602	F	68.9336
C	446	52.7	NDP	602	A	78.2529
D	446	50.3	NDP	602	D	24.3112	24.3112
D	446	50.3	NDP	602	C	41.34
D	446	50.3	NDP	602	E	51.9247
D	446	50.3	NDP	602	F	64.1295
D	446	50.3	NDP	602	A	68.6816
D	446	50.3	NDP	602	B	78.3139
E	446	50.3	NDP	602	E	24.4339	24.4339
E	446	50.3	NDP	602	D	41.5135
E	446	50.3	NDP	602	C	51.6315
E	446	50.3	NDP	602	A	63.8677
E	446	50.3	NDP	602	B	68.6048
E	446	50.3	NDP	602	F	78.5378
F	446	51	NDP	602	F	24.2906	24.2906
F	446	51	NDP	602	A	41.3903
F	446	51	NDP	602	B	51.7137
F	446	51	NDP	602	D	63.99
F	446	51	NDP	602	C	68.6494
F	446	51	NDP	602	E	78.1753
A	470	54.8	NDP	602	A	38.8071	38.8071	35.8445	32.7
A	470	54.8	NDP	602	F	39.5571
A	470	54.8	NDP	602	D	58.4763
A	470	54.8	NDP	602	B	72.4293
A	470	54.8	NDP	602	C	82.1229
A	470	54.8	NDP	602	E	86.214
B	470	15.8	NDP	602	A	34.6515	34.6515
B	470	15.8	NDP	602	B	35.2331
B	470	15.8	NDP	602	E	54.4658
B	470	15.8	NDP	602	F	67.0949
B	470	15.8	NDP	602	D	76.4505
B	470	15.8	NDP	602	C	80.6684
C	470	18.8	NDP	602	C	36.5036	36.5036
C	470	18.8	NDP	602	D	36.8473
C	470	18.8	NDP	602	F	54.7836
C	470	18.8	NDP	602	E	69.8315
C	470	18.8	NDP	602	A	78.2548
C	470	18.8	NDP	602	B	82.5152
D	470	33	NDP	602	E	34.3612	34.3612
D	470	33	NDP	602	D	34.8776
D	470	33	NDP	602	A	54.428
D	470	33	NDP	602	C	65.7607
D	470	33	NDP	602	B	75.5927
D	470	33	NDP	602	F	80.2781
E	470	21.5	NDP	602	C	35.1323	35.1323
E	470	21.5	NDP	602	E	35.8481
E	470	21.5	NDP	602	B	54.2197
E	470	21.5	NDP	602	D	68.3508
E	470	21.5	NDP	602	F	76.9851
E	470	21.5	NDP	602	A	81.3548
F	470	52.3	NDP	602	B	35.6116	35.6116
F	470	52.3	NDP	602	F	37.2845
F	470	52.3	NDP	602	C	56.6387
F	470	52.3	NDP	602	A	68.5598
F	470	52.3	NDP	602	E	77.9585
F	470	52.3	NDP	602	D	83.2599
A	488	29.5	NDP	602	A	26.3655	26.3655	25.1567	10.3167
A	488	29.5	NDP	602	F	31.5153
A	488	29.5	NDP	602	D	49.8682
A	488	29.5	NDP	602	B	54.7815
A	488	29.5	NDP	602	C	67.6751
A	488	29.5	NDP	602	E	68.7638
B	488	1.7	NDP	602	B	24.6697	24.6697
B	488	1.7	NDP	602	A	33.2838
B	488	1.7	NDP	602	E	50.6526
B	488	1.7	NDP	602	F	54.9319
B	488	1.7	NDP	602	C	68.6731
B	488	1.7	NDP	602	D	69.3305
C	488	1.2	NDP	602	C	24.298	24.298
C	488	1.2	NDP	602	D	33.5926
C	488	1.2	NDP	602	F	50.7533
C	488	1.2	NDP	602	E	54.4725
C	488	1.2	NDP	602	B	68.3065
C	488	1.2	NDP	602	A	69.01
D	488	24.8	NDP	602	D	27.0218	27.0218
D	488	24.8	NDP	602	E	28.9801
D	488	24.8	NDP	602	A	48.9704
D	488	24.8	NDP	602	C	51.1574
D	488	24.8	NDP	602	B	64.044
D	488	24.8	NDP	602	F	66.4021
E	488	2.7	NDP	602	E	24.1085	24.1085
E	488	2.7	NDP	602	C	31.1157
E	488	2.7	NDP	602	B	43.0415
E	488	2.7	NDP	602	D	53.1575
E	488	2.7	NDP	602	A	62.5558
E	488	2.7	NDP	602	F	62.6387
F	488	2	NDP	602	F	24.4765	24.4765
F	488	2	NDP	602	B	33.7116
F	488	2	NDP	602	C	50.5652
F	488	2	NDP	602	A	54.8805
F	488	2	NDP	602	D	68.6954
F	488	2	NDP	602	E	69.1285

## Sheet: D-6DHD+NADH
Distances in the PDB: 6DHD structure of glutamate dehydrogenase with NADH
Chain	Lys Residue	Lys Surface Area	Ligand	Ligand Number	Ligand Letter	Distance	Active Site Distance	Allosteric Site Distance	Minimum Active Site Distance	Minimum Allosteric Site Distance	Average Active Site Distance	Average Allosteric Site Distance	Average Lys Surface Area
A	11	59.5	NAI	602	A	27.217	27.217		27.217	33.9937	27.2577	33.9825	59.3
A	11	59.5	NAI	602	D	29.6186	29.6186
A	11	59.5	NAI	603	C	50.3866	50.3866
A	11	59.5	NAI	602	E	63.5411	63.5411
A	11	59.5	NAI	603	F	70.3054	70.3054
A	11	59.5	NAI	602	B	70.6108	70.6108
A	11	59.5	NAI	604	C	33.9937		33.9937
A	11	59.5	NAI	603	E	45.9181		45.9181
A	11	59.5	NAI	603	A	46.5419		46.5419
A	11	59.5	NAI	603	D	48.5197		48.5197
A	11	59.5	NAI	604	B	56.013		56.013
A	11	59.5	NAI	602	F	62.4388		62.4388
B	11	59.8	NAI	602	B	27.2487	27.2487		27.2487	34.2155
B	11	59.8	NAI	602	E	29.6134	29.6134
B	11	59.8	NAI	602	A	50.7506	50.7506
B	11	59.8	NAI	603	F	63.3567	63.3567
B	11	59.8	NAI	602	D	70.2812	70.2812
B	11	59.8	NAI	603	C	70.8127	70.8127
B	11	59.8	NAI	603	A	34.2155		34.2155
B	11	59.8	NAI	602	F	45.4122		45.4122
B	11	59.8	NAI	604	B	46.6993		46.6993
B	11	59.8	NAI	603	E	48.8253		48.8253
B	11	59.8	NAI	604	C	56.1474		56.1474
B	11	59.8	NAI	603	D	62.695		62.695
C	11	59.7	NAI	603	C	27.4945	27.4945		27.4945	33.8811
C	11	59.7	NAI	603	F	29.5751	29.5751
C	11	59.7	NAI	602	B	50.1105	50.1105
C	11	59.7	NAI	602	D	63.3635	63.3635
C	11	59.7	NAI	602	E	70.1803	70.1803
C	11	59.7	NAI	602	A	70.5308	70.5308
C	11	59.7	NAI	604	B	33.8811		33.8811
C	11	59.7	NAI	603	D	45.5299		45.5299
C	11	59.7	NAI	604	C	46.4098		46.4098
C	11	59.7	NAI	602	F	48.5398		48.5398
C	11	59.7	NAI	603	A	55.9192		55.9192
C	11	59.7	NAI	603	E	62.7963		62.7963
D	11	59.8	NAI	602	D	27.1568	27.1568		27.1568	34.0593
D	11	59.8	NAI	602	A	29.6506	29.6506
D	11	59.8	NAI	602	E	50.3762	50.3762
D	11	59.8	NAI	603	C	63.5394	63.5394
D	11	59.8	NAI	602	B	70.2097	70.2097
D	11	59.8	NAI	603	F	70.6017	70.6017
D	11	59.8	NAI	603	E	34.0593		34.0593
D	11	59.8	NAI	604	C	45.6766		45.6766
D	11	59.8	NAI	603	D	46.4788		46.4788
D	11	59.8	NAI	603	A	48.5584		48.5584
D	11	59.8	NAI	602	F	55.7082		55.7082
D	11	59.8	NAI	604	B	62.6466		62.6466
E	11	57.7	NAI	602	E	27.1324	27.1324		27.1324	33.6652
E	11	57.7	NAI	602	B	29.5321	29.5321
E	11	57.7	NAI	603	F	50.1428	50.1428
E	11	57.7	NAI	602	A	63.5075	63.5075
E	11	57.7	NAI	603	C	70.3265	70.3265
E	11	57.7	NAI	602	D	70.3363	70.3363
E	11	57.7	NAI	602	F	33.6652		33.6652
E	11	57.7	NAI	603	A	45.6854		45.6854
E	11	57.7	NAI	603	E	46.5111		46.5111
E	11	57.7	NAI	604	B	48.5994		48.5994
E	11	57.7	NAI	603	D	55.8503		55.8503
E	11	57.7	NAI	604	C	62.4995		62.4995
F	11	59.3	NAI	603	F	27.2969	27.2969		27.2969	34.08
F	11	59.3	NAI	603	C	30.0317	30.0317
F	11	59.3	NAI	602	D	50.6298	50.6298
F	11	59.3	NAI	602	B	63.326	63.326
F	11	59.3	NAI	602	A	70.4606	70.4606
F	11	59.3	NAI	602	E	70.7839	70.7839
F	11	59.3	NAI	603	D	34.08		34.08
F	11	59.3	NAI	604	B	45.719		45.719
F	11	59.3	NAI	602	F	46.7091		46.7091
F	11	59.3	NAI	604	C	48.6865		48.6865
F	11	59.3	NAI	603	E	56.4207		56.4207
F	11	59.3	NAI	603	A	62.7762		62.7762
A	27	22.3	NAI	603	C	29.8081	29.8081		29.8081	18.4401	29.9146	18.2209	23.25
A	27	22.3	NAI	602	A	35.5312	35.5312
A	27	22.3	NAI	602	D	51.2831	51.2831
A	27	22.3	NAI	602	B	64.1649	64.1649
A	27	22.3	NAI	603	F	70.4433	70.4433
A	27	22.3	NAI	602	E	78.0368	78.0368
A	27	22.3	NAI	604	C	18.4401		18.4401
A	27	22.3	NAI	604	B	41.5977		41.5977
A	27	22.3	NAI	603	A	42.1703		42.1703
A	27	22.3	NAI	603	D	59.2111		59.2111
A	27	22.3	NAI	603	E	64.7847		64.7847
A	27	22.3	NAI	602	F	71.5563		71.5563
B	27	27.8	NAI	602	A	30.1337	30.1337		30.1337	18.0154
B	27	27.8	NAI	602	B	35.3477	35.3477
B	27	27.8	NAI	602	E	51.293	51.293
B	27	27.8	NAI	603	C	63.7566	63.7566
B	27	27.8	NAI	602	D	70.2636	70.2636
B	27	27.8	NAI	603	F	77.6526	77.6526
B	27	27.8	NAI	603	A	18.0154		18.0154
B	27	27.8	NAI	604	C	41.3477		41.3477
B	27	27.8	NAI	604	B	41.7909		41.7909
B	27	27.8	NAI	603	E	59.5198		59.5198
B	27	27.8	NAI	602	F	64.0379		64.0379
B	27	27.8	NAI	603	D	71.517		71.517
C	27	23	NAI	602	B	29.7379	29.7379		29.7379	18.2083
C	27	23	NAI	603	C	35.5954	35.5954
C	27	23	NAI	603	F	51.2036	51.2036
C	27	23	NAI	602	A	64.0151	64.0151
C	27	23	NAI	602	E	70.2715	70.2715
C	27	23	NAI	602	D	77.807	77.807
C	27	23	NAI	604	B	18.2083		18.2083
C	27	23	NAI	603	A	41.4638		41.4638
C	27	23	NAI	604	C	42.0077		42.0077
C	27	23	NAI	602	F	59.148		59.148
C	27	23	NAI	603	D	64.3232		64.3232
C	27	23	NAI	603	E	71.8719		71.8719
D	27	23.2	NAI	602	E	29.9743	29.9743		29.9743	18.2405
D	27	23.2	NAI	602	D	35.5489	35.5489
D	27	23.2	NAI	602	A	51.3485	51.3485
D	27	23.2	NAI	603	F	64.1854	64.1854
D	27	23.2	NAI	602	B	70.3103	70.3103
D	27	23.2	NAI	603	C	78.1907	78.1907
D	27	23.2	NAI	603	E	18.2405		18.2405
D	27	23.2	NAI	602	F	41.4037		41.4037
D	27	23.2	NAI	603	D	42.2743		42.2743
D	27	23.2	NAI	603	A	59.3015		59.3015
D	27	23.2	NAI	604	C	64.4624		64.4624
D	27	23.2	NAI	604	B	71.7685		71.7685
E	27	21.2	NAI	603	F	29.7663	29.7663		29.7663	18.428
E	27	21.2	NAI	602	E	35.6188	35.6188
E	27	21.2	NAI	602	B	51.135	51.135
E	27	21.2	NAI	602	D	63.9211	63.9211
E	27	21.2	NAI	603	C	70.6027	70.6027
E	27	21.2	NAI	602	A	78.0246	78.0246
E	27	21.2	NAI	602	F	18.428		18.428
E	27	21.2	NAI	603	D	41.521		41.521
E	27	21.2	NAI	603	E	42.1176		42.1176
E	27	21.2	NAI	604	B	59.3509		59.3509
E	27	21.2	NAI	603	A	64.5113		64.5113
E	27	21.2	NAI	604	C	71.5947		71.5947
F	27	22	NAI	602	D	30.0671	30.0671		30.0671	17.993
F	27	22	NAI	603	F	35.3062	35.3062
F	27	22	NAI	603	C	51.5372	51.5372
F	27	22	NAI	602	E	63.8653	63.8653
F	27	22	NAI	602	A	70.3469	70.3469
F	27	22	NAI	602	B	77.5144	77.5144
F	27	22	NAI	603	D	17.993		17.993
F	27	22	NAI	603	E	41.4708		41.4708
F	27	22	NAI	602	F	41.8291		41.8291
F	27	22	NAI	604	C	59.2026		59.2026
F	27	22	NAI	604	B	64.2893		64.2893
F	27	22	NAI	603	A	71.5406		71.5406
A	33	30.3	NAI	603	C	25.2806	25.2806		25.2806	23.9633	24.1748	22.7636	42.3
A	33	30.3	NAI	602	A	44.3795	44.3795
A	33	30.3	NAI	602	D	52.0859	52.0859
A	33	30.3	NAI	602	B	68.0955	68.0955
A	33	30.3	NAI	603	F	68.1591	68.1591
A	33	30.3	NAI	602	E	82.3586	82.3586
A	33	30.3	NAI	604	C	23.9633		23.9633
A	33	30.3	NAI	604	B	43.7491		43.7491
A	33	30.3	NAI	603	A	48.9457		48.9457
A	33	30.3	NAI	603	D	58.2763		58.2763
A	33	30.3	NAI	603	E	67.5425		67.5425
A	33	30.3	NAI	602	F	72.597		72.597
B	33	45.2	NAI	602	A	25.4394	25.4394		25.4394	23.3661
B	33	45.2	NAI	602	B	44.2546	44.2546
B	33	45.2	NAI	602	E	52.7627	52.7627
B	33	45.2	NAI	603	C	67.5452	67.5452
B	33	45.2	NAI	602	D	68.3269	68.3269
B	33	45.2	NAI	603	F	82.3133	82.3133
B	33	45.2	NAI	603	A	23.3661		23.3661
B	33	45.2	NAI	604	C	43.2519		43.2519
B	33	45.2	NAI	604	B	48.4208		48.4208
B	33	45.2	NAI	603	E	59.1497		59.1497
B	33	45.2	NAI	602	F	67.2987		67.2987
B	33	45.2	NAI	603	D	72.9267		72.9267
C	33	40.5	NAI	602	B	24.7638	24.7638		24.7638	23.4353
C	33	40.5	NAI	603	C	44.3766	44.3766
C	33	40.5	NAI	603	F	52.208	52.208
C	33	40.5	NAI	602	A	67.5343	67.5343
C	33	40.5	NAI	602	E	67.786	67.786
C	33	40.5	NAI	602	D	81.9705	81.9705
C	33	40.5	NAI	604	B	23.4353		23.4353
C	33	40.5	NAI	603	A	43.133		43.133
C	33	40.5	NAI	604	C	48.4231		48.4231
C	33	40.5	NAI	602	F	58.2466		58.2466
C	33	40.5	NAI	603	D	67.1052		67.1052
C	33	40.5	NAI	603	E	72.7172		72.7172
D	33	32.2	NAI	602	E	24.9649	24.9649		24.9649	22.3044
D	33	32.2	NAI	602	D	43.2566	43.2566
D	33	32.2	NAI	602	A	52.478	52.478
D	33	32.2	NAI	603	F	66.7028	66.7028
D	33	32.2	NAI	602	B	67.8347	67.8347
D	33	32.2	NAI	603	C	81.694	81.694
D	33	32.2	NAI	603	E	22.3044		22.3044
D	33	32.2	NAI	602	F	42.1846		42.1846
D	33	32.2	NAI	603	D	47.5185		47.5185
D	33	32.2	NAI	603	A	58.4515		58.4515
D	33	32.2	NAI	604	C	66.8861		66.8861
D	33	32.2	NAI	604	B	72.3144		72.3144
E	33	49.8	NAI	603	F	26.0756	26.0756		26.0756	25.1221
E	33	49.8	NAI	602	E	45.2766	45.2766
E	33	49.8	NAI	602	B	52.9675	52.9675
E	33	49.8	NAI	602	D	69.0146	69.0146
E	33	49.8	NAI	603	C	69.5753	69.5753
E	33	49.8	NAI	602	A	83.6918	83.6918
E	33	49.8	NAI	602	F	25.1221		25.1221
E	33	49.8	NAI	603	D	44.7212		44.7212
E	33	49.8	NAI	603	E	49.9566		49.9566
E	33	49.8	NAI	604	B	59.7008		59.7008
E	33	49.8	NAI	603	A	68.5907		68.5907
E	33	49.8	NAI	604	C	73.9904		73.9904
F	33	55.8	NAI	602	D	18.5245	18.5245		18.5245	18.3905
F	33	55.8	NAI	603	F	42.0486	42.0486
F	33	55.8	NAI	603	C	47.6288	47.6288
F	33	55.8	NAI	602	A	59.1052	59.1052
F	33	55.8	NAI	602	E	60.4863	60.4863
F	33	55.8	NAI	602	B	74.2602	74.2602
F	33	55.8	NAI	603	D	18.3905		18.3905
F	33	55.8	NAI	603	E	36.4086		36.4086
F	33	55.8	NAI	602	F	43.1742		43.1742
F	33	55.8	NAI	604	C	50.5381		50.5381
F	33	55.8	NAI	604	B	59.9915		59.9915
F	33	55.8	NAI	603	A	63.7838		63.7838
A	41	13.8	NAI	603	C	27.2407	27.2407		27.2407	26.2691	27.2781	26.2196	13.3333
A	41	13.8	NAI	602	A	44.6543	44.6543
A	41	13.8	NAI	602	D	47.508	47.508
A	41	13.8	NAI	603	F	66.6882	66.6882
A	41	13.8	NAI	602	B	70.2871	70.2871
A	41	13.8	NAI	602	E	81.0634	81.0634
A	41	13.8	NAI	604	C	26.2691		26.2691
A	41	13.8	NAI	604	B	46.5091		46.5091
A	41	13.8	NAI	603	A	50.9848		50.9848
A	41	13.8	NAI	603	D	54.9564		54.9564
A	41	13.8	NAI	603	E	64.7042		64.7042
A	41	13.8	NAI	602	F	70.8078		70.8078
B	41	11.8	NAI	602	A	27.4706	27.4706		27.4706	26.1925
B	41	11.8	NAI	602	B	44.7714	44.7714
B	41	11.8	NAI	602	E	47.4333	47.4333
B	41	11.8	NAI	602	D	66.5128	66.5128
B	41	11.8	NAI	603	C	70.2644	70.2644
B	41	11.8	NAI	603	F	80.919	80.919
B	41	11.8	NAI	603	A	26.1925		26.1925
B	41	11.8	NAI	604	C	46.5198		46.5198
B	41	11.8	NAI	604	B	50.991		50.991
B	41	11.8	NAI	603	E	55.2168		55.2168
B	41	11.8	NAI	602	F	64.0671		64.0671
B	41	11.8	NAI	603	D	70.8658		70.8658
C	41	14.7	NAI	602	B	27.0992	27.0992		27.0992	26.2242
C	41	14.7	NAI	603	C	44.8314	44.8314
C	41	14.7	NAI	603	F	47.365	47.365
C	41	14.7	NAI	602	E	66.5281	66.5281
C	41	14.7	NAI	602	A	70.2928	70.2928
C	41	14.7	NAI	602	D	80.8752	80.8752
C	41	14.7	NAI	604	B	26.2242		26.2242
C	41	14.7	NAI	603	A	46.4928		46.4928
C	41	14.7	NAI	604	C	50.9121		50.9121
C	41	14.7	NAI	602	F	54.9414		54.9414
C	41	14.7	NAI	603	D	64.3008		64.3008
C	41	14.7	NAI	603	E	71.1013		71.1013
D	41	12.8	NAI	602	E	27.3509	27.3509		27.3509	26.1898
D	41	12.8	NAI	602	D	44.6426	44.6426
D	41	12.8	NAI	602	A	47.541	47.541
D	41	12.8	NAI	602	B	66.5592	66.5592
D	41	12.8	NAI	603	F	70.3228	70.3228
D	41	12.8	NAI	603	C	81.1563	81.1563
D	41	12.8	NAI	603	E	26.1898		26.1898
D	41	12.8	NAI	602	F	46.2881		46.2881
D	41	12.8	NAI	603	D	51.0638		51.0638
D	41	12.8	NAI	603	A	55.0315		55.0315
D	41	12.8	NAI	604	C	64.3757		64.3757
D	41	12.8	NAI	604	B	70.9661		70.9661
E	41	11.7	NAI	603	F	27.0819	27.0819		27.0819	26.3193
E	41	11.7	NAI	602	E	44.7437	44.7437
E	41	11.7	NAI	602	B	47.3262	47.3262
E	41	11.7	NAI	603	C	66.8261	66.8261
E	41	11.7	NAI	602	D	70.1129	70.1129
E	41	11.7	NAI	602	A	81.0621	81.0621
E	41	11.7	NAI	602	F	26.3193		26.3193
E	41	11.7	NAI	603	D	46.4328		46.4328
E	41	11.7	NAI	603	E	51.0141		51.0141
E	41	11.7	NAI	604	B	55.1018		55.1018
E	41	11.7	NAI	603	A	64.46		64.46
E	41	11.7	NAI	604	C	70.8192		70.8192
F	41	15.2	NAI	602	D	27.4254	27.4254		27.4254	26.1225
F	41	15.2	NAI	603	F	44.7614	44.7614
F	41	15.2	NAI	603	C	47.7182	47.7182
F	41	15.2	NAI	602	A	66.6226	66.6226
F	41	15.2	NAI	602	E	70.33	70.33
F	41	15.2	NAI	602	B	80.8325	80.8325
F	41	15.2	NAI	603	D	26.1225		26.1225
F	41	15.2	NAI	603	E	46.65		46.65
F	41	15.2	NAI	602	F	50.9515		50.9515
F	41	15.2	NAI	604	C	55.0221		55.0221
F	41	15.2	NAI	604	B	64.3897		64.3897
F	41	15.2	NAI	603	A	70.9183		70.9183
A	53	20.3	NAI	602	A	27.9212	27.9212		27.9212	26.8696	28.1364	26.7202	23.5667
A	53	20.3	NAI	602	D	34.049	34.049
A	53	20.3	NAI	603	C	42.1441	42.1441
A	53	20.3	NAI	602	E	67.1162	67.1162
A	53	20.3	NAI	602	B	67.6574	67.6574
A	53	20.3	NAI	603	F	68.1307	68.1307
A	53	20.3	NAI	604	C	26.8696		26.8696
A	53	20.3	NAI	603	A	43.827		43.827
A	53	20.3	NAI	603	D	49.219		49.219
A	53	20.3	NAI	604	B	50.1823		50.1823
A	53	20.3	NAI	603	E	50.3191		50.3191
A	53	20.3	NAI	602	F	63.4703		63.4703
B	53	26.2	NAI	602	B	28.2307	28.2307		28.2307	26.7588
B	53	26.2	NAI	602	E	34.1202	34.1202
B	53	26.2	NAI	602	A	42.0458	42.0458
B	53	26.2	NAI	603	F	67.1382	67.1382
B	53	26.2	NAI	603	C	67.7187	67.7187
B	53	26.2	NAI	602	D	67.8822	67.8822
B	53	26.2	NAI	603	A	26.7588		26.7588
B	53	26.2	NAI	604	B	43.9432		43.9432
B	53	26.2	NAI	603	E	49.4697		49.4697
B	53	26.2	NAI	602	F	49.9195		49.9195
B	53	26.2	NAI	604	C	50.0545		50.0545
B	53	26.2	NAI	603	D	63.6796		63.6796
C	53	25	NAI	603	C	28.4097	28.4097		28.4097	26.6771
C	53	25	NAI	603	F	34.1321	34.1321
C	53	25	NAI	602	B	41.6886	41.6886
C	53	25	NAI	602	D	67.1965	67.1965
C	53	25	NAI	602	A	67.6756	67.6756
C	53	25	NAI	602	E	68.0047	68.0047
C	53	25	NAI	604	B	26.6771		26.6771
C	53	25	NAI	604	C	43.8254		43.8254
C	53	25	NAI	602	F	49.3038		49.3038
C	53	25	NAI	603	A	50.065		50.065
C	53	25	NAI	603	D	50.1518		50.1518
C	53	25	NAI	603	E	63.9752		63.9752
D	53	24.8	NAI	602	D	28.125	28.125		28.125	26.8103
D	53	24.8	NAI	602	A	34.2534	34.2534
D	53	24.8	NAI	602	E	41.943	41.943
D	53	24.8	NAI	603	C	67.4256	67.4256
D	53	24.8	NAI	603	F	67.739	67.739
D	53	24.8	NAI	602	B	68.0234	68.0234
D	53	24.8	NAI	603	E	26.8103		26.8103
D	53	24.8	NAI	603	D	43.9273		43.9273
D	53	24.8	NAI	603	A	49.3569		49.3569
D	53	24.8	NAI	602	F	49.8494		49.8494
D	53	24.8	NAI	604	C	50.2804		50.2804
D	53	24.8	NAI	604	B	63.8211		63.8211
E	53	19.8	NAI	602	E	27.9188	27.9188		27.9188	26.6012
E	53	19.8	NAI	602	B	34.0381	34.0381
E	53	19.8	NAI	603	F	41.9469	41.9469
E	53	19.8	NAI	602	A	67.2031	67.2031
E	53	19.8	NAI	602	D	67.4557	67.4557
E	53	19.8	NAI	603	C	68.2982	68.2982
E	53	19.8	NAI	602	F	26.6012		26.6012
E	53	19.8	NAI	603	E	43.8376		43.8376
E	53	19.8	NAI	604	B	49.4451		49.4451
E	53	19.8	NAI	603	D	50.0776		50.0776
E	53	19.8	NAI	603	A	50.1931		50.1931
E	53	19.8	NAI	604	C	63.6412		63.6412
F	53	25.3	NAI	603	F	28.2126	28.2126		28.2126	26.6043
F	53	25.3	NAI	603	C	34.5631	34.5631
F	53	25.3	NAI	602	D	41.9425	41.9425
F	53	25.3	NAI	602	B	67.0915	67.0915
F	53	25.3	NAI	602	E	67.7071	67.7071
F	53	25.3	NAI	602	A	68.0785	68.0785
F	53	25.3	NAI	603	D	26.6043		26.6043
F	53	25.3	NAI	602	F	43.9156		43.9156
F	53	25.3	NAI	604	C	49.3366		49.3366
F	53	25.3	NAI	604	B	50.269		50.269
F	53	25.3	NAI	603	E	50.2792		50.2792
F	53	25.3	NAI	603	A	63.7826		63.7826
A	90	0	NAI	602	A	14.3078	14.3078		14.3078	17.3306	14.3375	17.3013	0
A	90	0	NAI	603	C	41.3702	41.3702
A	90	0	NAI	602	B	44.1698	44.1698
A	90	0	NAI	602	D	44.6458	44.6458
A	90	0	NAI	602	E	51.4286	51.4286
A	90	0	NAI	603	F	62.158	62.158
A	90	0	NAI	604	C	17.3306		17.3306
A	90	0	NAI	603	A	18.5158		18.5158
A	90	0	NAI	604	B	32.9435		32.9435
A	90	0	NAI	603	E	44.9012		44.9012
A	90	0	NAI	603	D	49.986		49.986
A	90	0	NAI	602	F	53.288		53.288
B	90	0	NAI	602	B	14.3466	14.3466		14.3466	17.381
B	90	0	NAI	602	A	41.4336	41.4336
B	90	0	NAI	603	C	44.0663	44.0663
B	90	0	NAI	602	E	44.7678	44.7678
B	90	0	NAI	603	F	51.2418	51.2418
B	90	0	NAI	602	D	61.9682	61.9682
B	90	0	NAI	603	A	17.381		17.381
B	90	0	NAI	604	B	18.4916		18.4916
B	90	0	NAI	604	C	32.772		32.772
B	90	0	NAI	602	F	44.3611		44.3611
B	90	0	NAI	603	E	50.2892		50.2892
B	90	0	NAI	603	D	53.3874		53.3874
C	90	0	NAI	603	C	14.433	14.433		14.433	17.2791
C	90	0	NAI	602	B	41.2703	41.2703
C	90	0	NAI	602	A	44.0562	44.0562
C	90	0	NAI	603	F	44.7842	44.7842
C	90	0	NAI	602	D	51.3304	51.3304
C	90	0	NAI	602	E	62.1579	62.1579
C	90	0	NAI	604	B	17.2791		17.2791
C	90	0	NAI	604	C	18.3891		18.3891
C	90	0	NAI	603	A	32.842		32.842
C	90	0	NAI	603	D	44.5262		44.5262
C	90	0	NAI	602	F	49.9464		49.9464
C	90	0	NAI	603	E	53.8259		53.8259
D	90	0	NAI	602	D	14.2085	14.2085		14.2085	17.4843
D	90	0	NAI	602	E	41.3884	41.3884
D	90	0	NAI	603	F	44.1463	44.1463
D	90	0	NAI	602	A	44.8127	44.8127
D	90	0	NAI	603	C	51.6473	51.6473
D	90	0	NAI	602	B	62.043	62.043
D	90	0	NAI	603	E	17.4843		17.4843
D	90	0	NAI	603	D	18.4599		18.4599
D	90	0	NAI	602	F	32.6877		32.6877
D	90	0	NAI	604	C	44.6238		44.6238
D	90	0	NAI	603	A	50.0911		50.0911
D	90	0	NAI	604	B	53.5889		53.5889
E	90	0	NAI	602	E	14.3721	14.3721		14.3721	17.0247
E	90	0	NAI	603	F	41.3362	41.3362
E	90	0	NAI	602	D	43.9301	43.9301
E	90	0	NAI	602	B	44.6674	44.6674
E	90	0	NAI	602	A	51.4639	51.4639
E	90	0	NAI	603	C	62.3557	62.3557
E	90	0	NAI	602	F	17.0247		17.0247
E	90	0	NAI	603	E	18.5577		18.5577
E	90	0	NAI	603	D	32.8799		32.8799
E	90	0	NAI	603	A	44.658		44.658
E	90	0	NAI	604	B	50.1423		50.1423
E	90	0	NAI	604	C	53.4677		53.4677
F	90	0	NAI	603	F	14.3569	14.3569		14.3569	17.3081
F	90	0	NAI	602	D	41.3102	41.3102
F	90	0	NAI	602	E	44.0698	44.0698
F	90	0	NAI	603	C	45.1151	45.1151
F	90	0	NAI	602	B	51.1598	51.1598
F	90	0	NAI	602	A	62.1741	62.1741
F	90	0	NAI	603	D	17.3081		17.3081
F	90	0	NAI	602	F	18.4823		18.4823
F	90	0	NAI	603	E	33.0216		33.0216
F	90	0	NAI	604	B	44.6581		44.6581
F	90	0	NAI	604	C	50.0121		50.0121
F	90	0	NAI	603	A	53.5271		53.5271
A	105	48.3	NAI	602	A	23.6788	23.6788		23.6788	29.4488	23.6914	29.3794	49.9167
A	105	48.3	NAI	602	D	27.2087	27.2087
A	105	48.3	NAI	603	C	46.5437	46.5437
A	105	48.3	NAI	602	E	55.4793	55.4793
A	105	48.3	NAI	602	B	62.5033	62.5033
A	105	48.3	NAI	603	F	63.2103	63.2103
A	105	48.3	NAI	604	C	29.4488		29.4488
A	105	48.3	NAI	603	E	38.9834		38.9834
A	105	48.3	NAI	603	A	39.6934		39.6934
A	105	48.3	NAI	603	D	42.5065		42.5065
A	105	48.3	NAI	604	B	49.2391		49.2391
A	105	48.3	NAI	602	F	54.3538		54.3538
B	105	49.5	NAI	602	B	23.62	23.62		23.62	29.4523
B	105	49.5	NAI	602	E	27.2457	27.2457
B	105	49.5	NAI	602	A	46.5901	46.5901
B	105	49.5	NAI	603	F	55.2308	55.2308
B	105	49.5	NAI	603	C	62.5232	62.5232
B	105	49.5	NAI	602	D	62.9707	62.9707
B	105	49.5	NAI	603	A	29.4523		29.4523
B	105	49.5	NAI	602	F	38.3897		38.3897
B	105	49.5	NAI	604	B	39.6797		39.6797
B	105	49.5	NAI	603	E	42.6929		42.6929
B	105	49.5	NAI	604	C	49.1024		49.1024
B	105	49.5	NAI	603	D	54.4539		54.4539
C	105	49.5	NAI	603	C	23.9728	23.9728		23.9728	29.3696
C	105	49.5	NAI	603	F	27.2582	27.2582
C	105	49.5	NAI	602	B	46.2567	46.2567
C	105	49.5	NAI	602	D	55.2919	55.2919
C	105	49.5	NAI	602	A	62.4209	62.4209
C	105	49.5	NAI	602	E	63.1048	63.1048
C	105	49.5	NAI	604	B	29.3696		29.3696
C	105	49.5	NAI	603	D	38.5755		38.5755
C	105	49.5	NAI	604	C	39.5434		39.5434
C	105	49.5	NAI	602	F	42.5089		42.5089
C	105	49.5	NAI	603	A	49.1317		49.1317
C	105	49.5	NAI	603	E	54.7348		54.7348
D	105	50.3	NAI	602	D	23.5759	23.5759		23.5759	29.5859
D	105	50.3	NAI	602	A	27.3073	27.3073
D	105	50.3	NAI	602	E	46.4991	46.4991
D	105	50.3	NAI	603	C	55.4968	55.4968
D	105	50.3	NAI	603	F	62.49	62.49
D	105	50.3	NAI	602	B	63.1073	63.1073
D	105	50.3	NAI	603	E	29.5859		29.5859
D	105	50.3	NAI	604	C	38.7174		38.7174
D	105	50.3	NAI	603	D	39.6039		39.6039
D	105	50.3	NAI	603	A	42.5554		42.5554
D	105	50.3	NAI	602	F	48.9175		48.9175
D	105	50.3	NAI	604	B	54.5727		54.5727
E	105	52.2	NAI	602	E	23.6468	23.6468		23.6468	29.1286
E	105	52.2	NAI	602	B	27.1859	27.1859
E	105	52.2	NAI	603	F	46.3099	46.3099
E	105	52.2	NAI	602	A	55.4988	55.4988
E	105	52.2	NAI	602	D	62.2902	62.2902
E	105	52.2	NAI	603	C	63.2739	63.2739
E	105	52.2	NAI	602	F	29.1286		29.1286
E	105	52.2	NAI	603	A	38.7746		38.7746
E	105	52.2	NAI	603	E	39.7487		39.7487
E	105	52.2	NAI	604	B	42.6211		42.6211
E	105	52.2	NAI	603	D	49.1034		49.1034
E	105	52.2	NAI	604	C	54.4701		54.4701
F	105	49.7	NAI	603	F	23.6544	23.6544		23.6544	29.291
F	105	49.7	NAI	603	C	27.6569	27.6569
F	105	49.7	NAI	602	D	46.4547	46.4547
F	105	49.7	NAI	602	B	55.1634	55.1634
F	105	49.7	NAI	602	E	62.4462	62.4462
F	105	49.7	NAI	602	A	63.1496	63.1496
F	105	49.7	NAI	603	D	29.291		29.291
F	105	49.7	NAI	604	B	38.6903		38.6903
F	105	49.7	NAI	602	F	39.6164		39.6164
F	105	49.7	NAI	604	C	42.5097		42.5097
F	105	49.7	NAI	603	E	49.3793		49.3793
F	105	49.7	NAI	603	A	54.5257		54.5257
A	114	0.5	NAI	602	A	10.6109	10.6109		10.6109	19.6553	10.6895	19.5574	0.533333
A	114	0.5	NAI	603	C	44.4156	44.4156
A	114	0.5	NAI	602	D	45.3156	45.3156
A	114	0.5	NAI	602	B	54.0081	54.0081
A	114	0.5	NAI	602	E	59.6956	59.6956
A	114	0.5	NAI	603	F	70.0646	70.0646
A	114	0.5	NAI	604	C	19.6553		19.6553
A	114	0.5	NAI	603	A	26.8674		26.8674
A	114	0.5	NAI	604	B	40.8056		40.8056
A	114	0.5	NAI	603	E	50.6793		50.6793
A	114	0.5	NAI	603	D	55.3945		55.3945
A	114	0.5	NAI	602	F	61.874		61.874
B	114	0.7	NAI	602	B	10.7344	10.7344		10.7344	19.6305
B	114	0.7	NAI	602	A	44.5478	44.5478
B	114	0.7	NAI	602	E	45.3917	45.3917
B	114	0.7	NAI	603	C	53.8747	53.8747
B	114	0.7	NAI	603	F	59.4866	59.4866
B	114	0.7	NAI	602	D	69.8774	69.8774
B	114	0.7	NAI	603	A	19.6305		19.6305
B	114	0.7	NAI	604	B	26.8274		26.8274
B	114	0.7	NAI	604	C	40.6683		40.6683
B	114	0.7	NAI	602	F	50.1322		50.1322
B	114	0.7	NAI	603	E	55.681		55.681
B	114	0.7	NAI	603	D	61.9911		61.9911
C	114	0.5	NAI	603	C	10.7764	10.7764		10.7764	19.5048
C	114	0.5	NAI	602	B	44.3232	44.3232
C	114	0.5	NAI	603	F	45.3932	45.3932
C	114	0.5	NAI	602	A	53.8793	53.8793
C	114	0.5	NAI	602	D	59.5886	59.5886
C	114	0.5	NAI	602	E	70.0265	70.0265
C	114	0.5	NAI	604	B	19.5048		19.5048
C	114	0.5	NAI	604	C	26.7646		26.7646
C	114	0.5	NAI	603	A	40.7132		40.7132
C	114	0.5	NAI	603	D	50.2886		50.2886
C	114	0.5	NAI	602	F	55.3706		55.3706
C	114	0.5	NAI	603	E	62.3778		62.3778
D	114	0.5	NAI	602	D	10.5948	10.5948		10.5948	19.6527
D	114	0.5	NAI	602	E	44.4757	44.4757
D	114	0.5	NAI	602	A	45.4397	45.4397
D	114	0.5	NAI	603	F	53.984	53.984
D	114	0.5	NAI	603	C	59.8759	59.8759
D	114	0.5	NAI	602	B	69.9494	69.9494
D	114	0.5	NAI	603	E	19.6527		19.6527
D	114	0.5	NAI	603	D	26.8577		26.8577
D	114	0.5	NAI	602	F	40.5662		40.5662
D	114	0.5	NAI	604	C	50.4129		50.4129
D	114	0.5	NAI	603	A	55.485		55.485
D	114	0.5	NAI	604	B	62.1608		62.1608
E	114	0.3	NAI	602	E	10.7047	10.7047		10.7047	19.3379
E	114	0.3	NAI	603	F	44.3737	44.3737
E	114	0.3	NAI	602	B	45.3135	45.3135
E	114	0.3	NAI	602	D	53.7679	53.7679
E	114	0.3	NAI	602	A	59.763	59.763
E	114	0.3	NAI	603	C	70.2569	70.2569
E	114	0.3	NAI	602	F	19.3379		19.3379
E	114	0.3	NAI	603	E	26.8384		26.8384
E	114	0.3	NAI	603	D	40.7592		40.7592
E	114	0.3	NAI	603	A	50.4727		50.4727
E	114	0.3	NAI	604	B	55.563		55.563
E	114	0.3	NAI	604	C	62.0643		62.0643
F	114	0.7	NAI	603	F	10.7159	10.7159		10.7159	19.5629
F	114	0.7	NAI	602	D	44.4382	44.4382
F	114	0.7	NAI	603	C	45.7971	45.7971
F	114	0.7	NAI	602	E	53.9009	53.9009
F	114	0.7	NAI	602	B	59.4192	59.4192
F	114	0.7	NAI	602	A	70.0804	70.0804
F	114	0.7	NAI	603	D	19.5629		19.5629
F	114	0.7	NAI	602	F	26.9111		26.9111
F	114	0.7	NAI	603	E	40.8751		40.8751
F	114	0.7	NAI	604	B	50.4449		50.4449
F	114	0.7	NAI	604	C	55.4436		55.4436
F	114	0.7	NAI	603	A	62.1236		62.1236
A	126	0.5	NAI	602	A	8.89677	8.89677		8.89677	22.687	8.93049	22.5937	0.466667
A	126	0.5	NAI	602	D	42.1364	42.1364
A	126	0.5	NAI	603	C	46.7205	46.7205
A	126	0.5	NAI	602	B	52.876	52.876
A	126	0.5	NAI	602	E	54.6488	54.6488
A	126	0.5	NAI	603	F	67.9672	67.9672
A	126	0.5	NAI	604	C	22.687		22.687
A	126	0.5	NAI	603	A	26.3849		26.3849
A	126	0.5	NAI	604	B	41.7544		41.7544
A	126	0.5	NAI	603	E	45.7421		45.7421
A	126	0.5	NAI	603	D	52.3162		52.3162
A	126	0.5	NAI	602	F	57.9922		57.9922
B	126	0.7	NAI	602	B	8.89758	8.89758		8.89758	22.6695
B	126	0.7	NAI	602	E	42.2492	42.2492
B	126	0.7	NAI	602	A	46.7991	46.7991
B	126	0.7	NAI	603	C	52.7673	52.7673
B	126	0.7	NAI	603	F	54.439	54.439
B	126	0.7	NAI	602	D	67.7727	67.7727
B	126	0.7	NAI	603	A	22.6695		22.6695
B	126	0.7	NAI	604	B	26.335		26.335
B	126	0.7	NAI	604	C	41.582		41.582
B	126	0.7	NAI	602	F	45.2283		45.2283
B	126	0.7	NAI	603	E	52.5963		52.5963
B	126	0.7	NAI	603	D	58.1215		58.1215
C	126	0.3	NAI	603	C	9.1518	9.1518		9.1518	22.5522
C	126	0.3	NAI	603	F	42.2682	42.2682
C	126	0.3	NAI	602	B	46.5722	46.5722
C	126	0.3	NAI	602	A	52.7436	52.7436
C	126	0.3	NAI	602	D	54.5639	54.5639
C	126	0.3	NAI	602	E	67.9454	67.9454
C	126	0.3	NAI	604	B	22.5522		22.5522
C	126	0.3	NAI	604	C	26.255		26.255
C	126	0.3	NAI	603	A	41.6396		41.6396
C	126	0.3	NAI	603	D	45.3851		45.3851
C	126	0.3	NAI	602	F	52.3108		52.3108
C	126	0.3	NAI	603	E	58.5199		58.5199
D	126	0.3	NAI	602	D	8.79183	8.79183		8.79183	22.7418
D	126	0.3	NAI	602	A	42.2945	42.2945
D	126	0.3	NAI	602	E	46.734	46.734
D	126	0.3	NAI	603	F	52.847	52.847
D	126	0.3	NAI	603	C	54.8384	54.8384
D	126	0.3	NAI	602	B	67.8701	67.8701
D	126	0.3	NAI	603	E	22.7418		22.7418
D	126	0.3	NAI	603	D	26.3159		26.3159
D	126	0.3	NAI	602	F	41.4854		41.4854
D	126	0.3	NAI	604	C	45.5163		45.5163
D	126	0.3	NAI	603	A	52.4213		52.4213
D	126	0.3	NAI	604	B	58.304		58.304
E	126	0.7	NAI	602	E	8.92223	8.92223		8.92223	22.332
E	126	0.7	NAI	602	B	42.1732	42.1732
E	126	0.7	NAI	603	F	46.6326	46.6326
E	126	0.7	NAI	602	D	52.6394	52.6394
E	126	0.7	NAI	602	A	54.7328	54.7328
E	126	0.7	NAI	603	C	68.1455	68.1455
E	126	0.7	NAI	602	F	22.332		22.332
E	126	0.7	NAI	603	E	26.3821		26.3821
E	126	0.7	NAI	603	D	41.6803		41.6803
E	126	0.7	NAI	603	A	45.5588		45.5588
E	126	0.7	NAI	604	B	52.4851		52.4851
E	126	0.7	NAI	604	C	58.2048		58.2048
F	126	0.3	NAI	603	F	8.92273	8.92273		8.92273	22.5798
F	126	0.3	NAI	603	C	42.6361	42.6361
F	126	0.3	NAI	602	D	46.675	46.675
F	126	0.3	NAI	602	E	52.7583	52.7583
F	126	0.3	NAI	602	B	54.37	54.37
F	126	0.3	NAI	602	A	67.9742	67.9742
F	126	0.3	NAI	603	D	22.5798		22.5798
F	126	0.3	NAI	602	F	26.3862		26.3862
F	126	0.3	NAI	603	E	41.8212		41.8212
F	126	0.3	NAI	604	B	45.5232		45.5232
F	126	0.3	NAI	604	C	52.3526		52.3526
F	126	0.3	NAI	603	A	58.2469		58.2469
A	130	34.7	NAI	602	A	20.3315	20.3315		20.3315	35.9688	20.1895	35.7948	32.0667
A	130	34.7	NAI	602	D	32.1063	32.1063
A	130	34.7	NAI	602	E	48.8428	48.8428
A	130	34.7	NAI	603	C	58.1059	58.1059
A	130	34.7	NAI	602	B	62.5602	62.5602
A	130	34.7	NAI	603	F	68.9951	68.9951
A	130	34.7	NAI	603	E	35.9688		35.9688
A	130	34.7	NAI	604	C	37.9044		37.9044
A	130	34.7	NAI	603	A	39.4424		39.4424
A	130	34.7	NAI	603	D	47.6924		47.6924
A	130	34.7	NAI	602	F	54.7591		54.7591
A	130	34.7	NAI	604	B	54.9055		54.9055
B	130	30.2	NAI	602	B	20.0006	20.0006		20.0006	35.561
B	130	30.2	NAI	602	E	32.2033	32.2033
B	130	30.2	NAI	603	F	48.6108	48.6108
B	130	30.2	NAI	602	A	57.9145	57.9145
B	130	30.2	NAI	603	C	62.4425	62.4425
B	130	30.2	NAI	602	D	68.6697	68.6697
B	130	30.2	NAI	602	F	35.561		35.561
B	130	30.2	NAI	603	A	37.6879		37.6879
B	130	30.2	NAI	604	B	39.2593		39.2593
B	130	30.2	NAI	603	E	47.7989		47.7989
B	130	30.2	NAI	604	C	54.5393		54.5393
B	130	30.2	NAI	603	D	54.8658		54.8658
C	130	30.3	NAI	603	C	20.4476	20.4476		20.4476	35.6868
C	130	30.3	NAI	603	F	32.2565	32.2565
C	130	30.3	NAI	602	D	48.7789	48.7789
C	130	30.3	NAI	602	B	57.6344	57.6344
C	130	30.3	NAI	602	A	62.333	62.333
C	130	30.3	NAI	602	E	68.8572	68.8572
C	130	30.3	NAI	603	D	35.6868		35.6868
C	130	30.3	NAI	604	B	37.5964		37.5964
C	130	30.3	NAI	604	C	39.1534		39.1534
C	130	30.3	NAI	602	F	47.6575		47.6575
C	130	30.3	NAI	603	A	54.6054		54.6054
C	130	30.3	NAI	603	E	55.192		55.192
D	130	30	NAI	602	D	20.0625	20.0625		20.0625	35.8583
D	130	30	NAI	602	A	32.2205	32.2205
D	130	30	NAI	603	C	48.937	48.937
D	130	30	NAI	602	E	57.86	57.86
D	130	30	NAI	603	F	62.4286	62.4286
D	130	30	NAI	602	B	68.8383	68.8383
D	130	30	NAI	604	C	35.8583		35.8583
D	130	30	NAI	603	E	37.834		37.834
D	130	30	NAI	603	D	39.1619		39.1619
D	130	30	NAI	603	A	47.7021		47.7021
D	130	30	NAI	602	F	54.4338		54.4338
D	130	30	NAI	604	B	55.0163		55.0163
E	130	36.5	NAI	602	E	20.2324	20.2324		20.2324	35.8702
E	130	36.5	NAI	602	B	32.1781	32.1781
E	130	36.5	NAI	602	A	48.9753	48.9753
E	130	36.5	NAI	603	F	57.9327	57.9327
E	130	36.5	NAI	602	D	62.42	62.42
E	130	36.5	NAI	603	C	69.1128	69.1128
E	130	36.5	NAI	603	A	35.8702		35.8702
E	130	36.5	NAI	602	F	37.5777		37.5777
E	130	36.5	NAI	603	E	39.5487		39.5487
E	130	36.5	NAI	604	B	47.8264		47.8264
E	130	36.5	NAI	603	D	54.8423		54.8423
E	130	36.5	NAI	604	C	55.0164		55.0164
F	130	30.7	NAI	603	F	20.0623	20.0623		20.0623	35.8237
F	130	30.7	NAI	603	C	32.5879	32.5879
F	130	30.7	NAI	602	B	48.5778	48.5778
F	130	30.7	NAI	602	D	57.7871	57.7871
F	130	30.7	NAI	602	E	62.3501	62.3501
F	130	30.7	NAI	602	A	68.8873	68.8873
F	130	30.7	NAI	604	B	35.8237		35.8237
F	130	30.7	NAI	603	D	37.5656		37.5656
F	130	30.7	NAI	602	F	39.2479		39.2479
F	130	30.7	NAI	604	C	47.6435		47.6435
F	130	30.7	NAI	603	E	54.8428		54.8428
F	130	30.7	NAI	603	A	54.9765		54.9765
A	134	47.2	NAI	602	A	17.1434	17.1434		17.1434	31.4397	13.1906	32.9486	45.45
A	134	47.2	NAI	602	E	46.6052	46.6052
A	134	47.2	NAI	602	D	52.2927	52.2927
A	134	47.2	NAI	602	B	54.738	54.738
A	134	47.2	NAI	603	C	66.8402	66.8402
A	134	47.2	NAI	603	F	78.039	78.039
A	134	47.2	NAI	603	A	31.4397		31.4397
A	134	47.2	NAI	604	C	42.6157		42.6157
A	134	47.2	NAI	603	E	46.0347		46.0347
A	134	47.2	NAI	604	B	54.3682		54.3682
A	134	47.2	NAI	602	F	60.9188		60.9188
A	134	47.2	NAI	603	D	62.1403		62.1403
B	134	43.5	NAI	602	B	12.2836	12.2836		12.2836	34.0747
B	134	43.5	NAI	602	E	51.0976	51.0976
B	134	43.5	NAI	603	F	53.5094	53.5094
B	134	43.5	NAI	603	C	59.8127	59.8127
B	134	43.5	NAI	602	A	65.4315	65.4315
B	134	43.5	NAI	602	D	80.8209	80.8209
B	134	43.5	NAI	604	B	34.0747		34.0747
B	134	43.5	NAI	603	A	40.513		40.513
B	134	43.5	NAI	602	F	49.2647		49.2647
B	134	43.5	NAI	604	C	55.8237		55.8237
B	134	43.5	NAI	603	E	63.9019		63.9019
B	134	43.5	NAI	603	D	65.801		65.801
C	134	39.7	NAI	603	C	12.3263	12.3263		12.3263	34.0326
C	134	39.7	NAI	603	F	51.0186	51.0186
C	134	39.7	NAI	602	D	53.8103	53.8103
C	134	39.7	NAI	602	A	59.7913	59.7913
C	134	39.7	NAI	602	B	65.0911	65.0911
C	134	39.7	NAI	602	E	80.9523	80.9523
C	134	39.7	NAI	604	C	34.0326		34.0326
C	134	39.7	NAI	604	B	40.2656		40.2656
C	134	39.7	NAI	603	D	49.298		49.298
C	134	39.7	NAI	603	A	55.8371		55.8371
C	134	39.7	NAI	602	F	63.5875		63.5875
C	134	39.7	NAI	603	E	66.1772		66.1772
D	134	58.2	NAI	602	D	12.6942	12.6942		12.6942	29.6185
D	134	58.2	NAI	603	C	49.6811	49.6811
D	134	58.2	NAI	602	A	51.6638	51.6638
D	134	58.2	NAI	603	F	54.6255	54.6255
D	134	58.2	NAI	602	E	63.8614	63.8614
D	134	58.2	NAI	602	B	77.694	77.694
D	134	58.2	NAI	603	D	29.6185		29.6185
D	134	58.2	NAI	603	E	39.2352		39.2352
D	134	58.2	NAI	604	C	47.2595		47.2595
D	134	58.2	NAI	602	F	52.1618		52.1618
D	134	58.2	NAI	603	A	61.9725		61.9725
D	134	58.2	NAI	604	B	62.3109		62.3109
E	134	44.3	NAI	602	E	12.4209	12.4209		12.4209	34.218
E	134	44.3	NAI	602	B	50.9036	50.9036
E	134	44.3	NAI	602	A	53.8416	53.8416
E	134	44.3	NAI	602	D	59.8174	59.8174
E	134	44.3	NAI	603	F	65.3115	65.3115
E	134	44.3	NAI	603	C	81.1195	81.1195
E	134	44.3	NAI	603	E	34.218		34.218
E	134	44.3	NAI	602	F	40.2445		40.2445
E	134	44.3	NAI	603	A	49.3704		49.3704
E	134	44.3	NAI	603	D	56.051		56.051
E	134	44.3	NAI	604	B	63.7084		63.7084
E	134	44.3	NAI	604	C	65.8537		65.8537
F	134	39.8	NAI	603	F	12.2751	12.2751		12.2751	34.3084
F	134	39.8	NAI	603	C	50.7464	50.7464
F	134	39.8	NAI	602	B	53.143	53.143
F	134	39.8	NAI	602	E	59.8209	59.8209
F	134	39.8	NAI	602	D	65.0195	65.0195
F	134	39.8	NAI	602	A	80.5609	80.5609
F	134	39.8	NAI	602	F	34.3084		34.3084
F	134	39.8	NAI	603	D	40.2792		40.2792
F	134	39.8	NAI	604	B	48.8764		48.8764
F	134	39.8	NAI	603	E	55.9723		55.9723
F	134	39.8	NAI	604	C	63.0642		63.0642
F	134	39.8	NAI	603	A	65.4614		65.4614
A	143	0.2	NAI	602	A	24.4421	24.4421		24.4421	31.6445	25.1652	29.8106	3.75
A	143	0.2	NAI	602	E	33.5282	33.5282
A	143	0.2	NAI	602	D	42.6399	42.6399
A	143	0.2	NAI	602	B	50.106	50.106
A	143	0.2	NAI	603	C	62.6095	62.6095
A	143	0.2	NAI	603	F	65.5223	65.5223
A	143	0.2	NAI	603	E	31.6445		31.6445
A	143	0.2	NAI	603	A	31.8368		31.8368
A	143	0.2	NAI	604	C	42.0577		42.0577
A	143	0.2	NAI	602	F	46.7504		46.7504
A	143	0.2	NAI	603	D	49.2331		49.2331
A	143	0.2	NAI	604	B	50.6761		50.6761
B	143	7.3	NAI	602	B	25.3075	25.3075		25.3075	30.5351
B	143	7.3	NAI	603	F	31.7162	31.7162
B	143	7.3	NAI	602	E	44.9512	44.9512
B	143	7.3	NAI	603	C	47.8953	47.8953
B	143	7.3	NAI	602	A	62.8574	62.8574
B	143	7.3	NAI	602	D	64.9335	64.9335
B	143	7.3	NAI	604	B	30.5351		30.5351
B	143	7.3	NAI	602	F	32.0143		32.0143
B	143	7.3	NAI	603	A	42.5003		42.5003
B	143	7.3	NAI	603	D	46.216		46.216
B	143	7.3	NAI	604	C	49.4775		49.4775
B	143	7.3	NAI	603	E	50.1701		50.1701
C	143	5.5	NAI	603	C	24.8471	24.8471		24.8471	28.6101
C	143	5.5	NAI	602	D	31.9532	31.9532
C	143	5.5	NAI	603	F	40.6211	40.6211
C	143	5.5	NAI	602	A	45.9895	45.9895
C	143	5.5	NAI	602	B	57.3234	57.3234
C	143	5.5	NAI	602	E	60.1117	60.1117
C	143	5.5	NAI	604	C	28.6101		28.6101
C	143	5.5	NAI	603	D	28.835		28.835
C	143	5.5	NAI	604	B	38.1482		38.1482
C	143	5.5	NAI	603	E	42.8695		42.8695
C	143	5.5	NAI	602	F	44.7398		44.7398
C	143	5.5	NAI	603	A	45.5698		45.5698
D	143	1	NAI	602	D	25.64	25.64		25.64	29.7981
D	143	1	NAI	603	C	31.8362	31.8362
D	143	1	NAI	602	A	42.1044	42.1044
D	143	1	NAI	603	F	48.9626	48.9626
D	143	1	NAI	602	E	61.8058	61.8058
D	143	1	NAI	602	B	63.5136	63.5136
D	143	1	NAI	604	C	29.7981		29.7981
D	143	1	NAI	603	D	31.4946		31.4946
D	143	1	NAI	603	E	42.1955		42.1955
D	143	1	NAI	604	B	44.9476		44.9476
D	143	1	NAI	603	A	47.6325		47.6325
D	143	1	NAI	602	F	49.566		49.566
E	143	4.5	NAI	602	E	25.8067	25.8067		25.8067	30.3131
E	143	4.5	NAI	602	A	31.9227	31.9227
E	143	4.5	NAI	602	B	42.6926	42.6926
E	143	4.5	NAI	602	D	49.2669	49.2669
E	143	4.5	NAI	603	F	62.586	62.586
E	143	4.5	NAI	603	C	64.5297	64.5297
E	143	4.5	NAI	603	A	30.3131		30.3131
E	143	4.5	NAI	603	E	32.2227		32.2227
E	143	4.5	NAI	602	F	42.3312		42.3312
E	143	4.5	NAI	604	C	45.5737		45.5737
E	143	4.5	NAI	604	B	48.4689		48.4689
E	143	4.5	NAI	603	D	50.429		50.429
F	143	4	NAI	603	F	24.9476	24.9476		24.9476	27.9625
F	143	4	NAI	602	B	31.6672	31.6672
F	143	4	NAI	602	E	45.0866	45.0866
F	143	4	NAI	603	C	46.4802	46.4802
F	143	4	NAI	602	D	61.2952	61.2952
F	143	4	NAI	602	A	64.2807	64.2807
F	143	4	NAI	602	F	27.9625		27.9625
F	143	4	NAI	604	B	33.2104		33.2104
F	143	4	NAI	603	D	40.9651		40.9651
F	143	4	NAI	603	A	45.9382		45.9382
F	143	4	NAI	603	E	47.456		47.456
F	143	4	NAI	604	C	50.1636		50.1636
A	154	9.2	NAI	602	A	29.696	29.696		29.696	21.8986	29.6523	21.6402	8.6
A	154	9.2	NAI	602	D	30.9375	30.9375
A	154	9.2	NAI	602	E	32.67	32.67
A	154	9.2	NAI	602	B	47.7765	47.7765
A	154	9.2	NAI	603	F	50.9426	50.9426
A	154	9.2	NAI	603	C	51.026	51.026
A	154	9.2	NAI	603	E	21.8986		21.8986
A	154	9.2	NAI	603	A	32.7458		32.7458
A	154	9.2	NAI	603	D	33.7617		33.7617
A	154	9.2	NAI	602	F	35.1221		35.1221
A	154	9.2	NAI	604	C	35.6796		35.6796
A	154	9.2	NAI	604	B	43.5027		43.5027
B	154	7	NAI	602	B	29.5376	29.5376		29.5376	21.4054
B	154	7	NAI	602	E	31.1777	31.1777
B	154	7	NAI	603	F	32.4483	32.4483
B	154	7	NAI	603	C	47.9147	47.9147
B	154	7	NAI	602	D	50.7281	50.7281
B	154	7	NAI	602	A	50.947	50.947
B	154	7	NAI	602	F	21.4054		21.4054
B	154	7	NAI	604	B	32.7544		32.7544
B	154	7	NAI	603	E	33.9918		33.9918
B	154	7	NAI	603	D	35.249		35.249
B	154	7	NAI	603	A	35.766		35.766
B	154	7	NAI	604	C	43.3156		43.3156
C	154	10.3	NAI	603	C	29.9182	29.9182		29.9182	21.5323
C	154	10.3	NAI	603	F	31.2196	31.2196
C	154	10.3	NAI	602	D	32.4883	32.4883
C	154	10.3	NAI	602	A	47.7204	47.7204
C	154	10.3	NAI	602	B	50.7406	50.7406
C	154	10.3	NAI	602	E	50.9405	50.9405
C	154	10.3	NAI	603	D	21.5323		21.5323
C	154	10.3	NAI	604	C	32.5957		32.5957
C	154	10.3	NAI	602	F	33.7307		33.7307
C	154	10.3	NAI	603	E	35.6139		35.6139
C	154	10.3	NAI	604	B	35.7223		35.7223
C	154	10.3	NAI	603	A	43.3859		43.3859
D	154	8.7	NAI	602	D	29.5285	29.5285		29.5285	21.6417
D	154	8.7	NAI	602	A	31.1514	31.1514
D	154	8.7	NAI	603	C	32.7296	32.7296
D	154	8.7	NAI	603	F	47.7699	47.7699
D	154	8.7	NAI	602	B	50.8699	50.8699
D	154	8.7	NAI	602	E	50.9049	50.9049
D	154	8.7	NAI	604	C	21.6417		21.6417
D	154	8.7	NAI	603	D	32.5578		32.5578
D	154	8.7	NAI	603	A	33.8388		33.8388
D	154	8.7	NAI	604	B	35.4117		35.4117
D	154	8.7	NAI	603	E	35.9726		35.9726
D	154	8.7	NAI	602	F	43.1938		43.1938
E	154	7.2	NAI	602	E	29.6324	29.6324		29.6324	21.6806
E	154	7.2	NAI	602	B	31.0838	31.0838
E	154	7.2	NAI	602	A	32.7012	32.7012
E	154	7.2	NAI	602	D	47.6473	47.6473
E	154	7.2	NAI	603	F	50.8336	50.8336
E	154	7.2	NAI	603	C	51.0438	51.0438
E	154	7.2	NAI	603	A	21.6806		21.6806
E	154	7.2	NAI	603	E	32.9346		32.9346
E	154	7.2	NAI	604	B	33.8844		33.8844
E	154	7.2	NAI	604	C	35.346		35.346
E	154	7.2	NAI	602	F	35.4077		35.4077
E	154	7.2	NAI	603	D	43.3743		43.3743
F	154	9.2	NAI	603	F	29.6011	29.6011		29.6011	21.6823
F	154	9.2	NAI	603	C	31.3949	31.3949
F	154	9.2	NAI	602	B	32.3846	32.3846
F	154	9.2	NAI	602	E	47.7488	47.7488
F	154	9.2	NAI	602	D	50.8035	50.8035
F	154	9.2	NAI	602	A	50.9523	50.9523
F	154	9.2	NAI	604	B	21.6823		21.6823
F	154	9.2	NAI	602	F	32.568		32.568
F	154	9.2	NAI	604	C	33.7578		33.7578
F	154	9.2	NAI	603	A	35.3736		35.3736
F	154	9.2	NAI	603	D	35.6365		35.6365
F	154	9.2	NAI	603	E	43.6678		43.6678
A	155	0.2	NAI	602	D	25.78	25.78		25.78	22.524	25.989	22.2232	0.0333333
A	155	0.2	NAI	602	A	31.2143	31.2143
A	155	0.2	NAI	602	E	37.6189	37.6189
A	155	0.2	NAI	603	C	46.7187	46.7187
A	155	0.2	NAI	603	F	48.2668	48.2668
A	155	0.2	NAI	602	B	50.5932	50.5932
A	155	0.2	NAI	603	E	22.524		22.524
A	155	0.2	NAI	603	D	29.4518		29.4518
A	155	0.2	NAI	604	C	33.3976		33.3976
A	155	0.2	NAI	603	A	35.2964		35.2964
A	155	0.2	NAI	602	F	35.3445		35.3445
A	155	0.2	NAI	604	B	42.9514		42.9514
B	155	0	NAI	602	E	25.9954	25.9954		25.9954	21.9333
B	155	0	NAI	602	B	31.0848	31.0848
B	155	0	NAI	603	F	37.4264	37.4264
B	155	0	NAI	602	A	46.6353	46.6353
B	155	0	NAI	602	D	48.0399	48.0399
B	155	0	NAI	603	C	50.7564	50.7564
B	155	0	NAI	602	F	21.9333		21.9333
B	155	0	NAI	603	E	29.6871		29.6871
B	155	0	NAI	603	A	33.4786		33.4786
B	155	0	NAI	604	B	35.3174		35.3174
B	155	0	NAI	603	D	35.462		35.462
B	155	0	NAI	604	C	42.7898		42.7898
C	155	0	NAI	603	F	26.0266	26.0266		26.0266	22.1239
C	155	0	NAI	603	C	31.4602	31.4602
C	155	0	NAI	602	D	37.4218	37.4218
C	155	0	NAI	602	B	46.3947	46.3947
C	155	0	NAI	602	E	48.2363	48.2363
C	155	0	NAI	602	A	50.5722	50.5722
C	155	0	NAI	603	D	22.1239		22.1239
C	155	0	NAI	602	F	29.4334		29.4334
C	155	0	NAI	604	B	33.441		33.441
C	155	0	NAI	604	C	35.1462		35.1462
C	155	0	NAI	603	E	35.7875		35.7875
C	155	0	NAI	603	A	42.8463		42.8463
D	155	0	NAI	602	A	25.9999	25.9999		25.9999	22.2234
D	155	0	NAI	602	D	31.0474	31.0474
D	155	0	NAI	603	C	37.639	37.639
D	155	0	NAI	602	E	46.5861	46.5861
D	155	0	NAI	602	B	48.1927	48.1927
D	155	0	NAI	603	F	50.5971	50.5971
D	155	0	NAI	604	C	22.2234		22.2234
D	155	0	NAI	603	A	29.5351		29.5351
D	155	0	NAI	603	E	33.6947		33.6947
D	155	0	NAI	603	D	35.1347		35.1347
D	155	0	NAI	604	B	35.6005		35.6005
D	155	0	NAI	602	F	42.6212		42.6212
E	155	0	NAI	602	B	25.9104	25.9104		25.9104	22.2809
E	155	0	NAI	602	E	31.1625	31.1625
E	155	0	NAI	602	A	37.6176	37.6176
E	155	0	NAI	603	F	46.4951	46.4951
E	155	0	NAI	603	C	48.3548	48.3548
E	155	0	NAI	602	D	50.4573	50.4573
E	155	0	NAI	603	A	22.2809		22.2809
E	155	0	NAI	604	B	29.5941		29.5941
E	155	0	NAI	602	F	33.1402		33.1402
E	155	0	NAI	603	E	35.4736		35.4736
E	155	0	NAI	604	C	35.5105		35.5105
E	155	0	NAI	603	D	42.806		42.806
F	155	0	NAI	603	C	26.2217	26.2217		26.2217	22.2538
F	155	0	NAI	603	F	31.1406	31.1406
F	155	0	NAI	602	B	37.3658	37.3658
F	155	0	NAI	602	D	46.4919	46.4919
F	155	0	NAI	602	A	48.2598	48.2598
F	155	0	NAI	602	E	50.6096	50.6096
F	155	0	NAI	604	B	22.2538		22.2538
F	155	0	NAI	604	C	29.4568		29.4568
F	155	0	NAI	603	D	33.3295		33.3295
F	155	0	NAI	602	F	35.1234		35.1234
F	155	0	NAI	603	A	35.5688		35.5688
F	155	0	NAI	603	E	43.1475		43.1475
A	201	0	NAI	602	A	18.5416	18.5416		18.5416	10.9049	18.5386	10.8613	0
A	201	0	NAI	602	B	36.4167	36.4167
A	201	0	NAI	603	C	43.8243	43.8243
A	201	0	NAI	602	E	47.1622	47.1622
A	201	0	NAI	602	D	49.7199	49.7199
A	201	0	NAI	603	F	60.929	60.929
A	201	0	NAI	603	A	10.9049		10.9049
A	201	0	NAI	604	C	21.1623		21.1623
A	201	0	NAI	604	B	29.3544		29.3544
A	201	0	NAI	603	E	45.0623		45.0623
A	201	0	NAI	602	F	50.8558		50.8558
A	201	0	NAI	603	D	51.679		51.679
B	201	0	NAI	602	B	18.5412	18.5412		18.5412	10.8901
B	201	0	NAI	603	C	36.3034	36.3034
B	201	0	NAI	602	A	43.8529	43.8529
B	201	0	NAI	603	F	47.0289	47.0289
B	201	0	NAI	602	E	49.8857	49.8857
B	201	0	NAI	602	D	60.7767	60.7767
B	201	0	NAI	604	B	10.8901		10.8901
B	201	0	NAI	603	A	21.2362		21.2362
B	201	0	NAI	604	C	29.1603		29.1603
B	201	0	NAI	602	F	44.6037		44.6037
B	201	0	NAI	603	D	50.9763		50.9763
B	201	0	NAI	603	E	52.014		52.014
C	201	0	NAI	603	C	18.5656	18.5656		18.5656	10.7556
C	201	0	NAI	602	A	36.2806	36.2806
C	201	0	NAI	602	B	43.7574	43.7574
C	201	0	NAI	602	D	47.1083	47.1083
C	201	0	NAI	603	F	49.907	49.907
C	201	0	NAI	602	E	60.977	60.977
C	201	0	NAI	604	C	10.7556		10.7556
C	201	0	NAI	604	B	21.1588		21.1588
C	201	0	NAI	603	A	29.2389		29.2389
C	201	0	NAI	603	D	44.7331		44.7331
C	201	0	NAI	603	E	51.4431		51.4431
C	201	0	NAI	602	F	51.6305		51.6305
D	201	0	NAI	602	D	18.447	18.447		18.447	10.7891
D	201	0	NAI	603	F	36.3856	36.3856
D	201	0	NAI	602	E	43.8194	43.8194
D	201	0	NAI	603	C	47.4579	47.4579
D	201	0	NAI	602	A	49.9068	49.9068
D	201	0	NAI	602	B	60.8143	60.8143
D	201	0	NAI	603	D	10.7891		10.7891
D	201	0	NAI	603	E	21.3291		21.3291
D	201	0	NAI	602	F	29.1253		29.1253
D	201	0	NAI	604	C	44.8066		44.8066
D	201	0	NAI	604	B	51.1826		51.1826
D	201	0	NAI	603	A	51.7922		51.7922
E	201	0	NAI	602	E	18.5715	18.5715		18.5715	11.0001
E	201	0	NAI	602	D	36.188	36.188
E	201	0	NAI	603	F	43.8345	43.8345
E	201	0	NAI	602	A	47.231	47.231
E	201	0	NAI	602	B	49.7857	49.7857
E	201	0	NAI	603	C	61.1823	61.1823
E	201	0	NAI	603	E	11.0001		11.0001
E	201	0	NAI	602	F	20.9189		20.9189
E	201	0	NAI	603	D	29.316		29.316
E	201	0	NAI	603	A	44.8507		44.8507
E	201	0	NAI	604	C	51.0932		51.0932
E	201	0	NAI	604	B	51.8589		51.8589
F	201	0	NAI	603	F	18.565	18.565		18.565	10.8279
F	201	0	NAI	602	E	36.29	36.29
F	201	0	NAI	602	D	43.7289	43.7289
F	201	0	NAI	602	B	46.924	46.924
F	201	0	NAI	603	C	50.1921	50.1921
F	201	0	NAI	602	A	60.9731	60.9731
F	201	0	NAI	602	F	10.8279		10.8279
F	201	0	NAI	603	D	21.2112		21.2112
F	201	0	NAI	603	E	29.3996		29.3996
F	201	0	NAI	604	B	44.8596		44.8596
F	201	0	NAI	603	A	51.1168		51.1168
F	201	0	NAI	604	C	51.7046		51.7046
A	245	3.7	NAI	602	A	25.9865	25.9865		25.9865	36.6372	26.253	36.7076	2.58333
A	245	3.7	NAI	603	C	60.1283	60.1283
A	245	3.7	NAI	602	D	68.2596	68.2596
A	245	3.7	NAI	602	B	69.6569	69.6569
A	245	3.7	NAI	602	E	82.0823	82.0823
A	245	3.7	NAI	603	F	94.5773	94.5773
A	245	3.7	NAI	604	C	36.6372		36.6372
A	245	3.7	NAI	603	A	41.7786		41.7786
A	245	3.7	NAI	604	B	56.8238		56.8238
A	245	3.7	NAI	603	E	75.5667		75.5667
A	245	3.7	NAI	603	D	80.9588		80.9588
A	245	3.7	NAI	602	F	87.2666		87.2666
B	245	2.7	NAI	602	B	26.458	26.458		26.458	36.6598
B	245	2.7	NAI	602	A	60.4621	60.4621
B	245	2.7	NAI	602	E	68.6659	68.6659
B	245	2.7	NAI	603	C	69.3171	69.3171
B	245	2.7	NAI	603	F	82.0714	82.0714
B	245	2.7	NAI	602	D	94.5979	94.5979
B	245	2.7	NAI	603	A	36.6598		36.6598
B	245	2.7	NAI	604	B	41.7268		41.7268
B	245	2.7	NAI	604	C	56.7238		56.7238
B	245	2.7	NAI	602	F	75.3608		75.3608
B	245	2.7	NAI	603	E	81.5378		81.5378
B	245	2.7	NAI	603	D	87.6106		87.6106
C	245	2	NAI	603	C	26.1232	26.1232		26.1232	36.6357
C	245	2	NAI	602	B	60.3899	60.3899
C	245	2	NAI	603	F	68.688	68.688
C	245	2	NAI	602	A	69.5175	69.5175
C	245	2	NAI	602	D	82.2701	82.2701
C	245	2	NAI	602	E	94.8092	94.8092
C	245	2	NAI	604	B	36.6357		36.6357
C	245	2	NAI	604	C	41.853		41.853
C	245	2	NAI	603	A	56.8535		56.8535
C	245	2	NAI	603	D	75.5304		75.5304
C	245	2	NAI	602	F	81.2863		81.2863
C	245	2	NAI	603	E	88.0765		88.0765
D	245	2.5	NAI	602	D	26.3466	26.3466		26.3466	36.6828
D	245	2.5	NAI	602	E	60.5959	60.5959
D	245	2.5	NAI	602	A	68.665	68.665
D	245	2.5	NAI	603	F	69.7272	69.7272
D	245	2.5	NAI	603	C	82.4905	82.4905
D	245	2.5	NAI	602	B	94.7479	94.7479
D	245	2.5	NAI	603	E	36.6828		36.6828
D	245	2.5	NAI	603	D	41.9989		41.9989
D	245	2.5	NAI	602	F	56.904		56.904
D	245	2.5	NAI	604	C	75.59		75.59
D	245	2.5	NAI	603	A	81.3669		81.3669
D	245	2.5	NAI	604	B	87.8275		87.8275
E	245	1.3	NAI	602	E	26.2703	26.2703		26.2703	36.7618
E	245	1.3	NAI	603	F	60.5072	60.5072
E	245	1.3	NAI	602	B	68.5477	68.5477
E	245	1.3	NAI	602	D	69.4654	69.4654
E	245	1.3	NAI	602	A	82.3266	82.3266
E	245	1.3	NAI	603	C	95.0784	95.0784
E	245	1.3	NAI	602	F	36.7618		36.7618
E	245	1.3	NAI	603	E	41.7062		41.7062
E	245	1.3	NAI	603	D	57.0344		57.0344
E	245	1.3	NAI	603	A	75.6231		75.6231
E	245	1.3	NAI	604	B	81.4348		81.4348
E	245	1.3	NAI	604	C	87.7104		87.7104
F	245	3.3	NAI	603	F	26.3336	26.3336		26.3336	36.8682
F	245	3.3	NAI	602	D	60.5883	60.5883
F	245	3.3	NAI	603	C	69.0477	69.0477
F	245	3.3	NAI	602	E	69.5753	69.5753
F	245	3.3	NAI	602	B	81.9749	81.9749
F	245	3.3	NAI	602	A	94.8837	94.8837
F	245	3.3	NAI	603	D	36.8682		36.8682
F	245	3.3	NAI	602	F	42.0994		42.0994
F	245	3.3	NAI	603	E	56.9726		56.9726
F	245	3.3	NAI	604	B	75.6134		75.6134
F	245	3.3	NAI	604	C	81.3279		81.3279
F	245	3.3	NAI	603	A	87.7799		87.7799
A	269	33.7	NAI	602	A	26.6656	26.6656		26.6656	43.0732	26.5686	41.4682	36.5
A	269	33.7	NAI	603	C	69.7864	69.7864
A	269	33.7	NAI	602	B	70.66	70.66
A	269	33.7	NAI	602	D	72.9807	72.9807
A	269	33.7	NAI	602	E	80.5117	80.5117
A	269	33.7	NAI	603	F	100.042	100.042
A	269	33.7	NAI	603	A	43.0732		43.0732
A	269	33.7	NAI	604	C	44.698		44.698
A	269	33.7	NAI	604	B	62.3356		62.3356
A	269	33.7	NAI	603	E	76.9311		76.9311
A	269	33.7	NAI	603	D	85.9629		85.9629
A	269	33.7	NAI	602	F	89.7287		89.7287
B	269	31.3	NAI	602	B	26.6356	26.6356		26.6356	42.9281
B	269	31.3	NAI	602	A	69.9167	69.9167
B	269	31.3	NAI	603	C	70.2887	70.2887
B	269	31.3	NAI	602	E	72.8189	72.8189
B	269	31.3	NAI	603	F	80.1213	80.1213
B	269	31.3	NAI	602	D	99.7308	99.7308
B	269	31.3	NAI	604	B	42.9281		42.9281
B	269	31.3	NAI	603	A	44.5381		44.5381
B	269	31.3	NAI	604	C	62.1603		62.1603
B	269	31.3	NAI	602	F	76.2886		76.2886
B	269	31.3	NAI	603	E	86.0495		86.0495
B	269	31.3	NAI	603	D	89.6999		89.6999
C	269	46	NAI	603	C	25.4931	25.4931		25.4931	38.9366
C	269	46	NAI	602	A	65.6925	65.6925
C	269	46	NAI	602	B	68.2955	68.2955
C	269	46	NAI	603	F	73.8942	73.8942
C	269	46	NAI	602	D	78.0236	78.0236
C	269	46	NAI	602	E	97.8816	97.8816
C	269	46	NAI	604	C	38.9366		38.9366
C	269	46	NAI	604	B	42.7292		42.7292
C	269	46	NAI	603	A	58.6332		58.6332
C	269	46	NAI	603	D	75.6471		75.6471
C	269	46	NAI	602	F	85.1202		85.1202
C	269	46	NAI	603	E	88.1043		88.1043
D	269	21	NAI	602	D	26.5528	26.5528		26.5528	39.5957
D	269	21	NAI	602	E	65.6234	65.6234
D	269	21	NAI	603	F	66.6905	66.6905
D	269	21	NAI	602	A	73.4074	73.4074
D	269	21	NAI	603	C	80.5141	80.5141
D	269	21	NAI	602	B	97.1862	97.1862
D	269	21	NAI	603	D	39.5957		39.5957
D	269	21	NAI	603	E	40.5228		40.5228
D	269	21	NAI	602	F	57.5066		57.5066
D	269	21	NAI	604	C	76.7893		76.7893
D	269	21	NAI	603	A	84.8387		84.8387
D	269	21	NAI	604	B	88.5359		88.5359
E	269	37.5	NAI	602	E	27.1882	27.1882		27.1882	41.4377
E	269	37.5	NAI	602	D	68.5482	68.5482
E	269	37.5	NAI	603	F	69.6509	69.6509
E	269	37.5	NAI	602	B	74.3987	74.3987
E	269	37.5	NAI	602	A	80.3017	80.3017
E	269	37.5	NAI	603	C	100.053	100.053
E	269	37.5	NAI	603	E	41.4377		41.4377
E	269	37.5	NAI	602	F	44.2382		44.2382
E	269	37.5	NAI	603	D	61.1012		61.1012
E	269	37.5	NAI	603	A	77.3119		77.3119
E	269	37.5	NAI	604	B	86.6926		86.6926
E	269	37.5	NAI	604	C	89.82		89.82
F	269	49.5	NAI	603	F	26.8763	26.8763		26.8763	42.8381
F	269	49.5	NAI	602	D	69.3222	69.3222
F	269	49.5	NAI	602	E	69.9063	69.9063
F	269	49.5	NAI	603	C	73.7269	73.7269
F	269	49.5	NAI	602	B	80.3897	80.3897
F	269	49.5	NAI	602	A	99.8154	99.8154
F	269	49.5	NAI	602	F	42.8381		42.8381
F	269	49.5	NAI	603	D	44.1433		44.1433
F	269	49.5	NAI	603	E	61.6158		61.6158
F	269	49.5	NAI	604	B	76.988		76.988
F	269	49.5	NAI	604	C	86.0138		86.0138
F	269	49.5	NAI	603	A	89.9699		89.9699
A	289	11.7	NAI	602	A	21.5371	21.5371		21.5371	30.9356	19.5693	26.8558	25.2333
A	289	11.7	NAI	602	B	57.389	57.389
A	289	11.7	NAI	603	C	65.4193	65.4193
A	289	11.7	NAI	602	E	69.7945	69.7945
A	289	11.7	NAI	602	D	70.8157	70.8157
A	289	11.7	NAI	603	F	91.5446	91.5446
A	289	11.7	NAI	603	A	30.9356		30.9356
A	289	11.7	NAI	604	C	39.6377		39.6377
A	289	11.7	NAI	604	B	52.6791		52.6791
A	289	11.7	NAI	603	E	69.8477		69.8477
A	289	11.7	NAI	603	D	80.0012		80.0012
A	289	11.7	NAI	602	F	80.2103		80.2103
B	289	26	NAI	602	B	18.6356	18.6356		18.6356	24.9521
B	289	26	NAI	603	C	50.6176	50.6176
B	289	26	NAI	603	F	61.0843	61.0843
B	289	26	NAI	602	A	63.9741	63.9741
B	289	26	NAI	602	E	66.906	66.906
B	289	26	NAI	602	D	85.3654	85.3654
B	289	26	NAI	604	B	24.9521		24.9521
B	289	26	NAI	603	A	38.1081		38.1081
B	289	26	NAI	604	C	48.6457		48.6457
B	289	26	NAI	602	F	62.5634		62.5634
B	289	26	NAI	603	D	72.9251		72.9251
B	289	26	NAI	603	E	74.6786		74.6786
C	289	59.8	NAI	603	C	22.3146	22.3146		22.3146	28.7057
C	289	59.8	NAI	602	A	54.2055	54.2055
C	289	59.8	NAI	602	B	64.9333	64.9333
C	289	59.8	NAI	602	D	68.5076	68.5076
C	289	59.8	NAI	603	F	71.863	71.863
C	289	59.8	NAI	602	E	90.381	90.381
C	289	59.8	NAI	604	C	28.7057		28.7057
C	289	59.8	NAI	604	B	39.1618		39.1618
C	289	59.8	NAI	603	A	50.6296		50.6296
C	289	59.8	NAI	603	D	69.2987		69.2987
C	289	59.8	NAI	603	E	79.6254		79.6254
C	289	59.8	NAI	602	F	79.728		79.728
D	289	13	NAI	602	D	17.8253	17.8253		17.8253	25.3079
D	289	13	NAI	603	F	51.3584	51.3584
D	289	13	NAI	603	C	61.3171	61.3171
D	289	13	NAI	602	E	63.885	63.885
D	289	13	NAI	602	A	66.1446	66.1446
D	289	13	NAI	602	B	85.2459	85.2459
D	289	13	NAI	603	D	25.3079		25.3079
D	289	13	NAI	603	E	37.9339		37.9339
D	289	13	NAI	602	F	48.9932		48.9932
D	289	13	NAI	604	C	62.1748		62.1748
D	289	13	NAI	604	B	72.87		72.87
D	289	13	NAI	603	A	73.9914		73.9914
E	289	24.7	NAI	602	E	19.0595	19.0595		19.0595	25.5797
E	289	24.7	NAI	602	D	51.2033	51.2033
E	289	24.7	NAI	602	A	61.5772	61.5772
E	289	24.7	NAI	603	F	64.783	64.783
E	289	24.7	NAI	602	B	67.2788	67.2788
E	289	24.7	NAI	603	C	86.4237	86.4237
E	289	24.7	NAI	603	E	25.5797		25.5797
E	289	24.7	NAI	602	F	38.7249		38.7249
E	289	24.7	NAI	603	D	49.6525		49.6525
E	289	24.7	NAI	603	A	63.1092		63.1092
E	289	24.7	NAI	604	C	73.5492		73.5492
E	289	24.7	NAI	604	B	75.1092		75.1092
F	289	16.2	NAI	603	F	18.0435	18.0435		18.0435	25.6538
F	289	16.2	NAI	602	E	51.1769	51.1769
F	289	16.2	NAI	602	B	60.6934	60.6934
F	289	16.2	NAI	602	D	64.1035	64.1035
F	289	16.2	NAI	603	C	66.7138	66.7138
F	289	16.2	NAI	602	A	85.5605	85.5605
F	289	16.2	NAI	602	F	25.6538		25.6538
F	289	16.2	NAI	603	D	38.3082		38.3082
F	289	16.2	NAI	603	E	49.226		49.226
F	289	16.2	NAI	604	B	62.297		62.297
F	289	16.2	NAI	603	A	72.8965		72.8965
F	289	16.2	NAI	604	C	74.0945		74.0945
A	295	20.2	NAI	602	A	10.8132	10.8132		10.8132	31.2554	10.6175	31.0952	18.6833
A	295	20.2	NAI	602	D	55.926	55.926
A	295	20.2	NAI	602	E	57.2671	57.2671
A	295	20.2	NAI	602	B	58.0339	58.0339
A	295	20.2	NAI	603	C	64.4137	64.4137
A	295	20.2	NAI	603	F	83.1266	83.1266
A	295	20.2	NAI	603	A	31.2554		31.2554
A	295	20.2	NAI	604	C	38.7237		38.7237
A	295	20.2	NAI	604	B	53.9005		53.9005
A	295	20.2	NAI	603	E	54.5713		54.5713
A	295	20.2	NAI	603	D	67.4877		67.4877
A	295	20.2	NAI	602	F	68.8327		68.8327
B	295	19.8	NAI	602	B	10.3825	10.3825		10.3825	30.7765
B	295	19.8	NAI	602	E	56.0809	56.0809
B	295	19.8	NAI	603	F	57.0927	57.0927
B	295	19.8	NAI	603	C	57.506	57.506
B	295	19.8	NAI	602	A	64.1133	64.1133
B	295	19.8	NAI	602	D	82.7477	82.7477
B	295	19.8	NAI	604	B	30.7765		30.7765
B	295	19.8	NAI	603	A	38.282		38.282
B	295	19.8	NAI	604	C	53.2893		53.2893
B	295	19.8	NAI	602	F	54.2699		54.2699
B	295	19.8	NAI	603	E	67.6576		67.6576
B	295	19.8	NAI	603	D	68.9062		68.9062
C	295	18.7	NAI	603	C	10.4939	10.4939		10.4939	31.0841
C	295	18.7	NAI	603	F	56.0989	56.0989
C	295	18.7	NAI	602	D	57.3497	57.3497
C	295	18.7	NAI	602	A	57.7718	57.7718
C	295	18.7	NAI	602	B	64.1963	64.1963
C	295	18.7	NAI	602	E	83.1134	83.1134
C	295	18.7	NAI	604	C	31.0841		31.0841
C	295	18.7	NAI	604	B	38.4346		38.4346
C	295	18.7	NAI	603	A	53.6705		53.6705
C	295	18.7	NAI	603	D	54.3387		54.3387
C	295	18.7	NAI	602	F	67.4729		67.4729
C	295	18.7	NAI	603	E	69.4302		69.4302
D	295	18	NAI	602	D	10.916	10.916		10.916	31.201
D	295	18	NAI	602	A	56.061	56.061
D	295	18	NAI	603	C	57.452	57.452
D	295	18	NAI	603	F	57.9889	57.9889
D	295	18	NAI	602	E	64.5191	64.5191
D	295	18	NAI	602	B	83.0499	83.0499
D	295	18	NAI	603	D	31.201		31.201
D	295	18	NAI	603	E	38.7882		38.7882
D	295	18	NAI	602	F	53.7551		53.7551
D	295	18	NAI	604	C	54.3961		54.3961
D	295	18	NAI	603	A	67.5777		67.5777
D	295	18	NAI	604	B	69.1596		69.1596
E	295	18.7	NAI	602	E	10.5137	10.5137		10.5137	30.9756
E	295	18.7	NAI	602	B	56.0181	56.0181
E	295	18.7	NAI	602	A	57.5011	57.5011
E	295	18.7	NAI	602	D	57.6532	57.6532
E	295	18.7	NAI	603	F	64.1585	64.1585
E	295	18.7	NAI	603	C	83.2344	83.2344
E	295	18.7	NAI	603	E	30.9756		30.9756
E	295	18.7	NAI	602	F	38.1645		38.1645
E	295	18.7	NAI	603	D	53.661		53.661
E	295	18.7	NAI	603	A	54.5185		54.5185
E	295	18.7	NAI	604	B	67.612		67.612
E	295	18.7	NAI	604	C	69.1148		69.1148
F	295	16.7	NAI	603	F	10.5859	10.5859		10.5859	31.2785
F	295	16.7	NAI	603	C	56.4376	56.4376
F	295	16.7	NAI	602	B	57.0544	57.0544
F	295	16.7	NAI	602	E	57.768	57.768
F	295	16.7	NAI	602	D	64.2561	64.2561
F	295	16.7	NAI	602	A	83.1225	83.1225
F	295	16.7	NAI	602	F	31.2785		31.2785
F	295	16.7	NAI	603	D	38.5282		38.5282
F	295	16.7	NAI	603	E	53.7864		53.7864
F	295	16.7	NAI	604	B	54.4847		54.4847
F	295	16.7	NAI	604	C	67.4964		67.4964
F	295	16.7	NAI	603	A	69.143		69.143
A	306	41.7	NAI	602	A	26.1418	26.1418		26.1418	38.7216	26.246	38.8452	41.85
A	306	41.7	NAI	602	B	64.2202	64.2202
A	306	41.7	NAI	602	E	71.4505	71.4505
A	306	41.7	NAI	602	D	74.2178	74.2178
A	306	41.7	NAI	603	C	74.7977	74.7977
A	306	41.7	NAI	603	F	98.3303	98.3303
A	306	41.7	NAI	603	A	38.7216		38.7216
A	306	41.7	NAI	604	C	48.7346		48.7346
A	306	41.7	NAI	604	B	61.884		61.884
A	306	41.7	NAI	603	E	72.4169		72.4169
A	306	41.7	NAI	602	F	84.8142		84.8142
A	306	41.7	NAI	603	D	85.1363		85.1363
B	306	53.7	NAI	602	B	26.6387	26.6387		26.6387	39.2156
B	306	53.7	NAI	603	C	64.4174	64.4174
B	306	53.7	NAI	603	F	71.5603	71.5603
B	306	53.7	NAI	602	E	74.6575	74.6575
B	306	53.7	NAI	602	A	75.5118	75.5118
B	306	53.7	NAI	602	D	98.6965	98.6965
B	306	53.7	NAI	604	B	39.2156		39.2156
B	306	53.7	NAI	603	A	49.2628		49.2628
B	306	53.7	NAI	604	C	62.3197		62.3197
B	306	53.7	NAI	602	F	72.4196		72.4196
B	306	53.7	NAI	603	D	85.4092		85.4092
B	306	53.7	NAI	603	E	85.8484		85.8484
C	306	39.5	NAI	603	C	25.9708	25.9708		25.9708	38.8285
C	306	39.5	NAI	602	A	64.0925	64.0925
C	306	39.5	NAI	602	D	71.7437	71.7437
C	306	39.5	NAI	603	F	74.4988	74.4988
C	306	39.5	NAI	602	B	74.8389	74.8389
C	306	39.5	NAI	602	E	98.5146	98.5146
C	306	39.5	NAI	604	C	38.8285		38.8285
C	306	39.5	NAI	604	B	48.5964		48.5964
C	306	39.5	NAI	603	A	61.846		61.846
C	306	39.5	NAI	603	D	72.3451		72.3451
C	306	39.5	NAI	602	F	85.2712		85.2712
C	306	39.5	NAI	603	E	85.614		85.614
D	306	38.5	NAI	602	D	26.2172	26.2172		26.2172	38.6538
D	306	38.5	NAI	603	F	64.0691	64.0691
D	306	38.5	NAI	603	C	71.6193	71.6193
D	306	38.5	NAI	602	A	74.28	74.28
D	306	38.5	NAI	602	E	74.8938	74.8938
D	306	38.5	NAI	602	B	98.1549	98.1549
D	306	38.5	NAI	603	D	38.6538		38.6538
D	306	38.5	NAI	603	E	48.6221		48.6221
D	306	38.5	NAI	602	F	61.7462		61.7462
D	306	38.5	NAI	604	C	72.1677		72.1677
D	306	38.5	NAI	604	B	85.0645		85.0645
D	306	38.5	NAI	603	A	85.1523		85.1523
E	306	39	NAI	602	E	26.2303	26.2303		26.2303	38.6053
E	306	39	NAI	602	D	64.039	64.039
E	306	39	NAI	602	A	71.8069	71.8069
E	306	39	NAI	602	B	74.3897	74.3897
E	306	39	NAI	603	F	74.8498	74.8498
E	306	39	NAI	603	C	98.6673	98.6673
E	306	39	NAI	603	E	38.6053		38.6053
E	306	39	NAI	602	F	48.4939		48.4939
E	306	39	NAI	603	D	61.9407		61.9407
E	306	39	NAI	603	A	72.4658		72.4658
E	306	39	NAI	604	C	85.2648		85.2648
E	306	39	NAI	604	B	85.4159		85.4159
F	306	38.7	NAI	603	F	26.2771	26.2771		26.2771	39.0466
F	306	38.7	NAI	602	E	64.0671	64.0671
F	306	38.7	NAI	602	B	71.4179	71.4179
F	306	38.7	NAI	603	C	74.8645	74.8645
F	306	38.7	NAI	602	D	74.8681	74.8681
F	306	38.7	NAI	602	A	98.523	98.523
F	306	38.7	NAI	602	F	39.0466		39.0466
F	306	38.7	NAI	603	D	48.7585		48.7585
F	306	38.7	NAI	603	E	61.8697		61.8697
F	306	38.7	NAI	604	B	72.4956		72.4956
F	306	38.7	NAI	603	A	85.3083		85.3083
F	306	38.7	NAI	604	C	85.3173		85.3173
A	308	60.2	NAI	602	A	30.3491	30.3491		30.3491	50.386	28.6282	48.3487	48.0167
A	308	60.2	NAI	602	D	73.1226	73.1226
A	308	60.2	NAI	602	B	77.2161	77.2161
A	308	60.2	NAI	602	E	77.6282	77.6282
A	308	60.2	NAI	603	C	81.4291	81.4291
A	308	60.2	NAI	603	F	105.199	105.199
A	308	60.2	NAI	603	A	50.386		50.386
A	308	60.2	NAI	604	C	55.6227		55.6227
A	308	60.2	NAI	604	B	72.7229		72.7229
A	308	60.2	NAI	603	E	75.0413		75.0413
A	308	60.2	NAI	603	D	88.3463		88.3463
A	308	60.2	NAI	602	F	91.0539		91.0539
B	308	35.3	NAI	602	B	27.5281	27.5281		27.5281	45.6018
B	308	35.3	NAI	603	C	72.2408	72.2408
B	308	35.3	NAI	602	E	73.0483	73.0483
B	308	35.3	NAI	603	F	76.0876	76.0876
B	308	35.3	NAI	602	A	77.5103	77.5103
B	308	35.3	NAI	602	D	102.151	102.151
B	308	35.3	NAI	604	B	45.6018		45.6018
B	308	35.3	NAI	603	A	51.3745		51.3745
B	308	35.3	NAI	604	C	67.6751		67.6751
B	308	35.3	NAI	602	F	74.0195		74.0195
B	308	35.3	NAI	603	E	87.0519		87.0519
B	308	35.3	NAI	603	D	89.1479		89.1479
C	308	38.8	NAI	603	C	27.71	27.71		27.71	47.1143
C	308	38.8	NAI	603	F	72.7377	72.7377
C	308	38.8	NAI	602	A	74.1448	74.1448
C	308	38.8	NAI	602	B	77.2	77.2
C	308	38.8	NAI	602	D	78.0286	78.0286
C	308	38.8	NAI	602	E	103.045	103.045
C	308	38.8	NAI	604	C	47.1143		47.1143
C	308	38.8	NAI	604	B	51.2852		51.2852
C	308	38.8	NAI	603	A	68.6474		68.6474
C	308	38.8	NAI	603	D	74.8596		74.8596
C	308	38.8	NAI	602	F	87.1018		87.1018
C	308	38.8	NAI	603	E	90.67		90.67
D	308	43.2	NAI	602	D	28.934	28.934		28.934	47.7052
D	308	43.2	NAI	602	A	73.0654	73.0654
D	308	43.2	NAI	603	F	74.2658	74.2658
D	308	43.2	NAI	603	C	76.0734	76.0734
D	308	43.2	NAI	602	E	80.0315	80.0315
D	308	43.2	NAI	602	B	103.414	103.414
D	308	43.2	NAI	603	D	47.7052		47.7052
D	308	43.2	NAI	603	E	53.8635		53.8635
D	308	43.2	NAI	602	F	70.1971		70.1971
D	308	43.2	NAI	604	C	73.8916		73.8916
D	308	43.2	NAI	603	A	87.4129		87.4129
D	308	43.2	NAI	604	B	89.7182		89.7182
E	308	50.8	NAI	602	E	28.765	28.765		28.765	49.0856
E	308	50.8	NAI	602	B	71.9317	71.9317
E	308	50.8	NAI	602	D	76.2816	76.2816
E	308	50.8	NAI	602	A	78.3437	78.3437
E	308	50.8	NAI	603	F	78.8223	78.8223
E	308	50.8	NAI	603	C	104.101	104.101
E	308	50.8	NAI	603	E	49.0856		49.0856
E	308	50.8	NAI	602	F	52.9001		52.9001
E	308	50.8	NAI	603	D	70.9248		70.9248
E	308	50.8	NAI	603	A	74.7002		74.7002
E	308	50.8	NAI	604	B	87.3177		87.3177
E	308	50.8	NAI	604	C	90.8335		90.8335
F	308	59.8	NAI	603	F	28.4829	28.4829		28.4829	50.1992
F	308	59.8	NAI	603	C	70.7221	70.7221
F	308	59.8	NAI	602	E	77.2251	77.2251
F	308	59.8	NAI	602	B	77.3587	77.3587
F	308	59.8	NAI	602	D	78.9498	78.9498
F	308	59.8	NAI	602	A	103.485	103.485
F	308	59.8	NAI	602	F	50.1992		50.1992
F	308	59.8	NAI	603	D	53.2856		53.2856
F	308	59.8	NAI	603	E	71.5633		71.5633
F	308	59.8	NAI	604	B	73.4915		73.4915
F	308	59.8	NAI	604	C	86.1319		86.1319
F	308	59.8	NAI	603	A	90.23		90.23
A	329	20.3	NAI	602	A	17.7297	17.7297		17.7297	34.4876	17.7841	34.4218	18.9667
A	329	20.3	NAI	602	D	39.0448	39.0448
A	329	20.3	NAI	603	C	55.9154	55.9154
A	329	20.3	NAI	602	E	62.5031	62.5031
A	329	20.3	NAI	602	B	68.1351	68.1351
A	329	20.3	NAI	603	F	76.9061	76.9061
A	329	20.3	NAI	604	C	34.4876		34.4876
A	329	20.3	NAI	603	A	41.7145		41.7145
A	329	20.3	NAI	603	E	49.3005		49.3005
A	329	20.3	NAI	604	B	56.2793		56.2793
A	329	20.3	NAI	603	D	56.5339		56.5339
A	329	20.3	NAI	602	F	66.3482		66.3482
B	329	18	NAI	602	B	17.7425	17.7425		17.7425	34.5043
B	329	18	NAI	602	E	39.0717	39.0717
B	329	18	NAI	602	A	56.0715	56.0715
B	329	18	NAI	603	F	62.2759	62.2759
B	329	18	NAI	603	C	68.1221	68.1221
B	329	18	NAI	602	D	76.7316	76.7316
B	329	18	NAI	603	A	34.5043		34.5043
B	329	18	NAI	604	B	41.7374		41.7374
B	329	18	NAI	602	F	48.8226		48.8226
B	329	18	NAI	604	C	56.1979		56.1979
B	329	18	NAI	603	E	56.7543		56.7543
B	329	18	NAI	603	D	66.5207		66.5207
C	329	18.7	NAI	603	C	18.0171	18.0171		18.0171	34.3944
C	329	18.7	NAI	603	F	39.0961	39.0961
C	329	18.7	NAI	602	B	55.7671	55.7671
C	329	18.7	NAI	602	D	62.432	62.432
C	329	18.7	NAI	602	A	68.0782	68.0782
C	329	18.7	NAI	602	E	76.8839	76.8839
C	329	18.7	NAI	604	B	34.3944		34.3944
C	329	18.7	NAI	604	C	41.6631		41.6631
C	329	18.7	NAI	603	D	48.9743		48.9743
C	329	18.7	NAI	603	A	56.2448		56.2448
C	329	18.7	NAI	602	F	56.587		56.587
C	329	18.7	NAI	603	E	66.8475		66.8475
D	329	19	NAI	602	D	17.7223	17.7223		17.7223	34.5354
D	329	19	NAI	602	A	39.1109	39.1109
D	329	19	NAI	602	E	55.9695	55.9695
D	329	19	NAI	603	C	62.5717	62.5717
D	329	19	NAI	603	F	68.13	68.13
D	329	19	NAI	602	B	76.8293	76.8293
D	329	19	NAI	603	E	34.5354		34.5354
D	329	19	NAI	603	D	41.671		41.671
D	329	19	NAI	604	C	49.0957		49.0957
D	329	19	NAI	602	F	56.035		56.035
D	329	19	NAI	603	A	56.5995		56.5995
D	329	19	NAI	604	B	66.62		66.62
E	329	18.8	NAI	602	E	17.742	17.742		17.742	34.2169
E	329	18.8	NAI	602	B	39.0411	39.0411
E	329	18.8	NAI	603	F	55.8102	55.8102
E	329	18.8	NAI	602	A	62.6256	62.6256
E	329	18.8	NAI	602	D	67.9723	67.9723
E	329	18.8	NAI	603	C	77.0592	77.0592
E	329	18.8	NAI	602	F	34.2169		34.2169
E	329	18.8	NAI	603	E	41.7689		41.7689
E	329	18.8	NAI	603	A	49.1773		49.1773
E	329	18.8	NAI	603	D	56.2626		56.2626
E	329	18.8	NAI	604	B	56.6938		56.6938
E	329	18.8	NAI	604	C	66.5784		66.5784
F	329	19	NAI	603	F	17.7511	17.7511		17.7511	34.392
F	329	19	NAI	603	C	39.5011	39.5011
F	329	19	NAI	602	D	55.9516	55.9516
F	329	19	NAI	602	B	62.2268	62.2268
F	329	19	NAI	602	E	68.0876	68.0876
F	329	19	NAI	602	A	76.9256	76.9256
F	329	19	NAI	603	D	34.392		34.392
F	329	19	NAI	602	F	41.7978		41.7978
F	329	19	NAI	604	B	49.1034		49.1034
F	329	19	NAI	603	E	56.4326		56.4326
F	329	19	NAI	604	C	56.5859		56.5859
F	329	19	NAI	603	A	66.62		66.62
A	333	13	NAI	602	A	27.5446	27.5446		27.5446	39.9521	27.7829	41.0175	26.5667
A	333	13	NAI	602	D	49.4101	49.4101
A	333	13	NAI	603	C	59.9866	59.9866
A	333	13	NAI	602	E	77.7899	77.7899
A	333	13	NAI	602	B	78.954	78.954
A	333	13	NAI	603	F	88.3631	88.3631
A	333	13	NAI	604	C	39.9521		39.9521
A	333	13	NAI	603	A	51.3201		51.3201
A	333	13	NAI	603	E	63.9248		63.9248
A	333	13	NAI	604	B	64.1982		64.1982
A	333	13	NAI	603	D	68.4164		68.4164
A	333	13	NAI	602	F	80.4359		80.4359
B	333	10.8	NAI	602	B	27.9029	27.9029		27.9029	39.442
B	333	10.8	NAI	602	E	48.9131	48.9131
B	333	10.8	NAI	602	A	59.4712	59.4712
B	333	10.8	NAI	603	F	77.5997	77.5997
B	333	10.8	NAI	603	C	78.7515	78.7515
B	333	10.8	NAI	602	D	87.6281	87.6281
B	333	10.8	NAI	603	A	39.442		39.442
B	333	10.8	NAI	604	B	51.3007		51.3007
B	333	10.8	NAI	602	F	63.2504		63.2504
B	333	10.8	NAI	604	C	63.7578		63.7578
B	333	10.8	NAI	603	E	68.1159		68.1159
B	333	10.8	NAI	603	D	80.2855		80.2855
C	333	48.2	NAI	603	C	28.8752	28.8752		28.8752	42.9696
C	333	48.2	NAI	603	F	46.1689	46.1689
C	333	48.2	NAI	602	B	62.7114	62.7114
C	333	48.2	NAI	602	D	75.6495	75.6495
C	333	48.2	NAI	602	A	80.5928	80.5928
C	333	48.2	NAI	602	E	87.9901	87.9901
C	333	48.2	NAI	604	B	42.9696		42.9696
C	333	48.2	NAI	604	C	53.3497		53.3497
C	333	48.2	NAI	603	D	60.7386		60.7386
C	333	48.2	NAI	602	F	66.723		66.723
C	333	48.2	NAI	603	A	66.8566		66.8566
C	333	48.2	NAI	603	E	79.4393		79.4393
D	333	34.3	NAI	602	D	27.3928	27.3928		27.3928	41.1067
D	333	34.3	NAI	602	A	44.5512	44.5512
D	333	34.3	NAI	602	E	60.8935	60.8935
D	333	34.3	NAI	603	C	74.1866	74.1866
D	333	34.3	NAI	603	F	78.8291	78.8291
D	333	34.3	NAI	602	B	85.7868	85.7868
D	333	34.3	NAI	603	E	41.1067		41.1067
D	333	34.3	NAI	603	D	51.7218		51.7218
D	333	34.3	NAI	604	C	59.1521		59.1521
D	333	34.3	NAI	602	F	64.6636		64.6636
D	333	34.3	NAI	603	A	64.6967		64.6967
D	333	34.3	NAI	604	B	77.2324		77.2324
E	333	27.8	NAI	602	E	27.2035	27.2035		27.2035	40.3032
E	333	27.8	NAI	602	B	44.8684	44.8684
E	333	27.8	NAI	603	F	60.1008	60.1008
E	333	27.8	NAI	602	A	74.568	74.568
E	333	27.8	NAI	602	D	78.3555	78.3555
E	333	27.8	NAI	603	C	85.9252	85.9252
E	333	27.8	NAI	602	F	40.3032		40.3032
E	333	27.8	NAI	603	E	51.4014		51.4014
E	333	27.8	NAI	603	A	59.6243		59.6243
E	333	27.8	NAI	603	D	64.3789		64.3789
E	333	27.8	NAI	604	B	64.9414		64.9414
E	333	27.8	NAI	604	C	77.3294		77.3294
F	333	25.3	NAI	603	F	27.7786	27.7786		27.7786	42.3312
F	333	25.3	NAI	603	C	45.9959	45.9959
F	333	25.3	NAI	602	D	62.4708	62.4708
F	333	25.3	NAI	602	B	74.3998	74.3998
F	333	25.3	NAI	602	E	79.662	79.662
F	333	25.3	NAI	602	A	87.2597	87.2597
F	333	25.3	NAI	603	D	42.3312		42.3312
F	333	25.3	NAI	602	F	52.5952		52.5952
F	333	25.3	NAI	604	B	59.938		59.938
F	333	25.3	NAI	604	C	65.9674		65.9674
F	333	25.3	NAI	603	E	66.2556		66.2556
F	333	25.3	NAI	603	A	78.2929		78.2929
A	340	35.8	NAI	602	A	26.2703	26.2703		26.2703	46.0206	26.4886	45.3872	37.55
A	340	35.8	NAI	602	D	63.7839	63.7839
A	340	35.8	NAI	603	C	69.9061	69.9061
A	340	35.8	NAI	602	B	78.3475	78.3475
A	340	35.8	NAI	602	E	80.5198	80.5198
A	340	35.8	NAI	603	F	98.7508	98.7508
A	340	35.8	NAI	604	C	46.0206		46.0206
A	340	35.8	NAI	603	A	49.7777		49.7777
A	340	35.8	NAI	604	B	67.6052		67.6052
A	340	35.8	NAI	603	E	72.2635		72.2635
A	340	35.8	NAI	603	D	80.8258		80.8258
A	340	35.8	NAI	602	F	88.2929		88.2929
B	340	42.3	NAI	602	B	27.2316	27.2316		27.2316	45.2942
B	340	42.3	NAI	602	E	65.0548	65.0548
B	340	42.3	NAI	602	A	69.2628	69.2628
B	340	42.3	NAI	603	C	78.1354	78.1354
B	340	42.3	NAI	603	F	81.8435	81.8435
B	340	42.3	NAI	602	D	99.0033	99.0033
B	340	42.3	NAI	603	A	45.2942		45.2942
B	340	42.3	NAI	604	B	49.7323		49.7323
B	340	42.3	NAI	604	C	66.9516		66.9516
B	340	42.3	NAI	602	F	73.3773		73.3773
B	340	42.3	NAI	603	E	81.9791		81.9791
B	340	42.3	NAI	603	D	89.4947		89.4947
C	340	32.8	NAI	603	C	25.4071	25.4071		25.4071	45.7684
C	340	32.8	NAI	603	F	63.4398	63.4398
C	340	32.8	NAI	602	B	70.0202	70.0202
C	340	32.8	NAI	602	A	77.4975	77.4975
C	340	32.8	NAI	602	D	79.4175	79.4175
C	340	32.8	NAI	602	E	98.2787	98.2787
C	340	32.8	NAI	604	B	45.7684		45.7684
C	340	32.8	NAI	604	C	49.0979		49.0979
C	340	32.8	NAI	603	A	67.2472		67.2472
C	340	32.8	NAI	603	D	71.112		71.112
C	340	32.8	NAI	602	F	80.3758		80.3758
C	340	32.8	NAI	603	E	88.0746		88.0746
D	340	56.2	NAI	602	D	28.5528	28.5528		28.5528	43.8291
D	340	56.2	NAI	602	A	67.2486	67.2486
D	340	56.2	NAI	602	E	67.4897	67.4897
D	340	56.2	NAI	603	F	77.7994	77.7994
D	340	56.2	NAI	603	C	84.4987	84.4987
D	340	56.2	NAI	602	B	99.4526	99.4526
D	340	56.2	NAI	603	E	43.8291		43.8291
D	340	56.2	NAI	603	D	49.4074		49.4074
D	340	56.2	NAI	602	F	65.5257		65.5257
D	340	56.2	NAI	604	C	76.0318		76.0318
D	340	56.2	NAI	603	A	83.1655		83.1655
D	340	56.2	NAI	604	B	91.0505		91.0505
E	340	34.5	NAI	602	E	25.8032	25.8032		25.8032	45.7774
E	340	34.5	NAI	602	B	62.5264	62.5264
E	340	34.5	NAI	603	F	69.8656	69.8656
E	340	34.5	NAI	602	D	78.0813	78.0813
E	340	34.5	NAI	602	A	79.7106	79.7106
E	340	34.5	NAI	603	C	98.2526	98.2526
E	340	34.5	NAI	602	F	45.7774		45.7774
E	340	34.5	NAI	603	E	49.6702		49.6702
E	340	34.5	NAI	603	D	67.6871		67.6871
E	340	34.5	NAI	603	A	70.9595		70.9595
E	340	34.5	NAI	604	B	79.9825		79.9825
E	340	34.5	NAI	604	C	87.6459		87.6459
F	340	23.7	NAI	603	F	25.6665	25.6665		25.6665	45.6334
F	340	23.7	NAI	603	C	64.237	64.237
F	340	23.7	NAI	602	D	69.9033	69.9033
F	340	23.7	NAI	602	E	77.405	77.405
F	340	23.7	NAI	602	B	79.5449	79.5449
F	340	23.7	NAI	602	A	98.4232	98.4232
F	340	23.7	NAI	603	D	45.6334		45.6334
F	340	23.7	NAI	602	F	49.2035		49.2035
F	340	23.7	NAI	603	E	67.1052		67.1052
F	340	23.7	NAI	604	B	71.6897		71.6897
F	340	23.7	NAI	604	C	80.6579		80.6579
F	340	23.7	NAI	603	A	88.0861		88.0861
A	342	21.3	NAI	602	A	27.7997	27.7997		27.7997	38.544	27.6648	38.9284	20.5
A	342	21.3	NAI	603	C	60.5269	60.5269
A	342	21.3	NAI	602	D	63.1834	63.1834
A	342	21.3	NAI	602	B	75.9925	75.9925
A	342	21.3	NAI	602	E	83.8105	83.8105
A	342	21.3	NAI	603	F	94.6906	94.6906
A	342	21.3	NAI	604	C	38.544		38.544
A	342	21.3	NAI	603	A	47.7519		47.7519
A	342	21.3	NAI	604	B	61.4346		61.4346
A	342	21.3	NAI	603	E	74.0885		74.0885
A	342	21.3	NAI	603	D	78.6045		78.6045
A	342	21.3	NAI	602	F	87.7068		87.7068
B	342	15.5	NAI	602	B	25.6828	25.6828		25.6828	40.2846
B	342	15.5	NAI	602	A	64.2762	64.2762
B	342	15.5	NAI	602	E	66.0278	66.0278
B	342	15.5	NAI	603	C	73.5609	73.5609
B	342	15.5	NAI	603	F	81.5535	81.5535
B	342	15.5	NAI	602	D	96.2673	96.2673
B	342	15.5	NAI	603	A	40.2846		40.2846
B	342	15.5	NAI	604	B	45.3481		45.3481
B	342	15.5	NAI	604	C	61.5215		61.5215
B	342	15.5	NAI	602	F	73.75		73.75
B	342	15.5	NAI	603	E	81.0627		81.0627
B	342	15.5	NAI	603	D	88.0397		88.0397
C	342	23	NAI	603	C	28.6436	28.6436		28.6436	38.8056
C	342	23	NAI	602	B	60.7966	60.7966
C	342	23	NAI	603	F	63.7416	63.7416
C	342	23	NAI	602	A	76.5049	76.5049
C	342	23	NAI	602	D	84.6031	84.6031
C	342	23	NAI	602	E	95.222	95.222
C	342	23	NAI	604	B	38.8056		38.8056
C	342	23	NAI	604	C	48.4257		48.4257
C	342	23	NAI	603	A	61.8796		61.8796
C	342	23	NAI	603	D	74.499		74.499
C	342	23	NAI	602	F	79.2313		79.2313
C	342	23	NAI	603	E	88.9537		88.9537
D	342	19.3	NAI	602	D	27.6688	27.6688		27.6688	38.9208
D	342	19.3	NAI	602	E	61.3695	61.3695
D	342	19.3	NAI	602	A	62.6932	62.6932
D	342	19.3	NAI	603	F	76.3875	76.3875
D	342	19.3	NAI	603	C	83.6024	83.6024
D	342	19.3	NAI	602	B	94.7106	94.7106
D	342	19.3	NAI	603	E	38.9208		38.9208
D	342	19.3	NAI	603	D	48.1569		48.1569
D	342	19.3	NAI	602	F	61.92		61.92
D	342	19.3	NAI	604	C	73.3704		73.3704
D	342	19.3	NAI	603	A	78.4738		78.4738
D	342	19.3	NAI	604	B	87.837		87.837
E	342	18.7	NAI	602	E	28.2351	28.2351		28.2351	38.4308
E	342	18.7	NAI	603	F	60.8101	60.8101
E	342	18.7	NAI	602	B	64.9423	64.9423
E	342	18.7	NAI	602	D	75.1242	75.1242
E	342	18.7	NAI	602	A	84.4995	84.4995
E	342	18.7	NAI	603	C	95.627	95.627
E	342	18.7	NAI	602	F	38.4308		38.4308
E	342	18.7	NAI	603	E	47.0736		47.0736
E	342	18.7	NAI	603	D	61.0346		61.0346
E	342	18.7	NAI	603	A	75.1337		75.1337
E	342	18.7	NAI	604	B	80.0595		80.0595
E	342	18.7	NAI	604	C	88.7053		88.7053
F	342	25.2	NAI	603	F	27.9588	27.9588		27.9588	38.5842
F	342	25.2	NAI	602	D	60.9511	60.9511
F	342	25.2	NAI	603	C	64.22	64.22
F	342	25.2	NAI	602	E	75.6748	75.6748
F	342	25.2	NAI	602	B	83.6539	83.6539
F	342	25.2	NAI	602	A	95.0165	95.0165
F	342	25.2	NAI	603	D	38.5842		38.5842
F	342	25.2	NAI	602	F	47.7487		47.7487
F	342	25.2	NAI	603	E	61.4071		61.4071
F	342	25.2	NAI	604	B	74.2353		74.2353
F	342	25.2	NAI	604	C	79.1272		79.1272
F	342	25.2	NAI	603	A	88.2342		88.2342
A	358	13.8	NAI	602	A	28.3925	28.3925		28.3925	33.9637	29.9579	37.1467	43.9333
A	358	13.8	NAI	602	D	50.8043	50.8043
A	358	13.8	NAI	603	C	52.7736	52.7736
A	358	13.8	NAI	602	B	75.8712	75.8712
A	358	13.8	NAI	602	E	79.6421	79.6421
A	358	13.8	NAI	603	F	85.3488	85.3488
A	358	13.8	NAI	604	C	33.9637		33.9637
A	358	13.8	NAI	603	A	48.7335		48.7335
A	358	13.8	NAI	604	B	58.8129		58.8129
A	358	13.8	NAI	603	E	65.8226		65.8226
A	358	13.8	NAI	603	D	67.4797		67.4797
A	358	13.8	NAI	602	F	79.9171		79.9171
B	358	57.7	NAI	602	B	30.2883	30.2883		30.2883	36.7571
B	358	57.7	NAI	602	E	47.5711	47.5711
B	358	57.7	NAI	602	A	54.9107	54.9107
B	358	57.7	NAI	603	C	78.3784	78.3784
B	358	57.7	NAI	603	F	78.9785	78.9785
B	358	57.7	NAI	602	D	84.9582	84.9582
B	358	57.7	NAI	603	A	36.7571		36.7571
B	358	57.7	NAI	604	B	51.5761		51.5761
B	358	57.7	NAI	604	C	61.5965		61.5965
B	358	57.7	NAI	602	F	63.5438		63.5438
B	358	57.7	NAI	603	E	66.0671		66.0671
B	358	57.7	NAI	603	D	79.4402		79.4402
C	358	45.8	NAI	603	C	30.3985	30.3985		30.3985	38.8955
C	358	45.8	NAI	603	F	47.6895	47.6895
C	358	45.8	NAI	602	B	57.2695	57.2695
C	358	45.8	NAI	602	D	79.0419	79.0419
C	358	45.8	NAI	602	A	79.7429	79.7429
C	358	45.8	NAI	602	E	86.6169	86.6169
C	358	45.8	NAI	604	B	38.8955		38.8955
C	358	45.8	NAI	604	C	52.6554		52.6554
C	358	45.8	NAI	603	A	63.6836		63.6836
C	358	45.8	NAI	603	D	63.7115		63.7115
C	358	45.8	NAI	602	F	66.8215		66.8215
C	358	45.8	NAI	603	E	80.5044		80.5044
D	358	50.7	NAI	602	D	30.8844	30.8844		30.8844	38.8079
D	358	50.7	NAI	602	A	48.5481	48.5481
D	358	50.7	NAI	602	E	57.1417	57.1417
D	358	50.7	NAI	603	F	80.0848	80.0848
D	358	50.7	NAI	603	C	80.1434	80.1434
D	358	50.7	NAI	602	B	86.9595	86.9595
D	358	50.7	NAI	603	E	38.8079		38.8079
D	358	50.7	NAI	603	D	53.0082		53.0082
D	358	50.7	NAI	602	F	63.46		63.46
D	358	50.7	NAI	604	C	64.7767		64.7767
D	358	50.7	NAI	603	A	67.4225		67.4225
D	358	50.7	NAI	604	B	80.9978		80.9978
E	358	53.3	NAI	602	E	30.1466	30.1466		30.1466	35.5153
E	358	53.3	NAI	602	B	47.5815	47.5815
E	358	53.3	NAI	603	F	53.3077	53.3077
E	358	53.3	NAI	602	D	77.5113	77.5113
E	358	53.3	NAI	602	A	79.2612	79.2612
E	358	53.3	NAI	603	C	84.5592	84.5592
E	358	53.3	NAI	602	F	35.5153		35.5153
E	358	53.3	NAI	603	E	50.9246		50.9246
E	358	53.3	NAI	603	D	60.568		60.568
E	358	53.3	NAI	603	A	63.9446		63.9446
E	358	53.3	NAI	604	B	65.6207		65.6207
E	358	53.3	NAI	604	C	79.0844		79.0844
F	358	42.3	NAI	603	F	29.6374	29.6374		29.6374	38.9409
F	358	42.3	NAI	603	C	48.6175	48.6175
F	358	42.3	NAI	602	D	57.955	57.955
F	358	42.3	NAI	602	B	78.628	78.628
F	358	42.3	NAI	602	E	79.4693	79.4693
F	358	42.3	NAI	602	A	87.0616	87.0616
F	358	42.3	NAI	603	D	38.9409		38.9409
F	358	42.3	NAI	602	F	52.3869		52.3869
F	358	42.3	NAI	603	E	63.8022		63.8022
F	358	42.3	NAI	604	B	63.907		63.907
F	358	42.3	NAI	604	C	67.2619		67.2619
F	358	42.3	NAI	603	A	80.4289		80.4289
A	387	1.2	NAI	602	A	22.0298	22.0298		22.0298	4.72315	22.0435	4.71333	0.683333
A	387	1.2	NAI	602	B	33.245	33.245
A	387	1.2	NAI	603	C	45.1417	45.1417
A	387	1.2	NAI	602	E	52.0528	52.0528
A	387	1.2	NAI	602	D	57.8069	57.8069
A	387	1.2	NAI	603	F	65.3182	65.3182
A	387	1.2	NAI	603	A	4.72315		4.72315
A	387	1.2	NAI	604	C	22.444		22.444
A	387	1.2	NAI	604	B	27.2182		27.2182
A	387	1.2	NAI	603	E	52.6207		52.6207
A	387	1.2	NAI	602	F	56.4055		56.4055
A	387	1.2	NAI	603	D	58.741		58.741
B	387	0.5	NAI	602	B	22.093	22.093		22.093	4.66358
B	387	0.5	NAI	603	C	33.0114	33.0114
B	387	0.5	NAI	602	A	45.1917	45.1917
B	387	0.5	NAI	603	F	51.9367	51.9367
B	387	0.5	NAI	602	E	57.9579	57.9579
B	387	0.5	NAI	602	D	65.1762	65.1762
B	387	0.5	NAI	604	B	4.66358		4.66358
B	387	0.5	NAI	603	A	22.5051		22.5051
B	387	0.5	NAI	604	C	27.0269		27.0269
B	387	0.5	NAI	602	F	52.1735		52.1735
B	387	0.5	NAI	603	D	56.5056		56.5056
B	387	0.5	NAI	603	E	59.0791		59.0791
C	387	0.5	NAI	603	C	21.9558	21.9558		21.9558	4.65911
C	387	0.5	NAI	602	A	33.0722	33.0722
C	387	0.5	NAI	602	B	45.1621	45.1621
C	387	0.5	NAI	602	D	52.0322	52.0322
C	387	0.5	NAI	603	F	57.9843	57.9843
C	387	0.5	NAI	602	E	65.3827	65.3827
C	387	0.5	NAI	604	C	4.65911		4.65911
C	387	0.5	NAI	604	B	22.4356		22.4356
C	387	0.5	NAI	603	A	27.111		27.111
C	387	0.5	NAI	603	D	52.3053		52.3053
C	387	0.5	NAI	603	E	57.0016		57.0016
C	387	0.5	NAI	602	F	58.6815		58.6815
D	387	0.5	NAI	602	D	21.9875	21.9875		21.9875	4.7579
D	387	0.5	NAI	603	F	33.2039	33.2039
D	387	0.5	NAI	602	E	45.1829	45.1829
D	387	0.5	NAI	603	C	52.4036	52.4036
D	387	0.5	NAI	602	A	57.9958	57.9958
D	387	0.5	NAI	602	B	65.2041	65.2041
D	387	0.5	NAI	603	D	4.7579		4.7579
D	387	0.5	NAI	603	E	22.531		22.531
D	387	0.5	NAI	602	F	27.0761		27.0761
D	387	0.5	NAI	604	C	52.3739		52.3739
D	387	0.5	NAI	604	B	56.7413		56.7413
D	387	0.5	NAI	603	A	58.8666		58.8666
E	387	0.7	NAI	602	E	22.1015	22.1015		22.1015	4.62964
E	387	0.7	NAI	602	D	32.9768	32.9768
E	387	0.7	NAI	603	F	45.2229	45.2229
E	387	0.7	NAI	602	A	52.1159	52.1159
E	387	0.7	NAI	602	B	57.8575	57.8575
E	387	0.7	NAI	603	C	65.5901	65.5901
E	387	0.7	NAI	603	E	4.62964		4.62964
E	387	0.7	NAI	602	F	22.2802		22.2802
E	387	0.7	NAI	603	D	27.2218		27.2218
E	387	0.7	NAI	603	A	52.4009		52.4009
E	387	0.7	NAI	604	C	56.6292		56.6292
E	387	0.7	NAI	604	B	58.9118		58.9118
F	387	0.7	NAI	603	F	22.0932	22.0932		22.0932	4.84661
F	387	0.7	NAI	602	E	33.0759	33.0759
F	387	0.7	NAI	602	D	45.0806	45.0806
F	387	0.7	NAI	602	B	51.8556	51.8556
F	387	0.7	NAI	603	C	58.2843	58.2843
F	387	0.7	NAI	602	A	65.384	65.384
F	387	0.7	NAI	602	F	4.84661		4.84661
F	387	0.7	NAI	603	D	22.5374		22.5374
F	387	0.7	NAI	603	E	27.1819		27.1819
F	387	0.7	NAI	604	B	52.4452		52.4452
F	387	0.7	NAI	603	A	56.6791		56.6791
F	387	0.7	NAI	604	C	58.7803		58.7803
A	400	28.3	NAI	602	B	26.4856	26.4856		26.4856	21.2529	26.2999	21.3118	28.9167
A	400	28.3	NAI	602	A	44.4467	44.4467
A	400	28.3	NAI	603	C	48.818	48.818
A	400	28.3	NAI	602	E	66.6321	66.6321
A	400	28.3	NAI	603	F	72.2447	72.2447
A	400	28.3	NAI	602	D	78.6985	78.6985
A	400	28.3	NAI	603	A	21.2529		21.2529
A	400	28.3	NAI	604	B	24.2205		24.2205
A	400	28.3	NAI	604	C	34.9618		34.9618
A	400	28.3	NAI	602	F	68.5124		68.5124
A	400	28.3	NAI	603	E	71.8665		71.8665
A	400	28.3	NAI	603	D	74.396		74.396
B	400	28.7	NAI	603	C	26.014	26.014		26.014	21.2749
B	400	28.7	NAI	602	B	44.5621	44.5621
B	400	28.7	NAI	602	A	48.8749	48.8749
B	400	28.7	NAI	603	F	66.6392	66.6392
B	400	28.7	NAI	602	D	72.1912	72.1912
B	400	28.7	NAI	602	E	78.859	78.859
B	400	28.7	NAI	604	B	21.2749		21.2749
B	400	28.7	NAI	604	C	24.1447		24.1447
B	400	28.7	NAI	603	A	35.0138		35.0138
B	400	28.7	NAI	603	D	68.593		68.593
B	400	28.7	NAI	602	F	71.4767		71.4767
B	400	28.7	NAI	603	E	74.7847		74.7847
C	400	29.5	NAI	602	A	26.3231	26.3231		26.3231	21.4009
C	400	29.5	NAI	603	C	44.3169	44.3169
C	400	29.5	NAI	602	B	49.0459	49.0459
C	400	29.5	NAI	602	D	66.657	66.657
C	400	29.5	NAI	602	E	72.3587	72.3587
C	400	29.5	NAI	603	F	78.8592	78.8592
C	400	29.5	NAI	604	C	21.4009		21.4009
C	400	29.5	NAI	603	A	24.1972		24.1972
C	400	29.5	NAI	604	B	35.0127		35.0127
C	400	29.5	NAI	603	E	69.076		69.076
C	400	29.5	NAI	603	D	71.5862		71.5862
C	400	29.5	NAI	602	F	74.3077		74.3077
D	400	29.3	NAI	603	F	26.4521	26.4521		26.4521	21.4534
D	400	29.3	NAI	602	D	44.4509	44.4509
D	400	29.3	NAI	602	E	48.9112	48.9112
D	400	29.3	NAI	603	C	67.0743	67.0743
D	400	29.3	NAI	602	B	72.1197	72.1197
D	400	29.3	NAI	602	A	78.8937	78.8937
D	400	29.3	NAI	603	D	21.4534		21.4534
D	400	29.3	NAI	602	F	24.3931		24.3931
D	400	29.3	NAI	603	E	34.9445		34.9445
D	400	29.3	NAI	604	B	68.8243		68.8243
D	400	29.3	NAI	604	C	71.6171		71.6171
D	400	29.3	NAI	603	A	74.5383		74.5383
E	400	29	NAI	602	D	26.2273	26.2273		26.2273	21.1443
E	400	29	NAI	602	E	44.5436	44.5436
E	400	29	NAI	603	F	49.0819	49.0819
E	400	29	NAI	602	A	66.6743	66.6743
E	400	29	NAI	603	C	72.5977	72.5977
E	400	29	NAI	602	B	78.7331	78.7331
[truncated: 378 more rows]

## Sheet: E-6DHD+GTP
Distances in the PDB: 6DHD structure of glutamate dehydrogenase with GTP
Chain	Lys Residue	Lys Surface Area	Ligand	Ligand Number	Ligand Letter	Distance	Minimum Allosteric Site Distance	Average Allosteric Site Distance	Average Lys Surface Area
A	11	59.5	GTP	604	A	44.5711	44.5711	44.559	59.3
A	11	59.5	GTP	602	C	47.1506
A	11	59.5	GTP	604	D	48.7778
A	11	59.5	GTP	604	E	61.7728
A	11	59.5	GTP	603	B	69.4088
A	11	59.5	GTP	604	F	74.4196
B	11	59.8	GTP	603	B	44.6209	44.6209
B	11	59.8	GTP	604	A	47.2852
B	11	59.8	GTP	604	E	48.8745
B	11	59.8	GTP	604	F	61.6152
B	11	59.8	GTP	602	C	69.5165
B	11	59.8	GTP	604	D	74.1949
C	11	59.7	GTP	602	C	44.6721	44.6721
C	11	59.7	GTP	603	B	46.8775
C	11	59.7	GTP	604	F	48.7655
C	11	59.7	GTP	604	D	61.6099
C	11	59.7	GTP	604	A	69.239
C	11	59.7	GTP	604	E	74.312
D	11	59.8	GTP	604	D	44.398	44.398
D	11	59.8	GTP	604	E	47.0108
D	11	59.8	GTP	604	A	48.8556
D	11	59.8	GTP	602	C	61.8108
D	11	59.8	GTP	604	F	69.4258
D	11	59.8	GTP	603	B	74.3207
E	11	57.7	GTP	604	E	44.4562	44.4562
E	11	57.7	GTP	604	F	46.8268
E	11	57.7	GTP	603	B	48.8114
E	11	57.7	GTP	604	A	61.6744
E	11	57.7	GTP	604	D	69.0157
E	11	57.7	GTP	602	C	74.2719
F	11	59.3	GTP	604	F	44.6354	44.6354
F	11	59.3	GTP	604	D	47.2714
F	11	59.3	GTP	602	C	49.1591
F	11	59.3	GTP	603	B	61.649
F	11	59.3	GTP	604	E	69.6378
F	11	59.3	GTP	604	A	74.424
A	27	22.3	GTP	602	C	19.9589	19.9589	19.7684	23.25
A	27	22.3	GTP	604	A	39.5317
A	27	22.3	GTP	603	B	54.6844
A	27	22.3	GTP	604	D	66.117
A	27	22.3	GTP	604	E	81.1567
A	27	22.3	GTP	604	F	81.7522
B	27	27.8	GTP	604	A	19.7616	19.7616
B	27	27.8	GTP	603	B	39.1616
B	27	27.8	GTP	602	C	54.2341
B	27	27.8	GTP	604	E	66.1893
B	27	27.8	GTP	604	F	80.8888
B	27	27.8	GTP	604	D	81.4255
C	27	23	GTP	603	B	19.6046	19.6046
C	27	23	GTP	602	C	39.4718
C	27	23	GTP	604	A	54.4395
C	27	23	GTP	604	F	66.0556
C	27	23	GTP	604	D	80.8978
C	27	23	GTP	604	E	81.6201
D	27	23.2	GTP	604	E	19.8174	19.8174
D	27	23.2	GTP	604	D	39.4181
D	27	23.2	GTP	604	F	54.7571
D	27	23.2	GTP	604	A	66.1479
D	27	23.2	GTP	602	C	81.214
D	27	23.2	GTP	603	B	81.6684
E	27	21.2	GTP	604	F	19.5841	19.5841
E	27	21.2	GTP	604	E	39.5623
E	27	21.2	GTP	604	D	54.3462
E	27	21.2	GTP	603	B	66.1099
E	27	21.2	GTP	604	A	81.0559
E	27	21.2	GTP	602	C	81.7408
F	27	22	GTP	604	D	19.8835	19.8835
F	27	22	GTP	604	F	39.2365
F	27	22	GTP	604	E	54.4499
F	27	22	GTP	602	C	66.3635
F	27	22	GTP	603	B	80.8003
F	27	22	GTP	604	A	81.5447
A	33	30.3	GTP	602	C	20.4958	20.4958	19.4624	42.3
A	33	30.3	GTP	604	A	48.2801
A	33	30.3	GTP	603	B	58.04
A	33	30.3	GTP	604	D	65.2926
A	33	30.3	GTP	604	F	80.8788
A	33	30.3	GTP	604	E	84.3247
B	33	45.2	GTP	604	A	19.4784	19.4784
B	33	45.2	GTP	603	B	47.6803
B	33	45.2	GTP	602	C	57.2298
B	33	45.2	GTP	604	E	66.0227
B	33	45.2	GTP	604	D	81.0009
B	33	45.2	GTP	604	F	84.5537
C	33	40.5	GTP	603	B	19.4865	19.4865
C	33	40.5	GTP	602	C	47.9222
C	33	40.5	GTP	604	A	57.2856
C	33	40.5	GTP	604	F	65.3578
C	33	40.5	GTP	604	E	80.6207
C	33	40.5	GTP	604	D	84.0185
D	33	32.2	GTP	604	E	18.7985	18.7985
D	33	32.2	GTP	604	D	46.5936
D	33	32.2	GTP	604	F	56.574
D	33	32.2	GTP	604	A	65.6781
D	33	32.2	GTP	603	B	80.5897
D	33	32.2	GTP	602	C	83.9236
E	33	49.8	GTP	604	F	20.4826	20.4826
E	33	49.8	GTP	604	E	49.0173
E	33	49.8	GTP	604	D	58.6218
E	33	49.8	GTP	603	B	66.388
E	33	49.8	GTP	602	C	82.2046
E	33	49.8	GTP	604	A	85.5442
F	33	55.8	GTP	604	D	18.0326	18.0326
F	33	55.8	GTP	604	F	45.8073
F	33	55.8	GTP	604	E	51.8313
F	33	55.8	GTP	602	C	59.3944
F	33	55.8	GTP	604	A	71.865
F	33	55.8	GTP	603	B	76.7072
A	41	13.8	GTP	602	C	25.4688	25.4688	25.2607	13.3333
A	41	13.8	GTP	604	A	50.7759
A	41	13.8	GTP	604	D	60.8832
A	41	13.8	GTP	603	B	61.5574
A	41	13.8	GTP	604	F	78.723
A	41	13.8	GTP	604	E	81.7358
B	41	11.8	GTP	604	A	25.3191	25.3191
B	41	11.8	GTP	603	B	50.8182
B	41	11.8	GTP	604	E	60.8358
B	41	11.8	GTP	602	C	61.4693
B	41	11.8	GTP	604	D	78.4342
B	41	11.8	GTP	604	F	81.6217
C	41	14.7	GTP	603	B	25.1312	25.1312
C	41	14.7	GTP	602	C	50.8192
C	41	14.7	GTP	604	F	60.7505
C	41	14.7	GTP	604	A	61.4475
C	41	14.7	GTP	604	E	78.6122
C	41	14.7	GTP	604	D	81.4879
D	41	12.8	GTP	604	E	25.2556	25.2556
D	41	12.8	GTP	604	D	50.6481
D	41	12.8	GTP	604	A	60.8608
D	41	12.8	GTP	604	F	61.6353
D	41	12.8	GTP	603	B	78.6234
D	41	12.8	GTP	602	C	81.7231
E	41	11.7	GTP	604	F	25.0075	25.0075
E	41	11.7	GTP	604	E	50.8362
E	41	11.7	GTP	603	B	60.8334
E	41	11.7	GTP	604	D	61.2847
E	41	11.7	GTP	602	C	78.7016
E	41	11.7	GTP	604	A	81.6364
F	41	15.2	GTP	604	D	25.3822	25.3822
F	41	15.2	GTP	604	F	50.8601
F	41	15.2	GTP	602	C	61.118
F	41	15.2	GTP	604	E	61.6069
F	41	15.2	GTP	604	A	78.6142
F	41	15.2	GTP	603	B	81.5864
A	53	20.3	GTP	602	C	38.2198	38.2198	37.9029	23.5667
A	53	20.3	GTP	604	A	41.9679
A	53	20.3	GTP	604	D	51.894
A	53	20.3	GTP	603	B	64.1075
A	53	20.3	GTP	604	E	66.7979
A	53	20.3	GTP	604	F	74.7807
B	53	26.2	GTP	604	A	37.9007	37.9007
B	53	26.2	GTP	603	B	42.0758
B	53	26.2	GTP	604	E	51.9792
B	53	26.2	GTP	602	C	63.982
B	53	26.2	GTP	604	F	66.8694
B	53	26.2	GTP	604	D	74.4801
C	53	25	GTP	603	B	37.7211	37.7211
C	53	25	GTP	602	C	42.1662
C	53	25	GTP	604	F	51.9668
C	53	25	GTP	604	A	63.937
C	53	25	GTP	604	D	66.87
C	53	25	GTP	604	E	74.7675
D	53	24.8	GTP	604	E	37.8493	37.8493
D	53	24.8	GTP	604	D	41.9162
D	53	24.8	GTP	604	A	52.0627
D	53	24.8	GTP	604	F	64.1278
D	53	24.8	GTP	602	C	67.0982
D	53	24.8	GTP	603	B	74.7733
E	53	19.8	GTP	604	F	37.8464	37.8464
E	53	19.8	GTP	604	E	41.8938
E	53	19.8	GTP	603	B	52.0243
E	53	19.8	GTP	604	D	63.7586
E	53	19.8	GTP	604	A	66.8193
E	53	19.8	GTP	602	C	74.7949
F	53	25.3	GTP	604	D	37.8803	37.8803
F	53	25.3	GTP	604	F	42.0534
F	53	25.3	GTP	602	C	52.3183
F	53	25.3	GTP	604	E	64.0917
F	53	25.3	GTP	603	B	66.9011
F	53	25.3	GTP	604	A	74.7295
A	90	0	GTP	604	A	21.4055	21.4055	21.4044	0
A	90	0	GTP	602	C	34.6676
A	90	0	GTP	603	B	43.0998
A	90	0	GTP	604	E	58.4407
A	90	0	GTP	604	D	58.4702
A	90	0	GTP	604	F	68.1039
B	90	0	GTP	603	B	21.4138	21.4138
B	90	0	GTP	604	A	34.622
B	90	0	GTP	602	C	42.9414
B	90	0	GTP	604	F	58.3177
B	90	0	GTP	604	E	58.643
B	90	0	GTP	604	D	67.806
C	90	0	GTP	602	C	21.5361	21.5361
C	90	0	GTP	603	B	34.5733
C	90	0	GTP	604	A	42.9232
C	90	0	GTP	604	D	58.3312
C	90	0	GTP	604	F	58.6615
C	90	0	GTP	604	E	68.1095
D	90	0	GTP	604	D	21.2241	21.2241
D	90	0	GTP	604	E	34.651
D	90	0	GTP	604	F	43.0997
D	90	0	GTP	602	C	58.6221
D	90	0	GTP	604	A	58.6384
D	90	0	GTP	603	B	68.0503
E	90	0	GTP	604	E	21.4323	21.4323
E	90	0	GTP	604	F	34.6478
E	90	0	GTP	604	D	42.7615
E	90	0	GTP	604	A	58.402
E	90	0	GTP	603	B	58.6243
E	90	0	GTP	602	C	68.145
F	90	0	GTP	604	F	21.4148	21.4148
F	90	0	GTP	604	D	34.5315
F	90	0	GTP	604	E	43.0557
F	90	0	GTP	603	B	58.3288
F	90	0	GTP	602	C	58.8273
F	90	0	GTP	604	A	68.0023
A	105	48.3	GTP	604	A	40.4197	40.4197	40.38	49.9167
A	105	48.3	GTP	602	C	44.4781
A	105	48.3	GTP	604	D	45.0187
A	105	48.3	GTP	604	E	54.9338
A	105	48.3	GTP	603	B	62.6326
A	105	48.3	GTP	604	F	67.0834
B	105	49.5	GTP	603	B	40.366	40.366
B	105	49.5	GTP	604	A	44.3566
B	105	49.5	GTP	604	E	45.1019
B	105	49.5	GTP	604	F	54.7531
B	105	49.5	GTP	602	C	62.5333
B	105	49.5	GTP	604	D	66.7024
C	105	49.5	GTP	602	C	40.5333	40.5333
C	105	49.5	GTP	603	B	44.2268
C	105	49.5	GTP	604	F	45.085
C	105	49.5	GTP	604	D	54.7606
C	105	49.5	GTP	604	A	62.46
C	105	49.5	GTP	604	E	66.9899
D	105	50.3	GTP	604	D	40.236	40.236
D	105	50.3	GTP	604	E	44.3468
D	105	50.3	GTP	604	A	45.1331
D	105	50.3	GTP	602	C	54.9892
D	105	50.3	GTP	604	F	62.6371
D	105	50.3	GTP	603	B	66.9863
E	105	52.2	GTP	604	E	40.3711	40.3711
E	105	52.2	GTP	604	F	44.2087
E	105	52.2	GTP	603	B	45.111
E	105	52.2	GTP	604	A	54.8792
E	105	52.2	GTP	604	D	62.2914
E	105	52.2	GTP	602	C	66.9911
F	105	49.7	GTP	604	F	40.3541	40.3541
F	105	49.7	GTP	604	D	44.3059
F	105	49.7	GTP	602	C	45.3551
F	105	49.7	GTP	603	B	54.7578
F	105	49.7	GTP	604	E	62.6065
F	105	49.7	GTP	604	A	66.9149
A	114	0.5	GTP	604	A	22.6877	22.6877	22.6484	0.533333
A	114	0.5	GTP	602	C	35.1868
A	114	0.5	GTP	603	B	50.8946
A	114	0.5	GTP	604	D	61.5955
A	114	0.5	GTP	604	E	64.9124
A	114	0.5	GTP	604	F	76.1869
B	114	0.7	GTP	603	B	22.6298	22.6298
B	114	0.7	GTP	604	A	35.1479
B	114	0.7	GTP	602	C	50.6939
B	114	0.7	GTP	604	E	61.7322
B	114	0.7	GTP	604	F	64.7714
B	114	0.7	GTP	604	D	75.8796
C	114	0.5	GTP	602	C	22.784	22.784
C	114	0.5	GTP	603	B	35.0532
C	114	0.5	GTP	604	A	50.7076
C	114	0.5	GTP	604	F	61.7182
C	114	0.5	GTP	604	D	64.8024
C	114	0.5	GTP	604	E	76.1617
D	114	0.5	GTP	604	D	22.5171	22.5171
D	114	0.5	GTP	604	E	35.151
D	114	0.5	GTP	604	F	50.907
D	114	0.5	GTP	604	A	61.7348
D	114	0.5	GTP	602	C	65.0768
D	114	0.5	GTP	603	B	76.1223
E	114	0.3	GTP	604	E	22.6492	22.6492
E	114	0.3	GTP	604	F	35.0873
E	114	0.3	GTP	604	D	50.543
E	114	0.3	GTP	603	B	61.7308
E	114	0.3	GTP	604	A	64.9032
E	114	0.3	GTP	602	C	76.2151
F	114	0.7	GTP	604	F	22.6225	22.6225
F	114	0.7	GTP	604	D	35.1046
F	114	0.7	GTP	604	E	50.8438
F	114	0.7	GTP	602	C	61.9701
F	114	0.7	GTP	603	B	64.8008
F	114	0.7	GTP	604	A	76.0916
A	126	0.5	GTP	604	A	24.2901	24.2901	24.2331	0.466667
A	126	0.5	GTP	602	C	39.2822
A	126	0.5	GTP	603	B	51.8826
A	126	0.5	GTP	604	D	58.1751
A	126	0.5	GTP	604	E	59.6308
A	126	0.5	GTP	604	F	72.7912
B	126	0.7	GTP	603	B	24.2034	24.2034
B	126	0.7	GTP	604	A	39.2071
B	126	0.7	GTP	602	C	51.6898
B	126	0.7	GTP	604	E	58.3451
B	126	0.7	GTP	604	F	59.501
B	126	0.7	GTP	604	D	72.4802
C	126	0.3	GTP	602	C	24.3936	24.3936
C	126	0.3	GTP	603	B	39.1195
C	126	0.3	GTP	604	A	51.6835
C	126	0.3	GTP	604	F	58.3501
C	126	0.3	GTP	604	D	59.5585
C	126	0.3	GTP	604	E	72.7851
D	126	0.3	GTP	604	D	24.0913	24.0913
D	126	0.3	GTP	604	E	39.2163
D	126	0.3	GTP	604	F	51.8712
D	126	0.3	GTP	604	A	58.3556
D	126	0.3	GTP	602	C	59.8323
D	126	0.3	GTP	603	B	72.7464
E	126	0.7	GTP	604	E	24.2259	24.2259
E	126	0.7	GTP	604	F	39.162
E	126	0.7	GTP	604	D	51.5257
E	126	0.7	GTP	603	B	58.3413
E	126	0.7	GTP	604	A	59.6441
E	126	0.7	GTP	602	C	72.8162
F	126	0.3	GTP	604	F	24.1943	24.1943
F	126	0.3	GTP	604	D	39.1482
F	126	0.3	GTP	604	E	51.8161
F	126	0.3	GTP	602	C	58.5568
F	126	0.3	GTP	603	B	59.5266
F	126	0.3	GTP	604	A	72.6858
A	130	34.7	GTP	604	A	39.2842	39.2842	39.1269	32.0667
A	130	34.7	GTP	604	D	48.9818
A	130	34.7	GTP	604	E	49.2111
A	130	34.7	GTP	602	C	54.5847
A	130	34.7	GTP	603	B	65.7692
A	130	34.7	GTP	604	F	69.5328
B	130	30.2	GTP	603	B	39.0242	39.0242
B	130	30.2	GTP	604	F	49.1114
B	130	30.2	GTP	604	E	49.1473
B	130	30.2	GTP	604	A	54.2534
B	130	30.2	GTP	602	C	65.4752
B	130	30.2	GTP	604	D	69.127
C	130	30.3	GTP	602	C	39.2683	39.2683
C	130	30.3	GTP	604	F	49.1677
C	130	30.3	GTP	604	D	49.2436
C	130	30.3	GTP	603	B	54.1568
C	130	30.3	GTP	604	A	65.4264
C	130	30.3	GTP	604	E	69.4593
D	130	30	GTP	604	D	38.9668	38.9668
D	130	30	GTP	604	A	49.1776
D	130	30	GTP	602	C	49.4641
D	130	30	GTP	604	E	54.2776
D	130	30	GTP	604	F	65.5989
D	130	30	GTP	603	B	69.4453
E	130	36.5	GTP	604	E	39.2203	39.2203
E	130	36.5	GTP	603	B	49.1577
E	130	36.5	GTP	604	A	49.2679
E	130	36.5	GTP	604	F	54.4146
E	130	36.5	GTP	604	D	65.4897
E	130	36.5	GTP	602	C	69.503
F	130	30.7	GTP	604	F	38.9977	38.9977
F	130	30.7	GTP	603	B	49.1656
F	130	30.7	GTP	602	C	49.358
F	130	30.7	GTP	604	D	54.1995
F	130	30.7	GTP	604	E	65.5559
F	130	30.7	GTP	604	A	69.3581
A	134	47.2	GTP	604	A	28.7725	28.7725	27.7793	45.45
A	134	47.2	GTP	604	E	54.3593
A	134	47.2	GTP	602	C	59.3368
A	134	47.2	GTP	603	B	59.5609
A	134	47.2	GTP	604	D	66.535
A	134	47.2	GTP	604	F	78.0149
B	134	43.5	GTP	603	B	27.8844	27.8844
B	134	43.5	GTP	604	A	56.6359
B	134	43.5	GTP	604	F	59.5184
B	134	43.5	GTP	602	C	62.1201
B	134	43.5	GTP	604	E	67.279
B	134	43.5	GTP	604	D	81.8134
C	134	39.7	GTP	602	C	28.1545	28.1545
C	134	39.7	GTP	603	B	56.4355
C	134	39.7	GTP	604	D	59.7303
C	134	39.7	GTP	604	A	62.1233
C	134	39.7	GTP	604	F	67.2035
C	134	39.7	GTP	604	E	82.1001
D	134	58.2	GTP	604	D	25.5726	25.5726
D	134	58.2	GTP	604	E	55.6643
D	134	58.2	GTP	602	C	57.1803
D	134	58.2	GTP	604	F	58.0082
D	134	58.2	GTP	604	A	66.7095
D	134	58.2	GTP	603	B	78.7623
E	134	44.3	GTP	604	E	28.0878	28.0878
E	134	44.3	GTP	604	F	56.6934
E	134	44.3	GTP	604	A	59.6286
E	134	44.3	GTP	604	D	62.1251
E	134	44.3	GTP	603	B	67.1251
E	134	44.3	GTP	602	C	82.0573
F	134	39.8	GTP	604	F	28.2041	28.2041
F	134	39.8	GTP	604	D	56.4756
F	134	39.8	GTP	603	B	59.0756
F	134	39.8	GTP	604	E	62.3508
F	134	39.8	GTP	602	C	66.7511
F	134	39.8	GTP	604	A	81.5014
A	143	0.2	GTP	604	A	36.5037	36.5037	36.1903	3.75
A	143	0.2	GTP	604	E	40.193
A	143	0.2	GTP	604	D	54.1598
A	143	0.2	GTP	603	B	58.0495
A	143	0.2	GTP	602	C	59.5497
A	143	0.2	GTP	604	F	63.839
B	143	7.3	GTP	603	B	35.9502	35.9502
B	143	7.3	GTP	604	F	39.9165
B	143	7.3	GTP	604	E	55.8635
B	143	7.3	GTP	602	C	56.3365
B	143	7.3	GTP	604	A	59.7533
B	143	7.3	GTP	604	D	63.0894
C	143	5.5	GTP	602	C	35.8396	35.8396
C	143	5.5	GTP	604	D	39.0115
C	143	5.5	GTP	604	F	51.4704
C	143	5.5	GTP	604	A	53.771
C	143	5.5	GTP	603	B	55.4266
C	143	5.5	GTP	604	E	59.3297
D	143	1	GTP	604	D	37.2514	37.2514
D	143	1	GTP	602	C	38.7798
D	143	1	GTP	604	A	53.0887
D	143	1	GTP	604	F	57.3356
D	143	1	GTP	604	E	59.4001
D	143	1	GTP	603	B	61.7158
E	143	4.5	GTP	604	E	37.4568	37.4568
E	143	4.5	GTP	604	A	38.7496
E	143	4.5	GTP	603	B	53.7419
E	143	4.5	GTP	604	D	57.6086
E	143	4.5	GTP	604	F	60.0618
E	143	4.5	GTP	602	C	62.4411
F	143	4	GTP	604	F	34.1402	34.1402
F	143	4	GTP	603	B	41.062
F	143	4	GTP	604	E	53.6951
F	143	4	GTP	602	C	56.9755
F	143	4	GTP	604	D	58.0569
F	143	4	GTP	604	A	62.9435
A	154	9.2	GTP	604	E	35.6484	35.6484	35.6043	8.6
A	154	9.2	GTP	604	D	40.7608
A	154	9.2	GTP	604	A	41.5505
A	154	9.2	GTP	604	F	50.9004
A	154	9.2	GTP	602	C	52.4421
A	154	9.2	GTP	603	B	54.8072
B	154	7	GTP	604	F	35.5262	35.5262
B	154	7	GTP	604	E	41.0351
B	154	7	GTP	603	B	41.5229
B	154	7	GTP	604	D	50.5583
B	154	7	GTP	604	A	52.3284
B	154	7	GTP	602	C	54.8002
C	154	10.3	GTP	604	D	35.5092	35.5092
C	154	10.3	GTP	604	F	41.0822
C	154	10.3	GTP	602	C	41.7099
C	154	10.3	GTP	604	E	50.8844
C	154	10.3	GTP	603	B	52.2893
C	154	10.3	GTP	604	A	54.6684
D	154	8.7	GTP	602	C	35.7971	35.7971
D	154	8.7	GTP	604	A	40.9974
D	154	8.7	GTP	604	D	41.3819
D	154	8.7	GTP	603	B	50.8438
D	154	8.7	GTP	604	E	52.3673
D	154	8.7	GTP	604	F	54.7847
E	154	7.2	GTP	604	A	35.615	35.615
E	154	7.2	GTP	603	B	41.0019
E	154	7.2	GTP	604	E	41.5456
E	154	7.2	GTP	602	C	50.881
E	154	7.2	GTP	604	F	52.3333
E	154	7.2	GTP	604	D	54.5531
F	154	9.2	GTP	603	B	35.5298	35.5298
F	154	9.2	GTP	602	C	41.1331
F	154	9.2	GTP	604	F	41.5091
F	154	9.2	GTP	604	A	50.7714
F	154	9.2	GTP	604	D	52.2156
F	154	9.2	GTP	604	E	54.7929
A	155	0.2	GTP	604	D	36.4269	36.4269	36.6442	0.0333333
A	155	0.2	GTP	604	E	38.2809
A	155	0.2	GTP	604	A	43.7137
A	155	0.2	GTP	602	C	49.4819
A	155	0.2	GTP	604	F	49.627
A	155	0.2	GTP	603	B	55.967
B	155	0	GTP	604	E	36.6589	36.6589
B	155	0	GTP	604	F	38.1617
B	155	0	GTP	603	B	43.7009
B	155	0	GTP	604	D	49.2692
B	155	0	GTP	604	A	49.3476
B	155	0	GTP	602	C	55.9793
C	155	0	GTP	604	F	36.6959	36.6959
C	155	0	GTP	604	D	38.0961
C	155	0	GTP	602	C	43.8621
C	155	0	GTP	603	B	49.2903
C	155	0	GTP	604	E	49.5897
C	155	0	GTP	604	A	55.8392
D	155	0	GTP	604	A	36.6419	36.6419
D	155	0	GTP	602	C	38.3582
D	155	0	GTP	604	D	43.5318
D	155	0	GTP	604	E	49.3778
D	155	0	GTP	603	B	49.5593
D	155	0	GTP	604	F	55.9553
E	155	0	GTP	603	B	36.6479	36.6479
E	155	0	GTP	604	A	38.2124
E	155	0	GTP	604	E	43.7114
E	155	0	GTP	604	F	49.3255
E	155	0	GTP	602	C	49.5848
E	155	0	GTP	604	D	55.704
F	155	0	GTP	602	C	36.7936	36.7936
F	155	0	GTP	603	B	38.1522
F	155	0	GTP	604	F	43.693
F	155	0	GTP	604	D	49.2405
F	155	0	GTP	604	A	49.4944
F	155	0	GTP	604	E	55.9788
A	201	0	GTP	604	A	19.3701	19.3701	19.3842	0
A	201	0	GTP	603	B	37.2143
A	201	0	GTP	602	C	37.5066
A	201	0	GTP	604	E	56.8708
A	201	0	GTP	604	D	61.6605
A	201	0	GTP	604	F	66.4128
B	201	0	GTP	603	B	19.4016	19.4016
B	201	0	GTP	602	C	37.0651
B	201	0	GTP	604	A	37.4738
B	201	0	GTP	604	F	56.7951
B	201	0	GTP	604	E	61.8867
B	201	0	GTP	604	D	66.1689
C	201	0	GTP	602	C	19.5039	19.5039
C	201	0	GTP	604	A	37.0303
C	201	0	GTP	603	B	37.4704
C	201	0	GTP	604	D	56.7994
C	201	0	GTP	604	F	61.9164
C	201	0	GTP	604	E	66.4618
D	201	0	GTP	604	D	19.2121	19.2121
D	201	0	GTP	604	F	37.1932
D	201	0	GTP	604	E	37.5187
D	201	0	GTP	602	C	57.1031
D	201	0	GTP	604	A	61.8533
D	201	0	GTP	603	B	66.378
E	201	0	GTP	604	E	19.4064	19.4064
E	201	0	GTP	604	D	36.8927
E	201	0	GTP	604	F	37.5691
E	201	0	GTP	604	A	56.8701
E	201	0	GTP	603	B	61.8661
E	201	0	GTP	602	C	66.5252
F	201	0	GTP	604	F	19.4114	19.4114
F	201	0	GTP	604	E	37.153
F	201	0	GTP	604	D	37.3638
F	201	0	GTP	603	B	56.7907
F	201	0	GTP	602	C	62.0209
F	201	0	GTP	604	A	66.3343
A	245	3.7	GTP	604	A	26.4457	26.4457	26.3916	2.58333
A	245	3.7	GTP	602	C	43.8275
A	245	3.7	GTP	603	B	61.9743
A	245	3.7	GTP	604	D	86.0824
A	245	3.7	GTP	604	E	88.754
A	245	3.7	GTP	604	F	101.819
B	245	2.7	GTP	603	B	26.2847	26.2847
B	245	2.7	GTP	604	A	43.9027
B	245	2.7	GTP	602	C	61.5266
B	245	2.7	GTP	604	E	86.5392
B	245	2.7	GTP	604	F	88.8855
B	245	2.7	GTP	604	D	101.758
C	245	2	GTP	602	C	26.3943	26.3943
C	245	2	GTP	603	B	43.9069
C	245	2	GTP	604	A	61.7607
C	245	2	GTP	604	F	86.547
C	245	2	GTP	604	D	89.0062
C	245	2	GTP	604	E	102.096
D	245	2.5	GTP	604	D	26.4783	26.4783
D	245	2.5	GTP	604	E	44.1245
D	245	2.5	GTP	604	F	62.1016
D	245	2.5	GTP	604	A	86.5261
D	245	2.5	GTP	602	C	89.1871
D	245	2.5	GTP	603	B	102.042
E	245	1.3	GTP	604	E	26.3699	26.3699
E	245	1.3	GTP	604	F	44.0829
E	245	1.3	GTP	604	D	61.7019
E	245	1.3	GTP	603	B	86.5086
E	245	1.3	GTP	604	A	88.9762
E	245	1.3	GTP	602	C	102.129
F	245	3.3	GTP	604	F	26.3766	26.3766
F	245	3.3	GTP	604	D	44.1778
F	245	3.3	GTP	604	E	61.9676
F	245	3.3	GTP	602	C	86.7775
F	245	3.3	GTP	603	B	88.8731
F	245	3.3	GTP	604	A	102.007
A	269	33.7	GTP	604	A	26.3901	26.3901	24.4967	36.5
A	269	33.7	GTP	602	C	53.9343
A	269	33.7	GTP	603	B	65.2906
A	269	33.7	GTP	604	E	88.3126
A	269	33.7	GTP	604	D	90.6961
A	269	33.7	GTP	604	F	105.457
B	269	31.3	GTP	603	B	26.1996	26.1996
B	269	31.3	GTP	604	A	53.9689
B	269	31.3	GTP	602	C	64.9405
B	269	31.3	GTP	604	F	87.9623
B	269	31.3	GTP	604	E	90.6268
B	269	31.3	GTP	604	D	105.004
C	269	46	GTP	602	C	21.79	21.79
C	269	46	GTP	603	B	52.2632
C	269	46	GTP	604	A	60.3824
C	269	46	GTP	604	D	86.9723
C	269	46	GTP	604	F	91.0198
C	269	46	GTP	604	E	103.459
D	269	21	GTP	604	D	22.4767	22.4767
D	269	21	GTP	604	E	49.0168
D	269	21	GTP	604	F	60.1427
D	269	21	GTP	602	C	88.9987
D	269	21	GTP	604	A	90.7043
D	269	21	GTP	603	B	103.64
E	269	37.5	GTP	604	E	24.4892	24.4892
E	269	37.5	GTP	604	F	53.5167
E	269	37.5	GTP	604	D	62.9463
E	269	37.5	GTP	604	A	88.6942
E	269	37.5	GTP	603	B	91.9434
E	269	37.5	GTP	602	C	105.456
F	269	49.5	GTP	604	F	25.6345	25.6345
F	269	49.5	GTP	604	D	53.2743
F	269	49.5	GTP	604	E	64.3985
F	269	49.5	GTP	603	B	88.5189
F	269	49.5	GTP	602	C	91.273
F	269	49.5	GTP	604	A	105.29
A	289	11.7	GTP	604	A	14.6075	14.6075	13.0381	25.2333
A	289	11.7	GTP	602	C	50.7218
A	289	11.7	GTP	603	B	53.8026
A	289	11.7	GTP	604	E	80.0105
A	289	11.7	GTP	604	D	86.7266
A	289	11.7	GTP	604	F	96.5096
B	289	26	GTP	603	B	12.252	12.252
B	289	26	GTP	602	C	49.6737
B	289	26	GTP	604	A	51.207
B	289	26	GTP	604	F	72.1401
B	289	26	GTP	604	E	81.8103
B	289	26	GTP	604	D	89.2187
C	289	59.8	GTP	602	C	12.5997	12.5997
C	289	59.8	GTP	603	B	50.3699
C	289	59.8	GTP	604	A	50.8098
C	289	59.8	GTP	604	D	79.466
C	289	59.8	GTP	604	F	87.3179
C	289	59.8	GTP	604	E	95.4309
D	289	13	GTP	604	D	12.8623	12.8623
D	289	13	GTP	604	F	50.5634
D	289	13	GTP	604	E	51.2913
D	289	13	GTP	602	C	72.0627
D	289	13	GTP	604	A	81.1269
D	289	13	GTP	603	B	89.1796
E	289	24.7	GTP	604	E	13.0752	13.0752
E	289	24.7	GTP	604	D	50.3415
E	289	24.7	GTP	604	F	52.1281
E	289	24.7	GTP	604	A	72.515
E	289	24.7	GTP	603	B	82.263
E	289	24.7	GTP	602	C	90.0952
F	289	16.2	GTP	604	F	12.8317	12.8317
F	289	16.2	GTP	604	E	50.5439
F	289	16.2	GTP	604	D	51.5114
F	289	16.2	GTP	603	B	71.6963
F	289	16.2	GTP	602	C	81.4886
F	289	16.2	GTP	604	A	89.2319
A	295	20.2	GTP	604	A	22.5215	22.5215	22.2456	18.6833
A	295	20.2	GTP	602	C	54.0243
A	295	20.2	GTP	603	B	58.989
A	295	20.2	GTP	604	E	64.6925
A	295	20.2	GTP	604	D	72.0097
A	295	20.2	GTP	604	F	85.386
B	295	19.8	GTP	603	B	21.8358	21.8358
B	295	19.8	GTP	604	A	53.5542
B	295	19.8	GTP	602	C	58.2962
B	295	19.8	GTP	604	F	64.6819
B	295	19.8	GTP	604	E	72.2342
B	295	19.8	GTP	604	D	84.9979
C	295	18.7	GTP	602	C	22.4516	22.4516
C	295	18.7	GTP	603	B	53.7831
C	295	18.7	GTP	604	A	58.6686
C	295	18.7	GTP	604	D	64.8211
C	295	18.7	GTP	604	F	72.2559
C	295	18.7	GTP	604	E	85.4235
D	295	18	GTP	604	D	22.4711	22.4711
D	295	18	GTP	604	E	54.1065
D	295	18	GTP	604	F	59.0012
D	295	18	GTP	602	C	64.9414
D	295	18	GTP	604	A	72.2099
D	295	18	GTP	603	B	85.3466
E	295	18.7	GTP	604	E	22.0773	22.0773
E	295	18.7	GTP	604	F	53.7398
E	295	18.7	GTP	604	D	58.4295
E	295	18.7	GTP	604	A	64.8908
E	295	18.7	GTP	603	B	72.2326
E	295	18.7	GTP	602	C	85.4134
F	295	16.7	GTP	604	F	22.1166	22.1166
F	295	16.7	GTP	604	D	53.7958
F	295	16.7	GTP	604	E	58.7642
F	295	16.7	GTP	603	B	64.6995
F	295	16.7	GTP	602	C	72.4115
F	295	16.7	GTP	604	A	85.2935
A	306	41.7	GTP	604	A	24.0345	24.0345	24.0362	41.85
A	306	41.7	GTP	602	C	60.5998
A	306	41.7	GTP	603	B	62.6008
A	306	41.7	GTP	604	E	81.2939
A	306	41.7	GTP	604	D	90.4809
A	306	41.7	GTP	604	F	101.647
B	306	53.7	GTP	603	B	24.4405	24.4405
B	306	53.7	GTP	604	A	61.2087
B	306	53.7	GTP	602	C	62.8357
B	306	53.7	GTP	604	F	81.4492
B	306	53.7	GTP	604	E	91.0447
B	306	53.7	GTP	604	D	101.844
C	306	39.5	GTP	602	C	24.0354	24.0354
C	306	39.5	GTP	603	B	60.5727
C	306	39.5	GTP	604	A	62.4358
C	306	39.5	GTP	604	D	81.6004
C	306	39.5	GTP	604	F	90.8604
C	306	39.5	GTP	604	E	101.881
D	306	38.5	GTP	604	D	24.0525	24.0525
D	306	38.5	GTP	604	E	60.6901
D	306	38.5	GTP	604	F	62.5359
D	306	38.5	GTP	602	C	81.5026
D	306	38.5	GTP	604	A	90.604
D	306	38.5	GTP	603	B	101.528
E	306	39	GTP	604	E	23.8415	23.8415
E	306	39	GTP	604	F	60.6288
E	306	39	GTP	604	D	62.282
E	306	39	GTP	604	A	81.5893
E	306	39	GTP	603	B	90.8064
E	306	39	GTP	602	C	101.872
F	306	38.7	GTP	604	F	23.8126	23.8126
F	306	38.7	GTP	604	D	60.5971
F	306	38.7	GTP	604	E	62.4942
F	306	38.7	GTP	603	B	81.463
F	306	38.7	GTP	602	C	91.0306
F	306	38.7	GTP	604	A	101.747
A	308	60.2	GTP	604	A	36.0798	36.0798	33.6081	48.0167
A	308	60.2	GTP	602	C	67.7164
A	308	60.2	GTP	603	B	75.7957
A	308	60.2	GTP	604	E	84.347
A	308	60.2	GTP	604	D	90.8626
A	308	60.2	GTP	604	F	107.563
B	308	35.3	GTP	603	B	30.4415	30.4415
B	308	35.3	GTP	604	A	63.1169
B	308	35.3	GTP	602	C	70.0205
B	308	35.3	GTP	604	F	83.8838
B	308	35.3	GTP	604	E	90.6116
B	308	35.3	GTP	604	D	105.203
C	308	38.8	GTP	602	C	31.8965	31.8965
C	308	38.8	GTP	603	B	62.7761
C	308	38.8	GTP	604	A	71.5284
C	308	38.8	GTP	604	D	85.2523
C	308	38.8	GTP	604	F	90.588
C	308	38.8	GTP	604	E	106.433
D	308	43.2	GTP	604	D	33.3838	33.3838
D	308	43.2	GTP	604	E	66.1879
D	308	43.2	GTP	604	F	72.9614
D	308	43.2	GTP	602	C	83.5132
D	308	43.2	GTP	604	A	90.6089
D	308	43.2	GTP	603	B	105.964
E	308	50.8	GTP	604	E	34.3335	34.3335
E	308	50.8	GTP	604	F	64.8323
E	308	50.8	GTP	604	D	74.0201
E	308	50.8	GTP	604	A	84.842
E	308	50.8	GTP	603	B	90.0123
E	308	50.8	GTP	602	C	106.878
F	308	59.8	GTP	604	F	35.5134	35.5134
F	308	59.8	GTP	604	D	65.3557
F	308	59.8	GTP	604	E	75.446
F	308	59.8	GTP	603	B	83.5509
F	308	59.8	GTP	602	C	88.7112
F	308	59.8	GTP	604	A	106.046
A	329	20.3	GTP	604	A	36.4919	36.4919	36.4592	18.9667
A	329	20.3	GTP	602	C	48.9404
A	329	20.3	GTP	604	D	57.8248
A	329	20.3	GTP	604	E	63.4837
A	329	20.3	GTP	603	B	67.1877
A	329	20.3	GTP	604	F	80.2858
B	329	18	GTP	603	B	36.4271	36.4271
B	329	18	GTP	604	A	48.9091
B	329	18	GTP	604	E	57.9316
B	329	18	GTP	604	F	63.323
B	329	18	GTP	602	C	67.0691
B	329	18	GTP	604	D	79.9645
C	329	18.7	GTP	602	C	36.6392	36.6392
C	329	18.7	GTP	603	B	48.7762
C	329	18.7	GTP	604	F	57.9193
C	329	18.7	GTP	604	D	63.4326
C	329	18.7	GTP	604	A	67.0665
C	329	18.7	GTP	604	E	80.2727
D	329	19	GTP	604	D	36.3522	36.3522
D	329	19	GTP	604	E	48.8836
D	329	19	GTP	604	A	57.9544
D	329	19	GTP	602	C	63.612
D	329	19	GTP	604	F	67.2193
D	329	19	GTP	603	B	80.2195
E	329	18.8	GTP	604	E	36.4453	36.4453
E	329	18.8	GTP	604	F	48.7702
E	329	18.8	GTP	603	B	57.9456
E	329	18.8	GTP	604	A	63.5218
E	329	18.8	GTP	604	D	66.8993
E	329	18.8	GTP	602	C	80.2698
F	329	19	GTP	604	F	36.3994	36.3994
F	329	19	GTP	604	D	48.8875
F	329	19	GTP	602	C	58.194
F	329	19	GTP	603	B	63.367
F	329	19	GTP	604	E	67.1946
F	329	19	GTP	604	A	80.1863
A	333	13	GTP	604	A	42.1622	42.1622	43.5967	26.5667
A	333	13	GTP	602	C	50.2187
A	333	13	GTP	604	D	68.8577
A	333	13	GTP	603	B	74.7393
A	333	13	GTP	604	E	78.5129
A	333	13	GTP	604	F	93.4939
B	333	10.8	GTP	603	B	42.2765	42.2765
B	333	10.8	GTP	604	A	49.6045
B	333	10.8	GTP	604	E	68.4201
B	333	10.8	GTP	602	C	74.3445
B	333	10.8	GTP	604	F	78.3012
B	333	10.8	GTP	604	D	92.7423
C	333	48.2	GTP	602	C	45.3191	45.3191
C	333	48.2	GTP	603	B	54.273
C	333	48.2	GTP	604	F	65.858
C	333	48.2	GTP	604	D	75.2729
C	333	48.2	GTP	604	A	77.659
C	333	48.2	GTP	604	E	91.9837
D	333	34.3	GTP	604	D	43.9307	43.9307
D	333	34.3	GTP	604	E	52.6398
D	333	34.3	GTP	604	A	64.2253
D	333	34.3	GTP	602	C	73.9076
D	333	34.3	GTP	604	F	76.0495
D	333	34.3	GTP	603	B	89.9026
E	333	27.8	GTP	604	E	43.541	43.541
E	333	27.8	GTP	604	F	51.7126
E	333	27.8	GTP	603	B	64.5584
E	333	27.8	GTP	604	A	74.3109
E	333	27.8	GTP	604	D	75.1859
E	333	27.8	GTP	602	C	90.0668
F	333	25.3	GTP	604	F	44.3507	44.3507
F	333	25.3	GTP	604	D	54.0565
F	333	25.3	GTP	602	C	65.5736
F	333	25.3	GTP	603	B	74.2525
F	333	25.3	GTP	604	E	77.002
F	333	25.3	GTP	604	A	91.056
A	340	35.8	GTP	604	A	35.9306	35.9306	35.3999	37.55
A	340	35.8	GTP	602	C	56.4227
A	340	35.8	GTP	603	B	74.1331
A	340	35.8	GTP	604	D	82.7456
A	340	35.8	GTP	604	E	84.6924
A	340	35.8	GTP	604	F	103.252
B	340	42.3	GTP	603	B	35.4127	35.4127
B	340	42.3	GTP	604	A	55.0898
B	340	42.3	GTP	602	C	73.1741
B	340	42.3	GTP	604	E	84.0851
B	340	42.3	GTP	604	F	86.3237
B	340	42.3	GTP	604	D	103.87
C	340	32.8	GTP	602	C	35.3992	35.3992
C	340	32.8	GTP	603	B	56.6046
C	340	32.8	GTP	604	A	73.5701
C	340	32.8	GTP	604	F	82.3868
C	340	32.8	GTP	604	D	83.7077
C	340	32.8	GTP	604	E	102.599
D	340	56.2	GTP	604	D	34.5364	34.5364
D	340	56.2	GTP	604	E	52.4906
D	340	56.2	GTP	604	F	71.8073
D	340	56.2	GTP	604	A	86.1212
D	340	56.2	GTP	602	C	89.4218
D	340	56.2	GTP	603	B	105.345
E	340	34.5	GTP	604	E	36.1776	36.1776
E	340	34.5	GTP	604	F	56.674
E	340	34.5	GTP	604	D	74.0995
E	340	34.5	GTP	603	B	81.6442
E	340	34.5	GTP	604	A	83.5526
E	340	34.5	GTP	602	C	102.355
F	340	23.7	GTP	604	F	34.9429	34.9429
F	340	23.7	GTP	604	D	56.3256
F	340	23.7	GTP	604	E	73.3884
F	340	23.7	GTP	602	C	83.041
F	340	23.7	GTP	603	B	84.0931
F	340	23.7	GTP	604	A	102.752
A	342	21.3	GTP	604	A	34.3851	34.3851	33.6297	20.5
A	342	21.3	GTP	602	C	45.9774
A	342	21.3	GTP	603	B	68.938
A	342	21.3	GTP	604	D	81.8711
A	342	21.3	GTP	604	E	88.0999
A	342	21.3	GTP	604	F	101.578
B	342	15.5	GTP	603	B	30.4592	30.4592
B	342	15.5	GTP	604	A	49.018
B	342	15.5	GTP	602	C	67.2633
B	342	15.5	GTP	604	E	84.5844
B	342	15.5	GTP	604	F	87.1182
B	342	15.5	GTP	604	D	102.296
C	342	23	GTP	602	C	35.0368	35.0368
C	342	23	GTP	603	B	46.0349
C	342	23	GTP	604	A	69.2468
C	342	23	GTP	604	F	82.4909
C	342	23	GTP	604	D	88.8576
C	342	23	GTP	604	E	102.232
D	342	19.3	GTP	604	D	34.7469	34.7469
D	342	19.3	GTP	604	E	46.913
D	342	19.3	GTP	604	F	69.704
D	342	19.3	GTP	604	A	81.522
D	342	19.3	GTP	602	C	87.7174
D	342	19.3	GTP	603	B	101.406
E	342	18.7	GTP	604	E	33.2426	33.2426
E	342	18.7	GTP	604	F	45.5747
E	342	18.7	GTP	604	D	67.6526
E	342	18.7	GTP	603	B	83.6274
E	342	18.7	GTP	604	A	89.2088
E	342	18.7	GTP	602	C	102.514
F	342	25.2	GTP	604	F	33.9079	33.9079
F	342	25.2	GTP	604	D	46.1419
F	342	25.2	GTP	604	E	68.6384
F	342	25.2	GTP	602	C	82.8002
F	342	25.2	GTP	603	B	88.2829
F	342	25.2	GTP	604	A	101.817
A	358	13.8	GTP	604	A	39.9406	39.9406	43.233	43.9333
A	358	13.8	GTP	602	C	42.1382
A	358	13.8	GTP	604	D	69.5911
A	358	13.8	GTP	603	B	69.7232
A	358	13.8	GTP	604	E	81.2057
A	358	13.8	GTP	604	F	92.3542
B	358	57.7	GTP	603	B	43.5886	43.5886
B	358	57.7	GTP	604	A	45.5854
B	358	57.7	GTP	604	E	66.767
B	358	57.7	GTP	602	C	73.0403
B	358	57.7	GTP	604	F	79.3715
B	358	57.7	GTP	604	D	91.127
C	358	45.8	GTP	602	C	44.5471	44.5471
C	358	45.8	GTP	603	B	48.1795
C	358	45.8	GTP	604	F	67.0779
C	358	45.8	GTP	604	A	74.9389
C	358	45.8	GTP	604	D	79.1443
C	358	45.8	GTP	604	E	92.3757
D	358	50.7	GTP	604	D	44.5001	44.5001
D	358	50.7	GTP	604	E	47.7419
D	358	50.7	GTP	604	A	67.8924
D	358	50.7	GTP	604	F	75.0837
D	358	50.7	GTP	602	C	80.3468
D	358	50.7	GTP	603	B	92.9564
E	358	53.3	GTP	604	E	43.1004	43.1004
E	358	53.3	GTP	604	F	43.9911
E	358	53.3	GTP	603	B	66.7039
E	358	53.3	GTP	604	D	71.9052
E	358	53.3	GTP	604	A	79.6625
E	358	53.3	GTP	602	C	90.9693
F	358	42.3	GTP	604	F	43.7212	43.7212
F	358	42.3	GTP	604	D	48.5901
F	358	42.3	GTP	602	C	67.9502
F	358	42.3	GTP	604	E	74.8433
F	358	42.3	GTP	603	B	79.0619
F	358	42.3	GTP	604	A	92.6109
A	387	1.2	GTP	604	A	14.1814	14.1814	14.2356	0.683333
A	387	1.2	GTP	603	B	31.7627
A	387	1.2	GTP	602	C	36.3621
A	387	1.2	GTP	604	E	63.5475
A	387	1.2	GTP	604	D	69.5143
A	387	1.2	GTP	604	F	71.8015
B	387	0.5	GTP	603	B	14.292	14.292
B	387	0.5	GTP	602	C	31.5456
B	387	0.5	GTP	604	A	36.3766
B	387	0.5	GTP	604	F	63.4746
B	387	0.5	GTP	604	E	69.7289
B	387	0.5	GTP	604	D	71.5773
C	387	0.5	GTP	602	C	14.2928	14.2928
C	387	0.5	GTP	604	A	31.5624
C	387	0.5	GTP	603	B	36.4008
C	387	0.5	GTP	604	D	63.4928
C	387	0.5	GTP	604	F	69.7678
C	387	0.5	GTP	604	E	71.8678
D	387	0.5	GTP	604	D	14.0639	14.0639
D	387	0.5	GTP	604	F	31.7402
D	387	0.5	GTP	604	E	36.4314
D	387	0.5	GTP	602	C	63.8044
D	387	0.5	GTP	604	A	69.709
D	387	0.5	GTP	603	B	71.7821
E	387	0.7	GTP	604	E	14.2893	14.2893
E	387	0.7	GTP	604	D	31.4205
E	387	0.7	GTP	604	F	36.5219
E	387	0.7	GTP	604	A	63.543
E	387	0.7	GTP	603	B	69.7072
E	387	0.7	GTP	602	C	71.9339
F	387	0.7	GTP	604	F	14.2944	14.2944
F	387	0.7	GTP	604	E	31.6655
F	387	0.7	GTP	604	D	36.2532
F	387	0.7	GTP	603	B	63.4983
F	387	0.7	GTP	602	C	69.8806
F	387	0.7	GTP	604	A	71.752
A	400	28.3	GTP	603	B	14.634	14.634	14.4536	28.9167
A	400	28.3	GTP	604	A	27.7564
A	400	28.3	GTP	602	C	38.7551
A	400	28.3	GTP	604	E	81.1467
A	400	28.3	GTP	604	F	81.8767
A	400	28.3	GTP	604	D	87.9986
B	400	28.7	GTP	602	C	14.2219	14.2219
B	400	28.7	GTP	603	B	27.953
B	400	28.7	GTP	604	A	38.8573
B	400	28.7	GTP	604	F	81.1473
B	400	28.7	GTP	604	D	81.7763
B	400	28.7	GTP	604	E	88.2257
C	400	29.5	GTP	604	A	14.45	14.45
C	400	29.5	GTP	602	C	27.7308
C	400	29.5	GTP	603	B	38.9884
C	400	29.5	GTP	604	D	81.0894
C	400	29.5	GTP	604	E	81.9892
C	400	29.5	GTP	604	F	88.2484
D	400	29.3	GTP	604	F	14.6082	14.6082
D	400	29.3	GTP	604	D	27.8135
D	400	29.3	GTP	604	E	38.9318
D	400	29.3	GTP	602	C	81.4132
D	400	29.3	GTP	603	B	81.8843
D	400	29.3	GTP	604	A	88.1783
E	400	29	GTP	604	D	14.3497	14.3497
E	400	29	GTP	604	E	27.9361
E	400	29	GTP	604	F	39.1492
E	400	29	GTP	604	A	81.1307
E	400	29	GTP	602	C	82.1062
E	400	29	GTP	603	B	88.1829
F	400	28.7	GTP	604	E	14.4576	14.4576
F	400	28.7	GTP	604	F	28.0015
F	400	28.7	GTP	604	D	38.7416
F	400	28.7	GTP	603	B	81.122
F	400	28.7	GTP	604	A	81.8726
F	400	28.7	GTP	602	C	88.3256
A	420	37.7	GTP	602	C	39.8759	39.8759	39.8809	31.6333
A	420	37.7	GTP	603	B	39.9787
A	420	37.7	GTP	604	A	46.9304
A	420	37.7	GTP	604	F	108.727
A	420	37.7	GTP	604	D	110.349
A	420	37.7	GTP	604	E	111.946
B	420	23	GTP	602	C	39.7543	39.7543
B	420	23	GTP	604	A	40.058
B	420	23	GTP	603	B	46.7467
B	420	23	GTP	604	D	108.694
B	420	23	GTP	604	E	110.418
B	420	23	GTP	604	F	111.802
C	420	19.8	GTP	603	B	39.7835	39.7835
C	420	19.8	GTP	604	A	39.9121
C	420	19.8	GTP	602	C	45.9147
C	420	19.8	GTP	604	E	108.603
C	420	19.8	GTP	604	F	109.969
C	420	19.8	GTP	604	D	111.314
D	420	37.8	GTP	604	F	40.0541	40.0541
D	420	37.8	GTP	604	E	40.2406
D	420	37.8	GTP	604	D	47.0369
D	420	37.8	GTP	603	B	108.775
D	420	37.8	GTP	604	A	110.548
D	420	37.8	GTP	602	C	112.196
E	420	37.8	GTP	604	D	39.8915	39.8915
E	420	37.8	GTP	604	F	40.3305
E	420	37.8	GTP	604	E	47.1513
E	420	37.8	GTP	602	C	108.973
E	420	37.8	GTP	603	B	110.492
E	420	37.8	GTP	604	A	111.966
F	420	33.7	GTP	604	E	39.9259	39.9259
F	420	33.7	GTP	604	D	40.3229
F	420	33.7	GTP	604	F	47.0229
F	420	33.7	GTP	604	A	108.843
F	420	33.7	GTP	602	C	110.784
F	420	33.7	GTP	603	B	111.892
A	423	40.3	GTP	603	B	43.8181	43.8181	39.1619	44.3
A	423	40.3	GTP	604	A	50.3675
A	423	40.3	GTP	602	C	53.4748
A	423	40.3	GTP	604	F	116.388
A	423	40.3	GTP	604	E	117.06
A	423	40.3	GTP	604	D	120.165
B	423	57.2	GTP	602	C	42.42	42.42
B	423	57.2	GTP	603	B	51.4328
B	423	57.2	GTP	604	A	53.9249
B	423	57.2	GTP	604	D	115.599
B	423	57.2	GTP	604	F	116.947
B	423	57.2	GTP	604	E	120.38
C	423	59.8	GTP	604	A	35.5318	35.5318
C	423	59.8	GTP	602	C	48.7127
C	423	59.8	GTP	603	B	49.2279
C	423	59.8	GTP	604	E	108.688
C	423	59.8	GTP	604	D	111.37
C	423	59.8	GTP	604	F	114.569
D	423	11	GTP	604	F	34.1832	34.1832
D	423	11	GTP	604	D	42.5544
D	423	11	GTP	604	E	46.5201
D	423	11	GTP	603	B	106.423
D	423	11	GTP	602	C	107.41
D	423	11	GTP	604	A	110.809
E	423	37.8	GTP	604	D	38.0933	38.0933
E	423	37.8	GTP	604	F	47.7346
E	423	37.8	GTP	604	E	49.2599
E	423	37.8	GTP	602	C	110.523
E	423	37.8	GTP	604	A	113.152
E	423	37.8	GTP	603	B	114.875
F	423	59.7	GTP	604	E	40.9248	40.9248
F	423	59.7	GTP	604	F	49.1026
F	423	59.7	GTP	604	D	54.2513
F	423	59.7	GTP	604	A	114.1
F	423	59.7	GTP	603	B	114.417
F	423	59.7	GTP	602	C	119.198
A	446	39	GTP	604	A	4.29345	4.29345	4.34395	39
A	446	39	GTP	603	B	36.3792
A	446	39	GTP	602	C	38.3948
A	446	39	GTP	604	E	76.0076
A	446	39	GTP	604	D	81.6583
A	446	39	GTP	604	F	85.8788
B	446	39.5	GTP	603	B	4.51518	4.51518
B	446	39.5	GTP	602	C	35.9902
B	446	39.5	GTP	604	A	38.4754
B	446	39.5	GTP	604	F	75.912
B	446	39.5	GTP	604	E	81.8566
B	446	39.5	GTP	604	D	85.6407
C	446	38.3	GTP	602	C	4.21837	4.21837
C	446	38.3	GTP	604	A	36.1687
C	446	38.3	GTP	603	B	38.4932
C	446	38.3	GTP	604	D	75.9765
C	446	38.3	GTP	604	F	81.873
C	446	38.3	GTP	604	E	85.9377
D	446	37.3	GTP	604	D	4.04169	4.04169
D	446	37.3	GTP	604	F	36.7303
D	446	37.3	GTP	604	E	38.4041
D	446	37.3	GTP	602	C	76.2729
D	446	37.3	GTP	604	A	81.6819
D	446	37.3	GTP	603	B	85.9244
E	446	39.7	GTP	604	E	4.46097	4.46097
E	446	39.7	GTP	604	D	36.0291
E	446	39.7	GTP	604	F	38.6199
E	446	39.7	GTP	604	A	76.0195
E	446	39.7	GTP	603	B	81.835
E	446	39.7	GTP	602	C	86.0111
F	446	40.2	GTP	604	F	4.53407	4.53407
F	446	40.2	GTP	604	E	36.243
F	446	40.2	GTP	604	D	38.4103
F	446	40.2	GTP	603	B	75.9396
F	446	40.2	GTP	602	C	82.0208
F	446	40.2	GTP	604	A	85.8184
A	470	19.2	GTP	602	C	23.2402	23.2402	22.9388	24.3833
A	470	19.2	GTP	604	A	38.9801
A	470	19.2	GTP	603	B	57.5687
A	470	19.2	GTP	604	D	70.2384
A	470	19.2	GTP	604	E	84.5618
A	470	19.2	GTP	604	F	86.9774
B	470	31.8	GTP	604	A	22.9677	22.9677
B	470	31.8	GTP	603	B	34.8613
B	470	31.8	GTP	602	C	54.8875
B	470	31.8	GTP	604	E	76.2867
B	470	31.8	GTP	604	F	87.6776
B	470	31.8	GTP	604	D	90.9219
C	470	26	GTP	603	B	22.1057	22.1057
C	470	26	GTP	602	C	38.7874
C	470	26	GTP	604	A	56.6297
C	470	26	GTP	604	F	69.8478
C	470	26	GTP	604	D	83.9996
C	470	26	GTP	604	E	86.2132
D	470	20.5	GTP	604	E	22.429	22.429
D	470	20.5	GTP	604	D	38.5946
D	470	20.5	GTP	604	F	56.9108
D	470	20.5	GTP	604	A	69.6656
D	470	20.5	GTP	602	C	83.9854
D	470	20.5	GTP	603	B	86.0284
E	470	31.8	GTP	604	F	23.3543	23.3543
E	470	31.8	GTP	604	E	40.0972
E	470	31.8	GTP	604	D	58.1104
E	470	31.8	GTP	603	B	70.1986
E	470	31.8	GTP	604	A	84.956
E	470	31.8	GTP	602	C	87.254
F	470	17	GTP	604	D	23.5356	23.5356
F	470	17	GTP	604	F	38.9896
F	470	17	GTP	604	E	57.6614
F	470	17	GTP	602	C	70.0088
F	470	17	GTP	603	B	83.9326
F	470	17	GTP	604	A	86.501
A	488	0	GTP	602	C	21.6128	21.6128	21.5287	0.0333333
A	488	0	GTP	604	A	27.6597
A	488	0	GTP	603	B	47.1676
A	488	0	GTP	604	D	65.2091
A	488	0	GTP	604	E	74.059
A	488	0	GTP	604	F	78.2214
B	488	0	GTP	604	A	21.571	21.571
B	488	0	GTP	603	B	27.7029
B	488	0	GTP	602	C	46.9806
B	488	0	GTP	604	E	65.2962
B	488	0	GTP	604	F	73.9503
B	488	0	GTP	604	D	77.9482
C	488	0.2	GTP	603	B	21.4444	21.4444
C	488	0.2	GTP	602	C	27.7072
C	488	0.2	GTP	604	A	47.0075
C	488	0.2	GTP	604	F	65.2579
C	488	0.2	GTP	604	D	73.9006
C	488	0.2	GTP	604	E	78.1853
D	488	0	GTP	604	E	21.5295	21.5295
D	488	0	GTP	604	D	27.4882
D	488	0	GTP	604	F	47.1363
D	488	0	GTP	604	A	65.2784
D	488	0	GTP	602	C	74.1293
D	488	0	GTP	603	B	78.0926
E	488	0	GTP	604	F	21.4553	21.4553
E	488	0	GTP	604	E	27.7201
E	488	0	GTP	604	D	46.8364
E	488	0	GTP	603	B	65.2832
E	488	0	GTP	604	A	74.0141
E	488	0	GTP	602	C	78.2672
F	488	0	GTP	604	D	21.5589	21.5589
F	488	0	GTP	604	F	27.7343
F	488	0	GTP	604	E	47.1518
F	488	0	GTP	602	C	65.534
F	488	0	GTP	603	B	73.9363
F	488	0	GTP	604	A	78.1272

## Sheet: F-All Peptides
Quantification of in vitro malonylation and exisiting acetylation and succinylation of glutamate dehydrogenase
PDB Lys Residue	Seq Lys Residue	Trypsin Miscleaved Dipeptide Sequence	Peptide Length	Maximum Lys Surface Area	Closest Nucleotide Distance	Lys Surface Area	Closest Nucleotide Distance	Closest Nucleotide	Closest NADH Distance	Active Site NADH Distance	Allosteric Site NADH Distance	Allosteric Site GTP Distance	Lys Surface Area	Closest Nucleotide Distance	Closest Nucleotide	Active Site NADPH Distance	Allosteric Site GTP Distance	Lys Surface Area	Closest Nucleotide	Allosteric Site ADP Distance	In vivo Acetylation % (Weinert, 2015)	Retention Time	Modification	m/z	m/z Metox	NoMal-1	MalCoA-1	MalCoA + NADPH-1	MalCoA + GTP-1		NoMal-2	MalCoA-2	MalCoA + NADPH-2	MalCoA + GTP-2	MalCoA + ATP-2	NoMal-3	MalCoA-3	MalCoA + NADPH-3	MalCoA + GTP-3	MalCoA + ATP-3	NoMal-4	MalCoA-4	MalCoA + NADPH-4	MalCoA + GTP-4	MalCoA + ATP-4a	MalCoA + ATP-4b	Modification	m/z	m/z Metox
11	68	EDDPNFFKMVEGFFDR	16	60.3167	26.8993	59.3	27.2577	Act NADH	27.2577	27.2577	33.9825	44.559	42.0333	26.8993	Act NADPH	26.8993	43.2405	60.3167	Allo ADP	35.3242
27	84	GASIVEDKLVEDLK	14	26.45	18.2209	23.25	18.2209	Allo NADH	18.2209	29.9146	18.2209	19.7684	23.4333	21.3136	Allo GTP	32.3699	21.3136	26.45	Allo ADP	22.7683	0.00879101	49.27	K8(Malonyl)	801.417		760811	4961993	1386592	2137764		683859	6545148	3362549	3657656	2443715	405257	7719221	2324005	3741436	1745788	179286	2554103	1225696	1664006	1474147	3191374	K8(Acetyl)	779.423
33	90	LVEDLKTR	8	53.9	17.8622	42.3	19.4624	Allo GTP	22.7636	24.1748	22.7636	19.4624	53.9	17.8622	Allo GTP	19.2033	17.8622	12.7	Allo ADP	22.2961	0.00655307	Too short
41	98	ETEEQKR	7	59.9333	24.5307	13.3333	25.2607	Allo GTP	26.2196	27.2781	26.2196	25.2607	16.4	24.5307	Allo GTP	26.4455	24.5307	59.9333	Allo ADP	36.1435		Too short
53	110	IIKPCNHVLSLSFPIR	16	23.5667	26.7202	23.5667	26.7202	Allo NADH	26.7202	28.1364	26.7202	37.9029	23.2	28.1213	Act NADPH	28.1213	36.5625	17.5833	Allo ADP	27.3277	0.000351778
90	147	TPCKGGIR	8	0.583333	14.3375	0	14.3375	Act NADH	14.3375	14.3375	17.3013	21.4044	0	14.3609	Act NADPH	14.3609	21.2972	0.583333	Allo ADP	17.5793		Too short
105	162	YSTDVSVDEVKALASLMTYK	20	50.5167	23.6914	49.9167	23.6914	Act NADH	23.6914	23.6914	29.3794	40.38	50.5167	24.0111	Act NADPH	24.0111	40.3723	39.7667	Allo ADP	29.1481	0.000937967
114	171	ALASLMTYKCAVVDVPFGGAK	21	9.18333	10.6895	0.533333	10.6895	Act NADH	10.6895	10.6895	19.5574	22.6484	0.0666667	10.9677	Act NADPH	10.9677	22.6331	9.18333	Allo ADP	18.7016		Too long
126	183	CAVVDVPFGGAKAGVK	16	14.9583	8.93049	0.466667	8.93049	Act NADH	8.93049	8.93049	22.5937	24.2331	0	9.74275	Act NADPH	9.74275	24.5134	14.9583	Allo ADP	24.4234		40.65	C1(Carbamidomethyl);K12(Malonyl)	830.923		25272	32772157	1156722	16176863		142443	76785302	4136641	43225003	39456636	400548	69580642	2387449	36741520	45919387	0	43486344	1112155	25282654	35297361	42222730	C1(Carbamidomethyl);K12(Acetyl)	808.927
130	187	AGVKINPK	8	52.2	20.1895	32.0667	20.1895	Act NADH	20.1895	20.1895	35.7948	39.1269	52.2	20.3866	Act NADPH	20.3866	39.3964	51.8667	Allo ADP	38.795		Too short
134	191	INPKNYTDNELEK	13	59.0917	12.0776	45.45	13.1906	Act NADH	13.1906	13.1906	32.9486	27.7793	35.1167	12.0776	Act NADPH	12.0776	27.626	59.0917	Allo ADP	33.508	0.000315463	31.33	K4(Malonyl)	832.394		3216	2719818	596433	1818251		0	5951704	1710277	5121179	2394949	7049	6085207	295872	5100931	3866441	0	4998221	854681	2676622	3588617	4157805	K4(Acetyl)	810.4
143	200	NYTDNELEKITR	12	19.2833	25.1652	3.75	25.1652	Act NADH	25.1652	25.1652	29.8106	36.1903	19.2833	26.4045	Act NADPH	26.4045	36.8324	15.8167	Allo ADP	33.8225
154	211	FTMELAKK	8	16.2333	21.6402	8.6	21.6402	Allo NADH	21.6402	29.6523	21.6402	35.6043	8.81667	29.5359	Act NADPH	29.5359	35.1647	16.2333	Allo ADP	24.4967	0.000108668	Too short
155	212	KGFIGPGVDVPAPDMSTGER	20	8.05833	22.2232	0.0333333	22.2232	Allo NADH	22.2232	25.989	22.2232	36.6442	0.233333	26.3436	Act NADPH	26.3436	36.5419	8.05833	Allo ADP	23.9613
201	258	EMSWAIDTYASTIGHYDINAHACVTGKPISQGGIHGR	37	0	10.8613	0	10.8613	Allo NADH	10.8613	18.5386	10.8613	19.3842	0	18.9296	Act NADPH	18.9296	19.3849	0	Allo ADP	13.6905	Too long	Too long
245	302	GVFHGIENFINEASYMSILGMTPGFGDKTFVVQFGNVGLHSMR	43	15.275	25.677	2.58333	26.253	Act NADH	26.253	26.253	36.7076	26.3916	1.18333	25.677	Allo GTP	26.6396	25.677	15.275	Allo ADP	29.2948	Too long	Too long
269	326	FGAKCITVGESDGSIWNPDGIDPK	24	44.3333	24.4967	36.5	24.4967	Allo GTP	26.5686	26.5686	41.4682	24.4967	36.4333	24.6966	Allo GTP	26.0205	24.6966	44.3333	Allo ADP	37.9663		Too long
289	346	CITVGESDGSIWNPDGIDPKELEDFK	26	33.1667	13.0381	25.2333	13.0381	Allo GTP	19.5693	19.5693	26.8558	13.0381	26.5	13.6263	Allo GTP	19.6714	13.6263	33.1667	Allo ADP	30.9667	0.00476872	Too long
295	352	ELEDFKLQHGTILGFPK	17	18.6833	10.6175	18.6833	10.6175	Act NADH	10.6175	10.6175	31.0952	22.2456	15.95	10.6203	Act NADPH	10.6203	22.4235	9.35	Allo ADP	31.7518	0.000843775	50.5	K6(Malonyl)	686.69		15756	2846601	399413	664156		0	4729322	736542	1919484	2335559	17980	4579615	337734	1445572	2155612	0	2115951	239924	455756	1192733	3171188	K6(Acetyl)	672.027
306	363	LQHGTILGFPKAK	13	55.7833	24.0362	41.85	24.0362	Allo GTP	26.246	26.246	38.8452	24.0362	55.7833	25.4908	Allo GTP	27.1371	25.4908	6.64167	Allo ADP	37.6723	0.00113583
308	365	AKIYEGSILEVDCDILIPAASEK	23	51.45	27.8499	48.0167	28.6282	Act NADH	28.6282	28.6282	48.3487	33.6081	45.5	27.8499	Act NADPH	27.8499	34.1721	51.45	Allo ADP	48.9041		Too long
329	386	IYEGSILEVDCDILIPAASEKQLTK	25	21.85	17.7841	18.9667	17.7841	Act NADH	17.7841	17.7841	34.4218	36.4592	7.88333	18.113	Act NADPH	18.113	36.3422	21.85	Allo ADP	35.0428	0.000174711	Too long
333	390	QLTKSNAPR	9	42.0333	27.7829	26.5667	27.7829	Act NADH	27.7829	27.7829	41.0175	43.5967	42.0333	28.9013	Act NADPH	28.9013	44.1871	33.9417	Allo ADP	40.3047		10.39	K4(Malonyl)	550.789		0	1041699	1180688	1414169		0	1436565	1447691	3128060	1321802	0	259940	4248474	3473273		0	2408014	2380591	1865000	1011224	1148409	K4(Acetyl)	528.794
340	397	VKAK	4	46.0667	26.4886	37.55	26.4886	Act NADH	26.4886	26.4886	45.3872	35.3999	42.3	26.877	Act NADPH	26.877	36.3826	46.0667	Allo ADP	41.5265	Too short	Too short
342	399	AKIIAEGANGPTTPEADK	18	35.1083	27.6648	20.5	27.6648	Act NADH	27.6648	27.6648	38.9284	33.6297	31.0667	28.1384	Act NADPH	28.1384	33.1392	35.1083	Allo ADP	34.7336	0.000736537
358	415	IIAEGANGPTTPEADKIFLER	21	58.1583	29.3306	43.9333	29.9579	Act NADH	29.9579	29.9579	37.1467	43.233	39.4667	29.3306	Act NADPH	29.3306	43.011	58.1583	Allo ADP	35.3249	0.00141553	Too long
387	444	NIMVIPDLYLNAGGVTVSYFEWLKNLNHVSYGR	33	15.1167	4.71333	0.683333	4.71333	Allo NADH	4.71333	22.0435	4.71333	14.2356	15.1167	14.6463	Allo GTP	22.4447	14.6463	0.15	Allo ADP	6.50517	Too long	Too long
400	457	LTFKYER	7	28.9167	14.4536	28.9167	14.4536	Allo GTP	21.3118	26.2999	21.3118	14.4536	25.0167	14.5416	Allo GTP	26.334	14.5416	19.65	Allo ADP	16.9999	0.000940259	Too short
420	477	KFGK	4	33.75	35.5226	31.6333	39.8809	Allo GTP	45.8894	55.8543	45.8894	39.8809	21.4167	38.3849	Allo GTP	53.6671	38.3849	33.75	Allo ADP	35.5226	Too short	Too short
423	480	FGKHGGTIPIVPTAEFQDR	19	51.4	37.5453	44.3	39.1619	Allo GTP	49.8418	55.9291	49.8418	39.1619	51.4	37.5453	Allo GTP	53.9958	37.5453	47.5333	Allo ADP	38.3726	0.000270144	42.605	K3(Malonyl)	719.364		58011	10761446	4782503	6597218		263046	21999753	7963441	12232890	13811405	116463	17332227	8045872	10429663	17380453	0	11517001	2633137	6801052	11470430	15271455	K3(Acetyl)	704.701
446	503	ISGASEKDIVHSGLAYTMER	20	58.2417	4.34395	39	4.34395	Allo GTP	16.5837	23.7805	16.5837	4.34395	51.9667	5.12515	Allo GTP	24.3271	5.12515	58.2417	Allo ADP	14.0982	0.0162905	44.68, 41.2	K7(Malonyl)+K7(Malonyl);M18(Oxidation)	750.695	756.027	3342026	267907598	29497120	12497555		2953096	399706398	36872379	19893740	6600238	2152808	379935281	37722115	15391802	8632433	1063291	207837477	15813009	8428142	7512876	10329286	K7(Acetyl)+K7(Acetyl);M18(Oxidation)	736.033	741.365
470	527	TAMKYNLGLDLR	12	32.7	18.3975	24.3833	21.8416	Allo NADH	21.8416	34.7308	21.8416	22.9388	32.7	23.4466	Allo GTP	35.8445	23.4466	25.5083	Allo ADP	18.3975	0.00414935	46.28	K4(Malonyl)+M3(Oxidation);K4(Malonyl)	740.877	748.875	169588	9977341	4121056	6093292		196699	18177879	7177307	13861112	4440940	387098	16111008	4969194	12244146	5690710	0	12465410	2876399	9302722	2644967	4467413	M3(Oxidation);K4(Acetyl)	718.883	726.88
488	545	TAAYVNAIEKVFR	13	10.3167	8.2179	0.0333333	10.6264	Allo NADH	10.6264	24.5613	10.6264	21.5287	10.3167	20.9462	Allo GTP	25.1567	20.9462	0	Allo ADP	8.2179	0.000451513	54.2	K10(Malonyl)	784.41		0	3306840	103314	0		56622	9201026	3149138	2774831	806874	33732	8558003	2382352	1758351	621427							K10(Acetyl)	762.415
Control peptide		DDGSWEVIEGR	The only peptide with flanking arginines, 9-20 residues and no oxidisable methionines																					713.318		2772052488	2455748556	1990729634	2312658936		4171604444	4426566130	3632501969	4522381950	4251388950	2978112775	3575917969	3128377140	3527215582	4404756206	2507667163	2567351573	1876302220	2438029588	2973835693	3473284716		713.318
NIMVIPDLYLNAGGVTVSYFEWLKNLNHVSYGR is present in the structures but in other sequences K444 is N444
[truncated: 41 more columns]

## Sheet: G-Acylated Peptides
Relative quantification of in vitro malonylation and exisiting acetylation and succinylation of from acylated peptides of glutamate dehydrogenase
PDB Lys Residue	Seq Lys Residue	Peptide Sequence	Closest Nucleotide Distance	Lys Surface Area	Closest Nucleotide Distance	Closest Nucleotide	Closest NADH Distance	Active Site NADH Distance	Allosteric Site NADH Distance	Allosteric Site GTP Distance	Lys Surface Area	Closest Nucleotide Distance	Closest Nucleotide	Active Site NADPH Distance	Allosteric Site GTP Distance	Lys Surface Area	Closest Nucleotide	Allosteric Site ADP Distance	In vivo Acetylation % (Weinert, 2015)				Modification	m/z	m/z Metox	NoMal-1	MalCoA-1	MalCoA + NADPH-1	MalCoA + GTP-1		NoMal-2	MalCoA-2	MalCoA + NADPH-2	MalCoA + GTP-2	MalCoA + ADP-2	NoMal-3	MalCoA-3	MalCoA + NADPH-3	MalCoA + GTP-3	MalCoA + ADP-3	NoMal-4	MalCoA-4	MalCoA + NADPH-4	MalCoA + GTP-4	MalCoA + ADP-4a	MalCoA + ADP-4b		Modification	m/z
27	84	GASIVEDKLVEDLK	18.2209	23.25	18.2209	Allo NADH	18.2209	29.9146	18.2209	19.7684	23.4333	21.3136	Allo GTP	32.3699	21.3136	26.45	Allo ADP	22.7683	0.00879101				K8(Malonyl)	801.417		760811	4961993	1386592	2137764		683859	6545148	3362549	3657656	2443715	405257	7719221	2324005	3741436	1745788	179286	2554103	1225696	1664006	1474147	3191374		K8(Acetyl)	779.423
126	183	CAVVDVPFGGAKAGVK	8.93049	0.466667	8.93049	Act NADH	8.93049	8.93049	22.5937	24.2331	0	9.74275	Act NADPH	9.74275	24.5134	14.9583	Allo ADP	24.4234					C1(Carbamidomethyl);K12(Malonyl)	830.923		25272	32772157	1156722	16176863		142443	76785302	4136641	43225003	39456636	400548	69580642	2387449	36741520	45919387	0	43486344	1112155	25282654	35297361	42222730		C1(Carbamidomethyl);K12(Acetyl)	808.927
134	191	INPKNYTDNELEK	12.0776	45.45	13.1906	Act NADH	13.1906	13.1906	32.9486	27.7793	35.1167	12.0776	Act NADPH	12.0776	27.626	59.0917	Allo ADP	33.508	0.000315463				K4(Malonyl)	832.394		3216	2719818	596433	1818251		0	5951704	1710277	5121179	2394949	7049	6085207	295872	5100931	3866441	0	4998221	854681	2676622	3588617	4157805		K4(Acetyl)	810.4
295	352	ELEDFKLQHGTILGFPK	10.6175	18.6833	10.6175	Act NADH	10.6175	10.6175	31.0952	22.2456	15.95	10.6203	Act NADPH	10.6203	22.4235	9.35	Allo ADP	31.7518	0.000843775				K6(Malonyl)	686.69		15756	2846601	399413	664156		0	4729322	736542	1919484	2335559	17980	4579615	337734	1445572	2155612	0	2115951	239924	455756	1192733	3171188		K6(Acetyl)	672.027
333	390	QLTKSNAPR	27.7829	26.5667	27.7829	Act NADH	27.7829	27.7829	41.0175	43.5967	42.0333	28.9013	Act NADPH	28.9013	44.1871	33.9417	Allo ADP	40.3047					K4(Malonyl)	550.789		0	1041699	1180688	1414169		0	1436565	1447691		1321802	0		4248474	3473273		0	2408014	2380591	1865000	1011224	1148409		K4(Acetyl)	528.794
423	480	FGKHGGTIPIVPTAEFQDR	37.5453	44.3	39.1619	Allo GTP	49.8418	55.9291	49.8418	39.1619	51.4	37.5453	Allo GTP	53.9958	37.5453	47.5333	Allo ADP	38.3726	0.000270144				K3(Malonyl)	719.364		58011	10761446	4782503	6597218		263046	21999753	7963441	12232890	13811405	116463	17332227	8045872	10429663	17380453	0	11517001	2633137	6801052	11470430	15271455		K3(Acetyl)	704.701
446	503	ISGASEKDIVHSGLAYTMER	4.34395	39	4.34395	Allo GTP	16.5837	23.7805	16.5837	4.34395	51.9667	5.12515	Allo GTP	24.3271	5.12515	58.2417	Allo ADP	14.0982	0.0162905				K7(Malonyl)+K7(Malonyl);M18(Oxidation)	750.695	756.027	3342026	267907598	29497120	12497555		2953096	399706398	36872379	19893740	6600238	2152808	379935281	37722115	15391802	8632433	1063291	207837477	15813009	8428142	7512876	10329286		K7(Acetyl)+K7(Acetyl);M18(Oxidation)	736.033
470	527	TAMKYNLGLDLR	18.3975	24.3833	21.8416	Allo NADH	21.8416	34.7308	21.8416	22.9388	32.7	23.4466	Allo GTP	35.8445	23.4466	25.5083	Allo ADP	18.3975	0.00414935				K4(Malonyl)+M3(Oxidation);K4(Malonyl)	740.877	748.875	169588	9977341	4121056	6093292		196699	18177879	7177307	13861112	4440940	387098	16111008	4969194	12244146	5690710	0	12465410	2876399	9302722	2644967	4467413		M3(Oxidation);K4(Acetyl)	718.883
488	545	TAAYVNAIEKVFR	8.2179	0.0333333	10.6264	Allo NADH	10.6264	24.5613	10.6264	21.5287	10.3167	20.9462	Allo GTP	25.1567	20.9462	0	Allo ADP	8.2179	0.000451513				K10(Malonyl)	784.41		0	3306840	103314	0		56622	9201026	3149138	2774831	806874	33732	8558003	2382352	1758351	621427								K10(Acetyl)	762.415
Control Peptide		DDGSWEVIEGR																					Control Peptide	713.318		2772052488	2455748556	1990729634	2312658936		4171604444	4426566130	3632501969	4522381950	4251388950	2978112775	3575917969	3128377140	3527215582	4404756206	2507667163	2567351573	1876302220	2438029588	2973835693	3473284716		Control Peptide	713.318
																							Total N-Malonylated Ion Counts			4374680	336295493	43223841	47399268		4295765	544533097	66555965	102685895	73612118	3520935	509901204	62713067	90326694	86012251	1242577	287382521	27135592	56475954	64192355	83959660		Total N-Acetylated Ion Counts
																										Ion Counts Relative to Control Peptide Ion Counts
																							Lysine			NoMal-1	MalCoA-1	MalCoA + NADPH-1	MalCoA + GTP-1		NoMal-2	MalCoA-2	MalCoA + NADPH-2	MalCoA + GTP-2	MalCoA + ADP-2	NoMal-3	MalCoA-3	MalCoA + NADPH-3	MalCoA + GTP-3	MalCoA + ADP-3	NoMal-4	MalCoA-4	MalCoA + NADPH-4	MalCoA + GTP-4	MalCoA + ADP-4a	MalCoA + ADP-4b		Lysine
																							K84			0.000274458	0.00202056	0.000696525	0.000924375		0.000163932	0.00147861	0.000925684	0.00080879	0.000574804	0.000136078	0.00215867	0.000742879	0.00106073	0.000396342	7.14951e-05	0.00099484	0.000653251	0.000682521	0.000495706	0.000918835		K84
																							K183			9.11671e-06	0.0133451	0.000581054	0.00699492		3.41459e-05	0.0173465	0.00113879	0.00955802	0.00928088	0.000134497	0.0194581	0.000763159	0.0104166	0.010425	0	0.0169382	0.000592738	0.0103701	0.0118693	0.0121564		K183
																							K191			1.16015e-06	0.00110753	0.000299605	0.000786217		0	0.00134454	0.000470826	0.00113241	0.000563333	2.36694e-06	0.00170172	9.45768e-05	0.00144616	0.000877788	0	0.00194684	0.000455514	0.00109786	0.00120673	0.00119708		K191
																							K352			5.68388e-06	0.00115916	0.000200636	0.000287183		0	0.0010684	0.000202764	0.000424441	0.000549364	6.03738e-06	0.00128068	0.000107958	0.000409834	0.000489383	0	0.000824177	0.000127871	0.000186936	0.000401076	0.000913023		K352
																							K390			0	0.000424188	0.000593093	0.000611491		0	0.000324533	0.000398538	0	0.000310911	0		0.00135804	0.000984707		0	0.000937937	0.00126877	0.000764962	0.00034004	0.000330641		K390
																							K480			2.09271e-05	0.00438214	0.00240239	0.00285265		6.30563e-05	0.00496994	0.00219227	0.00270497	0.00324868	3.91063e-05	0.00484693	0.0025719	0.00295691	0.00394584	0	0.00448595	0.00140337	0.00278957	0.00385712	0.00439683		K480
																							K503			0.00120561	0.109094	0.0148172	0.00540398		0.000707904	0.0902972	0.0101507	0.00439895	0.00155249	0.000722877	0.106248	0.012058	0.00436373	0.0019598	0.000424016	0.080954	0.00842775	0.00345695	0.00252633	0.00297392		K503
																							K527			6.11778e-05	0.00406285	0.00207012	0.00263476		4.71519e-05	0.00410654	0.00197586	0.003065	0.00104459	0.000129981	0.00450542	0.00158843	0.00347133	0.00129195	0	0.00485536	0.00153301	0.00381567	0.000889413	0.00128622		K527
																							K545			0	0.00134657	5.18976e-05	0		1.35732e-05	0.00207859	0.000866934	0.000613577	0.000189791	1.13266e-05	0.00239323	0.00076153	0.00049851	0.000141081								K545
																							Relative Total N-Malonylated Ion Counts			0.00157814	0.136942	0.0217126	0.0204956		0.00102976	0.123015	0.0183223	0.0227062	0.0173148	0.00118227	0.142593	0.0200465	0.0256085	0.0195271	0.000495511	0.111937	0.0144623	0.0231646	0.0215857	0.024173		Relative Total N-Acetylated Ion Counts
																							Relative Total N-Malonylated Ion Counts w/o Background			0	0.135364	0.0201344	0.0189174		0	0.121985	0.0172926	0.0216764	0.0162851	0	0.141411	0.0188642	0.0244262	0.0183449	0	0.111442	0.0139668	0.0226691	0.0210902	0.0236775
																							Relative Total N-Malonylated Ion Counts with Cofactor			0	1	0.148743	0.139752		0	1	0.14176	0.177697	0.133501	0	1	0.1334	0.172732	0.129727	0	1	0.125328	0.203416	0.189248	0.212465
[truncated: 44 more columns]

## Sheet: H-Relative Acylation
H-Ion Counts Relative to Control Peptide Ion Counts
Total Ion Currents (TICs) of the acylated peptide normalised to the TIC of control peptide DDGSWEVIEGR - from Sheet G
	Malonylation								Acetylation								Succinylation
Lysine	MalCoA-1	MalCoA-2	MalCoA-3	MalCoA-4	MalCoA	SEM		Lysine	MalCoA-1	MalCoA-2	MalCoA-3	MalCoA-4	MalCoA	SEM		Lysine	MalCoA-1	MalCoA-2	MalCoA-3	MalCoA-4	MalCoA	SEM
K84	0.00202056	0.00147861	0.00215867	0.00099484	0.00166317	0.000266767		K84	0.033323	0.0241913	0.0424127	0.0207597	0.0301716	0.00486591		K84	0.00702527	0.00761521	0.0195552	0.0056866	0.00997057	0.00322024
K183	0.0133451	0.0173465	0.0194581	0.0169382	0.016772	0.00126875		K183	0.00166559	0.00202967	0.00277944	0.00165616	0.00203272	0.000263658		K183	0.000539008	0.000696104	0.000929684	0.000401209	0.000641501	0.000113386
K191	0.00110753	0.00134454	0.00170172	0.00194684	0.00152516	0.000186195		K191	0.00139361	0.00222701	0.00218422	0.00285694	0.00216544	0.000299727		K191	0.000436552	0.000496819	0.000598091	0.000679912	0.000552843	5.38952e-05
K352	0.00115916	0.0010684	0.00128068	0.000824177	0.0010831	9.66442e-05		K352	0.00244932	0.00186078	0.0028535	0.0015392	0.0021757	0.000294192		K352	0.000274228	0.000239183	0.000273975	6.16721e-05	0.000212264	5.08677e-05
K390	0.000424188	0.000324533	0	0.000937937	0.000421664	0.000194461		K390	0.00231037	0.000408825	0.000140952	0.00253485	0.00134875	0.000624085		K390
K480	0.00438214	0.00496994	0.00484693	0.00448595	0.00467124	0.00014083		K480	0.00385266	0.00400136	0.00418436	0.00264782	0.00367155	0.000347919		K480
K503	0.109094	0.0902972	0.106248	0.080954	0.0966484	0.00666898		K503	0.162758	0.111585	0.0881719	0.117596	0.120028	0.0155935		K503	0.0318491	0.0271014	0.0327739	0.026158	0.0294706	0.00166222
K527	0.00406285	0.00410654	0.00450542	0.00485536	0.00438254	0.000186421		K527	0.0217324	0.0240904	0.0293442	0.0314129	0.026645	0.00224867		K527	0.0061693	0.00660428	0.00768666	0.00726214	0.0069306	0.000337591
K545	0.00134657	0.00207859	0.00239323	0	0.0014546	0.000532128		K545	0.00350728	0.00383444	0.00438399	0.00291502	0.00366018	0.000307261		K545	0.00265751	0.00316964	0.00366448	0.00235311	0.00296118	0.000288683

## Sheet: I-Inhibition
I-Inhibition of Relative Ion Counts by Nucleotides
Total Ion Currents (TICs) of the acylated peptide from the nucleotide inhibited reaction normalised to the TIC of control peptide DDGSWEVIEGR as a percentage of TICs of the acylated peptide from the uninhibited reaction normalised to the TIC of control peptide DDGSWEVIEGR - from Sheet G
Lysine	Active Site NADPH Distance	Closest NADH Distance	Allosteric Site NADH Distance	Active Site NADH Distance	MalCoA + NADPH-1	MalCoA + NADPH-2	MalCoA + NADPH-3	MalCoA + NADPH-4	MalCoA + NADPH		Allosteric Site GTP Distance	MalCoA + GTP-1	MalCoA + GTP-2	MalCoA + GTP-3	MalCoA + GTP-4	MalCoA + GTP		Allosteric Site ADP Distance	MalCoA + ADP-1	MalCoA + ADP-2	MalCoA + ADP-3	MalCoA + ADP-4	MalCoA + ADP
K84	32.3699	18.2209	18.2209	29.9146	0.344718	0.626052	0.344138	0.656639	0.492887		21.3136	0.457484	0.546995	0.491383	0.686061	0.545481		22.7683	0.388747	0.183605	0.498277	0.454742	0.381343
K183	9.74275	8.93049	22.5937	8.93049	0.0435407	0.0656494	0.0392206	0.0349941	0.0458512		24.5134	0.524157	0.551006	0.535333	0.612232	0.555682		24.4234	0.53503	0.535764	0.700741	0.91093	0.670616
K191	12.0776	13.1906	32.9486	13.1906	0.270516	0.350176	0.0555772	0.233976	0.227561		27.626	0.709882	0.842225	0.849825	0.563921	0.741463		33.508	0.418978	0.515824	0.619841	1.08086	0.658875
K352	10.6203	10.6175	31.0952	10.6175	0.173088	0.189784	0.0842974	0.15515	0.15058		22.4235	0.247751	0.39727	0.320012	0.226816	0.297962		31.7518	0.514195	0.382127	0.486638	0.78766	0.542655
K390	28.9013	27.7829	41.0175	27.7829	1.39818	1.22804		1.35272	1.32631		44.1871	1.44156			0.815579	1.12857		40.3047	0.958026		0.362541	0.779467	0.700011
K480	53.9958	49.8418	49.8418	55.9291	0.548222	0.441107	0.530624	0.312836	0.458197		37.5453	0.650972	0.544266	0.610058	0.621846	0.606786		38.3726	0.653666	0.81409	0.859822	1.00335	0.832733
K503	24.3271	16.5837	16.5837	23.7805	0.135821	0.112414	0.113489	0.104105	0.116457		5.12515	0.049535	0.0487164	0.041071	0.0427026	0.0455063		14.0982	0.0171931	0.0184455	0.0312069	0.0272602	0.0235264
K527	35.8445	21.8416	21.8416	34.7308	0.509525	0.481149	0.352559	0.315737	0.414742		23.4466	0.648499	0.746371	0.77048	0.785868	0.737805		18.3975	0.254371	0.286754	0.183182	0.316581	0.260222
K545	25.1567	10.6264	10.6264	24.5613	0.0385405	0.417077	0.318201		0.25794		20.9462	0	0.295189	0.2083		0.16783		8.2179	0.0913073	0.0589499			0.0751286
